# Supplementary material for: Multiomics-based molecular subtyping based on the commensal microbiome predicts molecular characteristics and the therapeutic response in breast cancer
Source: Mol Cancer. 2024 May 10;23:99. doi: 10.1186/s12943-024-02017-8 (PMC11083817; doi:10.1186/s12943-024-02017-8)
Supplement: Supplementary file 2 — Supplementary Material 2 [file 12943_2024_2017_MOESM2_ESM.xlsx]

## Sheet: table1
Table1: Relative abundance of microbial genera in CRC samples
Taxonomy	SRR20600571	SRR20600573	SRR20600574	SRR20600575	SRR20600576	SRR20600577	SRR20600580	SRR20600581	SRR20600582	SRR20600583	SRR20600584	SRR20600585	SRR20600586	SRR20600587	SRR20600588	SRR20600589	SRR20600591	SRR20600592	SRR20600593	SRR20600594	SRR20600595	SRR20600596	SRR20600597	SRR20600598	SRR20600599	SRR20600600	SRR20600601	SRR20600602	SRR20600603	SRR20600604	SRR20600605	SRR20600606	SRR20600607	SRR20600608	SRR20600609	SRR20600610	SRR20600611	SRR20600612	SRR20600613	SRR20600615	SRR20600616	SRR20600617	SRR20600618	SRR20600619	SRR20600620	SRR20600621	SRR20600622	SRR20600623	SRR20600624
Bacteroides	0.106735	0.0807315	0.151606	0.100312	0.271454	0.0402319	0.16851	0.10107	0.115834	0.0283675	0.0396075	0.0849688	0.067306	0.114451	0.13595	0.175647	0.280419	0.254906	0.464005	0.110794	0.355219	0.180196	0.322971	0.464273	0.0803301	0.290009	0.52868	0.153524	0.300401	0.523194	0.0561106	0.0168599	0.0304639	0.113649	0.395584	0.548037	0.119893	0.0981267	0.333988	0.116191	0.292685	0.353345	0.462712	0.124799	0.0901873	0.126717	0.458876	0.35165	0.380375
Other	0.363158	0.06405	0.494023	0.295807	0.0256021	0.364273	0.049554	0.371365	0.0234166	0.316949	0.533318	0.436664	0.311864	0.44273	0.497502	0.205665	0.00860839	0.318243	0.0408564	0.452765	0.0694915	0.179483	0.25174	0.0472346	0.0399643	0.348082	0.0313559	0.459456	0.280553	0.0724799	0.188715	0.490946	0.377475	0.377297	0.3095	0.0693577	0.273194	0.0327832	0.173773	0.0954951	0.145272	0.407003	0.0139607	0.340856	0.674086	0.529884	0.0591882	0.178234	0.120517
Fusobacterium	0.0317574	0.000401427	4.4603e-05	0.187779	0.18818	0.000178412	0.00802855	0.000267618	0.000356824	0.000892061	0.000178412	0.000133809	0.000312221	0.353033	0.00115968	0.00120428	8.92061e-05	0.000133809	0.0146298	0.000356824	0.00414808	0.0301963	0.000579839	0.00107047	0.36851	0.000178412	0.000178412	0.0171722	0.00419269	0.332471	0.0029438	8.92061e-05	4.4603e-05	0.000133809	0.0513827	0.00111508	0.000178412	0.000133809	0.0980375	0.0589206	0.00860839	0.133452	0.267797	0.0014719	0.000981267	0.000133809	0.09719	0.000713649	0.000223015
Escherichia-Shigella	0.331624	0.00173952	0.0153434	0.0111062	0.00263158	0.011909	0.675736	0.020116	0.0164139	0.467841	0.117797	0.00521855	0.512444	0.000312221	0.154505	0.0193577	0.000758252	0.00231936	0.0217217	0.0044157	0.0118644	0.0223461	0.03876	0.0279215	0.000847458	0.000713649	0.000802855	0.00160571	0.000624442	0.00602141	0.000713649	0.000267618	0.54942	0.225691	0.00999108	0.00379126	0.00900981	0.00227475	0.00374665	0.00686887	0.27926	0.00285459	0.172212	0.00120428	0.000401427	0.000312221	4.4603e-05	0.000758252	0.00231936
Faecalibacterium	0.000401427	0.0388938	0.0383586	0.0110616	0.017752	0.0107939	8.92061e-05	0.03876	0.0370205	0.00356824	0.00619982	0.105531	0.00535236	0.0124442	0.0381802	0.0875112	0.179884	0.0178858	0.0226583	0.0466102	0.17074	0.0427297	0.192953	0.182828	0.00227475	0.00918822	0.0186441	0.00990187	0.00307761	0.000579839	0.0132025	0.017752	0.0163693	0.108162	0.0349242	0.0790812	0.0634701	0.162533	0.107538	0.00401427	0.0389384	0.00851918	0.000802855	0.078992	0.0475914	0.0331401	0.00544157	0.135593	0.0624888
Prevotella_9	0	4.4603e-05	0	0.0624442	0.208653	0.0280999	0	0	0	0	0.00115968	0	8.92061e-05	0	0	0	8.92061e-05	8.92061e-05	0.000133809	4.4603e-05	0	0	0	0	0	0.00548617	0.00682426	0	0	0	0.00521855	0.000624442	0.00107047	8.92061e-05	8.92061e-05	0	0.251963	0.16512	0	0.000178412	0.00958965	0	0	0	0	0	0	8.92061e-05	4.4603e-05
Parabacteroides	0.00111508	0.429304	0.0193577	0.00459411	0.0170384	8.92061e-05	4.4603e-05	0.0253345	0.0196253	0.000356824	0.00606601	0.00343443	0.00205174	0.000535236	0.00267618	0.0156111	0.0044157	0.00829616	0.0149866	0.024041	0.0109277	0.00325602	0.0146744	0.0171722	0.000535236	0.0044603	0.00521855	0.0123996	0.0509367	0.00044603	0.0231044	0.0151204	0	0	0.00798394	0.000490633	0.0174844	0.000936664	0.0157895	0.0187779	0.0044157	0.00927743	0.000356824	0.0374665	0.00999108	0.0165923	0.000133809	0.00401427	0.0164139
Streptococcus	0.0889384	0.0014719	0.00379126	0.0232828	0.0247547	0.00570919	0	0.000713649	0.000267618	0.0602587	0.053256	0.00900981	0.0014719	0.0138715	0.000178412	0.000223015	0.0124442	0.000981267	0.00410348	0.000223015	0.0247101	0.112846	0.00410348	0.00673506	0.000223015	0.0107493	0.000401427	0.000713649	0.000802855	0.00842997	0	0	4.4603e-05	0.00356824	4.4603e-05	4.4603e-05	0	0.00347904	8.92061e-05	0.000490633	0.000535236	0.00985727	0.0143176	0.00477252	0.00102587	0.000847458	0.026851	0.000981267	0.0119982
Sutterella	0	0.0217217	0	0.0169045	0.0206958	0.0616414	0	0.00945584	0.0166369	0.000178412	0	0.00214095	0.0266726	0.00115968	0.00129349	0.00758252	0.00361285	4.4603e-05	0.00240856	4.4603e-05	4.4603e-05	0.0474576	0	0	0.000133809	0.0133363	0.00767172	0	0	0	0.00486173	0.00325602	0.000133809	0.00133809	0.00633363	0.00459411	0.0265834	0.00240856	4.4603e-05	0.00490633	0.00115968	0	0.00044603	0.0129349	0.000312221	0.000267618	0.00107047	0.0194469	0.00129349
Akkermansia	0.0014719	8.92061e-05	0.0281891	0.0102587	0.0190901	0	0	0.049331	0.0867529	0	0	4.4603e-05	0.000624442	0.000178412	0.000892061	0.000936664	0	0.000356824	0.118956	0.0125335	0.000490633	8.92061e-05	0.00236396	4.4603e-05	0.000713649	0	0	0	0.00138269	0.00240856	0.0143622	0.00874219	0	0	0	0	0.029215	0.00245317	0.10339	4.4603e-05	0	0.000133809	8.92061e-05	0.0107493	0	0.000133809	0	0	0.00963426
Stenotrophomonas	0	0	0.000669045	0	0	4.4603e-05	4.4603e-05	0	0	8.92061e-05	0.000133809	0	0	0	0	4.4603e-05	0	0	0	0	0	0	4.4603e-05	0	0	8.92061e-05	0.000223015	8.92061e-05	0	0	0	4.4603e-05	8.92061e-05	0	0	0	0	4.4603e-05	0	0.108475	0	4.4603e-05	0.000490633	0.01405	0.000133809	0	0	0	4.4603e-05
uncultured	0.00107047	0.0146744	0.00486173	0.0241748	0.011909	0.0186887	0.00388046	0.0105263	0.0180196	0.00365745	0.0109723	0.0181088	0.00330062	0.00249777	0.00767172	0.021231	0.0178858	0.00686887	0.012132	0.00905442	0.0105709	0.00370205	0.00727029	0.00945584	0.0239072	0.0104371	0.0133363	0.0227029	0.020785	0.000401427	0.0209188	0.00999108	8.92061e-05	0.00316682	0.00597681	0.0129349	0.00553078	0.0164139	0.011686	0.000223015	0.0140946	0.00178412	0.000356824	0.0111062	0.014719	0.0218109	0.00553078	0.00771632	0.0151204
Lachnospiraceae_UCG-008	0.00236396	0.0112846	0.0200268	0.00700268	0.00383586	0.0120428	0.00165031	0.00227475	0.00459411	0.000223015	0.00981267	0.0133363	0.00044603	0.00370205	0.00874219	0.0231044	0.0227475	0.0293934	0.011686	0.0103033	0.00758252	0.0122212	0.00414808	0.018198	0.00816236	0.00472792	0.00566459	0.00133809	0.00450491	0.00343443	0.00450491	0.00316682	0.00236396	0.0231044	0.0293042	0.0522748	0.00432649	0.0101249	0.00606601	0.00249777	0.00905442	0.00370205	0.011909	0.00553078	0.0044157	0.00575379	0.00254237	0.0140054	0.00927743
Alistipes	4.4603e-05	0.0715433	0.0212756	0.00321142	0.021008	0.0015165	0	0.0632917	0.138626	0.000133809	0.000490633	0.00169492	0.00165031	0.00432649	0.00129349	0.0218109	0.00579839	0.0495986	0.0207404	0.114362	0.00044603	0.000579839	8.92061e-05	0.00044603	0.00133809	0.0293934	0.0281445	0.017529	0.0135147	0	0.00753791	0.00236396	0	0	0.00276539	0.00361285	0.0110616	0.0138269	0.00370205	0.000133809	0.000624442	0.00124888	8.92061e-05	0.0223015	0.00695807	0.0107939	0.000133809	0.000936664	0.00472792
Roseburia	0.00138269	0.00129349	0.00338983	0.00209634	0.000981267	0.00178412	0	0.00218555	0.00107047	0.00249777	0	0.0388938	0.000535236	0.00173952	0.00280999	0.0171722	0.0235504	0.00129349	0.00477252	0.000490633	0.0162355	0.0044157	0.00111508	0.0152096	0.00205174	0.0158341	0.00972346	0.173327	0.00388046	0	0.00615522	0.000758252	0	4.4603e-05	0.00254237	0.00468332	0.00521855	0.00597681	0.021008	0.0150312	0.0165477	0.000133809	0.000802855	0.00976806	0.00396967	0.00999108	0.00120428	0.0101695	0.0113292
Prevotella	0	8.92061e-05	0	8.92061e-05	4.4603e-05	0	0	0	0	0	4.4603e-05	0	4.4603e-05	0	0	0	0	0	0	0	0.000356824	0.142819	0	0	0.000133809	4.4603e-05	0	4.4603e-05	0.000267618	0	0	0	0	0	0.00156111	0	0	0	0	0.158653	0.00428189	4.4603e-05	0	0	0	0	0	0	0
Subdoligranulum	0.000892061	0.00044603	8.92061e-05	0.00419269	0.00267618	0.0043711	0.000981267	0.0174844	0.0146744	0.000356824	4.4603e-05	0.035504	0.00240856	0.00107047	0.0169045	0.0292596	0.000356824	0.00133809	0.00374665	0.0146744	0.00557538	0.000490633	0.0134255	0.00767172	0.000669045	0.000133809	0.000535236	0.00575379	0.000401427	0.000133809	0.0185103	0.0088314	0	8.92061e-05	0.000223015	0.00120428	0.00669045	0.0389384	0.00468332	0.00303301	0.00673506	0	0.000178412	0.00307761	0.00490633	0.0100803	0.000802855	0.0148528	0.00120428
Alloprevotella	0	0	0	0	0	0.0323372	0	0.000802855	0	0	4.4603e-05	0	0	4.4603e-05	0	0	0	0	0.000579839	4.4603e-05	0.00111508	0.0388938	0.000624442	0.000133809	0	0	0	0	4.4603e-05	0	0	0	0.000133809	4.4603e-05	0.00405888	0	4.4603e-05	0	0.00196253	0	0	0	0	0	0	0	0.0206066	0	0.000178412
[Eubacterium]_hallii_group	0.00200714	0.00312221	0.0125781	0.00361285	0.00156111	0.00539697	4.4603e-05	0.00120428	0.00227475	0.00209634	0.000892061	0.0193577	0.00223015	0.0121766	0.00802855	0.0431311	0.0646744	0.00530776	0.0165477	0.00535236	0.00637823	0.00102587	0.00802855	0.00722569	0.0014719	0.00169492	0.000892061	0.00704728	0.0674398	8.92061e-05	0.000713649	0	0	0	0.00205174	0.00325602	0.00954505	0.01405	0.00111508	4.4603e-05	0.00258698	0.000312221	0.000579839	0.0293488	0.00486173	0.00900981	0.00209634	0.0536128	0.023372
Blautia	0.000713649	0.0281891	0.00816236	0.00330062	0.0015165	0.00178412	4.4603e-05	0.00410348	0.00316682	0.00173952	0.01124	0.0111508	0.0029884	0.00303301	0.00561998	0.0133809	0.0249777	0.00263158	0.00722569	0.0044603	0.0135593	0.00780553	0.00994648	0.0302409	0.000713649	0.00124888	0.00303301	0.000758252	0.00611062	0.000356824	0.00307761	0.0015165	4.4603e-05	0.00361285	0.0125781	0.05843	0.0124442	0.0197591	0.00200714	0.00111508	0.00744871	0.000312221	0.000223015	0.0073149	0.00303301	0.00905442	0.000579839	0.0411686	0.00379126
Lachnospiraceae_NK4A136_group	0	0.00334523	0.00655665	0.00669045	0.00611062	0.00200714	0	0.00236396	0.00521855	8.92061e-05	0.0178858	0.0620428	0	0.000356824	0.020116	0.0420607	0.0422837	0.00111508	0.0100803	0.00178412	0.00169492	0.000267618	0.00196253	0.00200714	0.00156111	4.4603e-05	0.000133809	0.0293042	0.00200714	0.000223015	0.0188225	0.0328724	0	0	0.00321142	0.00579839	0.00272079	0.00236396	0.00107047	0.000401427	0.0127119	0	4.4603e-05	0.00526316	0.0125781	0.0115968	0.000802855	0.0173506	0.0059322
Ambiguous_taxa	0.000981267	0.0167707	0.000178412	0.000267618	0.000133809	0.000892061	0	0.0561998	0.138448	0	0	0.0152542	4.4603e-05	4.4603e-05	0.000178412	0.00450491	0.00120428	0.000847458	0.00102587	0.00276539	0.00236396	0.000267618	0.000490633	0.00205174	0.00450491	0.00107047	0.000981267	0.00352364	0.0208742	0.000802855	0.0537467	0.0380464	0	0	0.000133809	0.000133809	0.000223015	0.000178412	0.00330062	0.000535236	0.000669045	0	0.0014273	0.000713649	0.012355	0.00700268	0.00120428	0.00102587	0.00285459
Ruminococcaceae_UCG-002	4.4603e-05	0	0.000535236	0.00499554	0.00383586	0.012132	0	0	0.000267618	0.000133809	0.00847458	0.00187333	0.000847458	0.000223015	0.00133809	0.0087868	0.000312221	0.00236396	0.03595	0.00129349	8.92061e-05	0.00236396	0.00330062	0.000356824	0.00379126	0.000490633	0.00196253	0.00374665	0.0058876	0.000312221	0.0408564	0.0258698	0	0	0.000579839	0	0.00776093	0.00280999	0.000624442	4.4603e-05	0.00472792	0	0.000223015	0.00419269	0.00343443	0.00428189	0.000758252	0.00133809	0.0387154
Prevotella_2	0	0	0	8.92061e-05	0	0	0	0	0	0	0	0	0	0	0	4.4603e-05	0	0	0	0	0	0	0	0	0	0	4.4603e-05	0	0	0	0.00423729	0.000178412	0	4.4603e-05	0	0	0	0	0	0	0	0	0	0	0.000535236	0	8.92061e-05	0.000133809	0
Campylobacter	0	0	0	0.00133809	0.000133809	0	0	0	0	0	4.4603e-05	0	0	0	0	0	8.92061e-05	0	0.00044603	8.92061e-05	8.92061e-05	0.00044603	0	0	0.00941124	0	0	4.4603e-05	0.000847458	0	0	0	0	0	0.00129349	0	0	0	0	0	8.92061e-05	0	0.000133809	0	4.4603e-05	0	0.00575379	8.92061e-05	0
[Ruminococcus]_torques_group	0.000624442	0.00655665	0.000892061	8.92061e-05	0.000178412	0.0015165	0.000223015	0	0.00111508	0.000981267	0	0.00138269	0.00169492	0.000535236	0.000981267	0.00205174	0.00209634	0.005843	0.000802855	0.0155219	0.0643176	0.0088314	0.0229706	0.0252899	0.000356824	0.0291258	0.0243087	0.0103033	0.0028992	0	0.00111508	4.4603e-05	4.4603e-05	0	0.000936664	0.00196253	0.00338983	0.0114184	0.00102587	0.00231936	0.0128011	0	0.000223015	0.000356824	0.000802855	0.000936664	0.000133809	0.00628903	0.00205174
Porphyromonas	0	0	0	0	0	0	0.00709188	0	8.92061e-05	0	4.4603e-05	0	0.000892061	0.00254237	0	0	0	0.0162801	0.00129349	0.0029438	0	0	0	0	0.385995	0	0	0.000490633	0.00165031	8.92061e-05	0	0	0	0	0	0	0	0	0	0	0.000267618	0.0413024	0.0260036	0.00343443	0.000892061	0.000133809	0	0	0
Christensenellaceae_R-7_group	0.000936664	0.0014273	0	0.000624442	0.000981267	0.0167707	0	0.0160125	0.0267172	0	0	0.00133809	0.00138269	0.000356824	0.0184211	0.0371989	0.000223015	0.00780553	0.0228368	0.0172614	4.4603e-05	0.000713649	0	0	0.00231936	0	0	0	0	8.92061e-05	0.079884	0.0466994	0	0	0	0.000490633	4.4603e-05	0.00129349	0.000936664	8.92061e-05	0.00044603	0	0	0.0058876	0.00521855	0.00414808	0.000133809	0.00044603	0.0466548
Haemophilus	0.00223015	0.000267618	0.000758252	0.0225245	0.0181534	0	0	0.00182872	0.000223015	8.92061e-05	0	0.00254237	0.0014719	0	0	0.000223015	0.000758252	4.4603e-05	0.000133809	0	0.0499554	0.000401427	0.0132917	0.00802855	4.4603e-05	0	0	0	4.4603e-05	8.92061e-05	0	0	0	0.000981267	0	0	0.000267618	0	0	0.01124	0.000802855	0.000758252	0	0.00512935	0.000223015	0	0.0028992	0.00249777	4.4603e-05
Prevotella_7	0	0	0.000758252	0	0	0.0117306	0	0.00495094	0.00272079	0	0	4.4603e-05	0.00802855	0	0	0	0.0134255	0	0	0	0	0	0	0	0	0	0	0	0	0.000133809	0.000133809	0.000133809	0	0	0	0	0.0165477	0.00829616	0	0	0	0	0	0	0	0.000356824	0	0	8.92061e-05
Gemella	0	8.92061e-05	4.4603e-05	0.00138269	0.000312221	0.0014273	0.000356824	0	0	0	0	0	0	0	0	0	0	0	0.000802855	0	0.00173952	0.0673506	0	4.4603e-05	4.4603e-05	0	0	0	4.4603e-05	0.00499554	0	0	0	0	0	0.000713649	0	0	0	0.00044603	4.4603e-05	0	0	0	0.000178412	4.4603e-05	0.0842551	0	0.000713649
Leptotrichia	8.92061e-05	0	0.00182872	0.000892061	0.000133809	0	0	0	0	0	0	0	0.00129349	0	0	0	8.92061e-05	0	0	0	8.92061e-05	0	0	0	0.00365745	0.00423729	0.00044603	0	0	0	4.4603e-05	4.4603e-05	0	0	0	0	0	0	0.00120428	0.228278	4.4603e-05	0	0	0	0	0	0.0074041	4.4603e-05	0.000713649
Granulicatella	0	0	0	0	0.00044603	4.4603e-05	0.000267618	0	0	0.0891169	0.0451829	0.000758252	0	0.00900981	0.000758252	0	0.000133809	0	4.4603e-05	0	0.00240856	0.00330062	0.00124888	0.000178412	4.4603e-05	0	0	0.00214095	8.92061e-05	0	4.4603e-05	0	0	0	0.000133809	0	0	0	0	0.0364853	0.000223015	0	0.000133809	0	0	0.000178412	0.014273	0	8.92061e-05
Clostridium_sensu_stricto_1	0.00160571	0	0	0.0383586	0.008876	0	0	0.000178412	0.000312221	0.000223015	0	0	0.000178412	0.000267618	0	0.00044603	0.000267618	0	0.00249777	0	0.0044603	0.00120428	0	0.000713649	4.4603e-05	0.00182872	0.00133809	0	0	0.0275201	0.00258698	4.4603e-05	0	0.00365745	0.000981267	0.00115968	0.00044603	0.00191793	0	0.000802855	0.00432649	0	0	8.92061e-05	0.000490633	0	0.000178412	0.0164585	0.0015165
Lachnoclostridium	0.00214095	0.0074041	0.00660125	0.000713649	0.000535236	0	0.00191793	0.00245317	0.00258698	0.00133809	0.00370205	0.000579839	0.000490633	0.00115968	0.000847458	0.00173952	0.00258698	0.0087868	0.00365745	0.00178412	0.00129349	0	0.000713649	0.00272079	0.0029884	0.0014273	0.00468332	0.00985727	0.0058876	0.00263158	0	4.4603e-05	0	0.000401427	0.00624442	0.00512935	0.00272079	0.00495094	0.00602141	0.0330062	0.00280999	0.000490633	0.00156111	0.000624442	0.0014273	0.000312221	0.000624442	0.00187333	0.000713649
Bifidobacterium	4.4603e-05	0	0.0303747	0.000579839	8.92061e-05	0	0	0	4.4603e-05	0	4.4603e-05	0	0	0.000713649	0	0.0015165	0.000847458	0.00655665	0.000579839	0.0028992	0	0.0200268	0	0	0.000133809	0	4.4603e-05	0	0	0	0	0	0.0122658	0.093488	0.000758252	0.0014719	0.020339	0.193845	0	0.000713649	0	0	0.00044603	0.0336753	0.0184657	0.0727029	8.92061e-05	0.00990187	0.00392507
Klebsiella	0	0	0	0	0	0.00165031	0	0	0	0	0	0	0	0	0	0	0	0.000223015	0	4.4603e-05	0	0.00633363	0	0	0	0.10165	0.260348	4.4603e-05	0	0	0.00967886	0	0	0	0	0	0	0.00223015	0	0	0.000223015	0.00044603	0	0.00236396	0	0	0	0	0.0435326
Dialister	0	0	0.00187333	0	0	0.00115968	0	0	4.4603e-05	0	0	0	4.4603e-05	0.000490633	0.00388046	0.000312221	0	0	0.000133809	0	8.92061e-05	0.00280999	0	0	0.00236396	0	4.4603e-05	0.00401427	0.00624442	0	0	0	0	0	0.000223015	0.000133809	0	0	0	0.00200714	0.0217663	0.0015165	0.00205174	0.00347904	0	0	0.000223015	0.00481713	0.00240856
uncultured_bacterium	0.000579839	0.0405888	8.92061e-05	0.000981267	0.00124888	0.00410348	0	0.0189563	0.0222123	0.000133809	0	0.00227475	0.000223015	0.00236396	0	0.00338983	0.00165031	0.00124888	0.000847458	0.0014719	0.000490633	0.000178412	0	0.000356824	0.000490633	4.4603e-05	0.000178412	0.000758252	0.00231936	0	0.0530776	0.0298394	0	0	0	8.92061e-05	4.4603e-05	0.000669045	0.00169492	8.92061e-05	0.000178412	0	0	0.000535236	0.00575379	0.00695807	4.4603e-05	0.000223015	0.00566459
Barnesiella	0	0.0128457	0.00802855	0	0.000490633	0.00530776	0	4.4603e-05	0.000669045	4.4603e-05	0	0.000713649	0	0.00138269	0.0015165	0.00490633	0.00468332	0.00133809	0.00267618	0.0111954	0.000356824	0	0	0.000312221	0.000223015	0.00655665	0.00472792	0.0029438	0.0149866	8.92061e-05	0.000490633	0	0	0	0.00566459	0.0168153	0.0043711	0.00361285	0.00472792	0	0.000223015	8.92061e-05	0.000936664	0.0125781	0.0124888	0.0283229	0.000267618	0.00209634	0.00825156
Ruminococcus_1	0	0.0162355	0.00570919	0.00472792	0.00223015	0.00160571	0	0.00468332	0.00432649	0.000223015	0.00361285	0.00539697	0.00044603	0.00120428	0.0100357	0.0342551	0.00374665	0.00280999	0.00807315	0.00356824	0.0029884	0.000178412	0.00102587	0.00120428	0.000758252	0.000178412	0.00044603	0.000133809	0.00115968	4.4603e-05	0.00798394	0.00383586	0	8.92061e-05	0.000178412	0.000490633	0.000892061	0.00169492	0.00044603	0.000133809	0.00178412	0	0.000490633	0.0797948	0.00664585	0.00820696	4.4603e-05	0.00865299	0.00722569
Ruminococcus_2	0	0.0171722	0.0168153	0	0.000356824	0.0169492	0	0.00338983	0.00392507	0.000223015	0.00307761	0	0.00227475	0.000892061	0	0.000223015	0.00187333	0.000535236	0.00544157	0.00486173	0.000178412	0.0110169	0	0.000401427	8.92061e-05	0	0	0	0.00945584	0.000490633	0.0256913	0.00860839	4.4603e-05	0	0	0	0	0.00133809	0	0	0	0	0.000356824	0.0246209	0.0176628	0.0158787	0.000133809	0.00535236	0.00767172
Enterobacter	0	0	0	0.000356824	0.000267618	0	0	0	4.4603e-05	0	0	0	4.4603e-05	4.4603e-05	8.92061e-05	0	0	0	4.4603e-05	0	0	0.00169492	0	0.000223015	0	0.000267618	0.000936664	0	0	0	0.00115968	0	4.4603e-05	0	8.92061e-05	0	0	0	0	0	0.00102587	4.4603e-05	0	0	0	0	0	0	0.000758252
Dorea	0.000936664	0.00718109	0.00218555	0.00263158	0.00182872	4.4603e-05	0.000223015	0.00200714	0.000758252	0.000892061	0	0.00307761	0.00686887	0.00111508	0.00459411	0.00677966	0.00338983	0.0014719	0.00570919	0.00249777	0.00793934	0.00231936	0.00624442	0.0394737	0.000356824	0.00240856	0.000847458	0	0.00231936	0.000312221	0.000981267	4.4603e-05	0	0.000669045	0.00236396	0.00994648	0.00905442	0.00753791	0.00579839	0.00396967	0.00753791	0.00517395	8.92061e-05	0.00316682	0.00178412	0.000223015	0.000312221	0.00570919	0.000579839
Veillonella	0.0406334	0	0.00392507	0.00985727	0.01124	0	0.072926	0	8.92061e-05	0.000401427	0	0.00379126	0	0	0	0.00044603	0.000133809	0	0.000223015	0	0.0496878	4.4603e-05	0.0285459	0.0223461	4.4603e-05	0.0520071	0.00495094	0	0	0	0	0	0.00432649	0.0154773	0.014496	0.000223015	0.00160571	0.000802855	0	0.0029884	0.000669045	4.4603e-05	0	0.00914362	8.92061e-05	0	0.000178412	0	0.000312221
Ruminococcaceae_UCG-014	0	0	0	0	0	0.00361285	0	0.00383586	0.00829616	0	0.00842997	0.00633363	0.00156111	0	0.000802855	0.0189563	0	0.00450491	0	0.0240856	4.4603e-05	0	0	0	0.000936664	0	0	0	0	0	0.0222123	0.00753791	0	0	0	0	0	0	0.000267618	0	0	0	0	0.000356824	0.00303301	0.000490633	8.92061e-05	0.00722569	0.00923283
Acinetobacter	4.4603e-05	0	0.00343443	0.00165031	0	4.4603e-05	0	0.000490633	0	0.000490633	0.00602141	0.00187333	0.00374665	0	0.000490633	4.4603e-05	4.4603e-05	0	0	0	0	0	0	0	0.000178412	0	0.000267618	0	0.000223015	8.92061e-05	0.00196253	0	0.000758252	4.4603e-05	0.000535236	4.4603e-05	0	0.00486173	0	0.00365745	0.000669045	0	0.000133809	0.00124888	0	0.00107047	4.4603e-05	0.000133809	0
[Ruminococcus]_gnavus_group	0.00205174	0.00133809	0.000535236	0.0190901	0.00753791	0	0	0.00160571	0.000490633	0.000401427	0.00133809	4.4603e-05	8.92061e-05	0	0	0	0.000178412	0	0.0272525	0	0.00107047	0.000713649	0.000312221	0.00120428	0	0.0169045	0.0109723	0	0	0.000312221	0.000223015	0	0.000178412	0.00111508	0.00102587	0.00486173	0.0196253	0.0351472	0.00160571	0.00102587	8.92061e-05	0.00115968	0	0.00196253	0	0	0	0	0
Sphingomonas	0	0	0.00249777	0.000579839	0	0.222123	0	0	4.4603e-05	0.000713649	0	0.00173952	0	0	0	8.92061e-05	0	0	0	4.4603e-05	0	0	0	4.4603e-05	0	0	0	0	0	0	0	0.00280999	0	0	0	0	0	0	0.00044603	0.0014719	0	0.000178412	0	0.000356824	0	0	0	0	0
Odoribacter	0	0.00303301	0.00263158	0.00044603	0.00539697	0	0.000133809	0.000133809	0.000624442	4.4603e-05	0	0.00205174	0	0.000133809	0.000981267	0.0014719	8.92061e-05	0.00240856	0.00379126	0.00481713	0	0	0	0	0.00245317	0.00405888	0.0014273	0.011686	0.0398305	0.000178412	0.000579839	0	0	0	0.0029884	0.00334523	0.000713649	0.00138269	0.00606601	0	0	0.00325602	0.000401427	0.00669045	0.00044603	0.00111508	0.000133809	0.000579839	0
Ruminococcaceae_UCG-005	0.000223015	0.000758252	0.00044603	0.00276539	0.000579839	0.00343443	0	0.00388046	0.00374665	0.000178412	0	0.000936664	0	0.000223015	0.00178412	0.00504014	0.00156111	0.00356824	0.00334523	0.00981267	4.4603e-05	8.92061e-05	8.92061e-05	4.4603e-05	0.000535236	0	8.92061e-05	0.000802855	0.000535236	0.000401427	0.0717663	0.0317574	0	0	4.4603e-05	0	0.000312221	8.92061e-05	0	0	0.000713649	0	8.92061e-05	0.00780553	0.00343443	0.00263158	0	0.000312221	0.0281445
Succinivibrio	0	0	0	0	0	0	0	0	0	0	0	0	0	0	0	0	0	0	0	0	0	0	4.4603e-05	0	0	0	0	0	0	0	0	0	0	0	0	0	0	0	0	0	0	0	0	0	0	0	0	0	0
Anaerostipes	0.000356824	0.00802855	0.000133809	0.000133809	0.000312221	0	4.4603e-05	0.0015165	0.0043711	0.00102587	0.00231936	0.0114184	0	0.000713649	0.000847458	0.00499554	0.00521855	0.00120428	0.000669045	0.000401427	0.0105263	4.4603e-05	0.00191793	0.0111062	0.000133809	4.4603e-05	0	0.000624442	0.000401427	4.4603e-05	0	0	0	0	0.00182872	0.0136039	0.00187333	0.0216325	0.000178412	0.000401427	0.000847458	0.000579839	8.92061e-05	0.000133809	0	0.000490633	4.4603e-05	0.00495094	0
Selenomonas	0	0	0	0	0	4.4603e-05	0	0	4.4603e-05	0	0	0	0	0	0	0	4.4603e-05	0	0	0	0	0	0	0	4.4603e-05	0	0	0	0	0	0	0	0	0	0.000356824	0	0	0	0	0.00392507	0.000312221	4.4603e-05	0	0	0	0	0	0	0
Lachnospira	0.000223015	0.00115968	0.00338983	0	0	0.00276539	0	0.000401427	0.000223015	4.4603e-05	0	0.00236396	0.00156111	0.000312221	0.00245317	0.0101695	0.000490633	0.000223015	4.4603e-05	0.000758252	0.0407226	8.92061e-05	0.0159233	0.0111508	0.000579839	0	0	0	0	0	0.000490633	0.00374665	0	4.4603e-05	0	0.000133809	4.4603e-05	0.000847458	0.000713649	0	0.000847458	0.000892061	4.4603e-05	0.0159233	0.000802855	4.4603e-05	0.000356824	0.0122212	0.00115968
[Eubacterium]_coprostanoligenes_group	0.00111508	0.00169492	0	0.000758252	0.000178412	4.4603e-05	0	0.000713649	0.000758252	0.000223015	0	0.00156111	0.000133809	0.000892061	0.00178412	0.00521855	0.00539697	0.000178412	0.00486173	0.00115968	0	0	0	0	0.000713649	4.4603e-05	0	8.92061e-05	0	0	0.0405442	0.0161017	0	0	0	0.000312221	0.00655665	0.00472792	0	0	8.92061e-05	0	0	0.0150312	0.00182872	0.00133809	0	0.00165031	0.0119536
Aeromonas	0	0	0	0.0015165	0.000579839	0	0	0	0	0	0	0	4.4603e-05	0	0	0	4.4603e-05	0	0	0	0	0	0	0	0	0	0	0	0	0	0	4.4603e-05	0	0	0	0	4.4603e-05	0	0	0.0228368	0	0	0	0	0	0	0.00405888	0	0
Rikenellaceae_RC9_gut_group	0	0	0	0	0	0.00900981	0	0.000669045	0.000223015	4.4603e-05	0	0	0.00231936	8.92061e-05	0	0	0	4.4603e-05	0	4.4603e-05	0	0	0.000133809	0	0	0	0	0	0.000178412	0	0.0152542	0.0235058	0	0	0	0	0	0	0	0	0	0	0	0	4.4603e-05	4.4603e-05	4.4603e-05	4.4603e-05	0
Fusicatenibacter	4.4603e-05	0.000535236	0.000936664	0.000133809	0.000312221	0	0	0	0.000267618	0.000223015	0.00272079	0.000847458	0.000713649	0.000981267	0.00325602	0.00602141	0.00240856	8.92061e-05	0.00107047	8.92061e-05	0.00370205	8.92061e-05	0.000936664	0.00865299	8.92061e-05	0.000133809	0.000267618	0.000223015	0.000981267	0	0.000624442	0.00102587	0	4.4603e-05	0.00102587	0.00223015	0.0044157	0.0100803	4.4603e-05	0.000223015	0.00954505	0	8.92061e-05	0.00388046	0.000490633	0.00129349	0.000133809	0.00874219	0.00178412
Parasutterella	0	0.031802	0.0157449	8.92061e-05	0.000133809	0.00218555	0	0.000758252	0.000624442	4.4603e-05	0	0	0.00138269	0.000223015	0	0	0.000981267	0.000847458	0.000981267	0.0227029	0	0	0	0.000267618	0.000178412	0.00160571	0.00124888	0.0120428	0.0274309	0	0	0	0	0	0.00468332	0.00727029	0	0.00044603	0.00811775	0	0.00223015	0	0	0.0014719	0.00477252	0.00307761	0	0.000267618	0.00553078
Ruminococcaceae_NK4A214_group	0	0.000758252	0.000133809	0	0.00115968	0	0	0.00838537	0.00900981	4.4603e-05	0	0	0	0.000133809	0	0.0014273	0.000624442	0.00227475	0.00280999	0.00374665	0	4.4603e-05	0	0.000133809	0.00512935	0	0	0.00107047	0.000892061	0	0.029661	0.0107939	0	0	0	0	0	0	4.4603e-05	4.4603e-05	0.00044603	0	0	0.00352364	0.000356824	0.000802855	0	0	0.005843
Burkholderia-Caballeronia-Paraburkholderia	0	0	0	0	0	0	0	0	0	0	0.00566459	0	0	4.4603e-05	0	0	0	0	0	0	0.000223015	0	0	0	0	0	0	0	0	0	0	0	0	0	0	0	0	0	0	0	0	0	0	0	0.000178412	0.000802855	0	0	0
Lachnospiraceae_UCG-001	0.00124888	0.00173952	0.00138269	0.00115968	0.000936664	0	0	0.000981267	0.000267618	0.000267618	0.000267618	0.00579839	0.000669045	0.000624442	0.0014719	0.00709188	0.00860839	0.000133809	0.000758252	0.00102587	0.00115968	0.00187333	0	0.0028992	4.4603e-05	0.000847458	0.000267618	0.000669045	0.00218555	0	0.00231936	0.00526316	0	0	0.0028992	0.0152988	8.92061e-05	0.00272079	0.00361285	8.92061e-05	0.000133809	0	4.4603e-05	0.00388046	0.000624442	0.0015165	0	0.00423729	0.000981267
Parvimonas	0	0	0	0	4.4603e-05	0	0.0015165	0	0	0	0	0	0	0.00111508	0.000713649	0.000178412	0	8.92061e-05	0.00231936	0	0.000223015	0.00156111	0	0	0.00495094	0	0	0	0	0.000267618	0	0	0	0	0.00044603	0	0	0	0	0.00472792	0	0.000713649	0.00312221	0.000178412	0.000802855	8.92061e-05	0.000312221	0	0
Treponema_2	0	0	0	0	0	0	0	0	4.4603e-05	0	0	0	0	0	0	0	0	0	0	0	0	0	0	0	0.000624442	0	0	0	0	0	0	0	0	0	0	0	0	0	0	0	0	0	0	0	0	0	0	0	0
Desulfovibrio	0.000223015	0.000178412	0	0	0	0.00945584	0	0.00307761	0.00303301	4.4603e-05	0	0	0	4.4603e-05	0	0	0	0.00410348	0.00223015	0.00178412	0	0.000178412	0	0	0	0	0	0	0	0.00115968	0.00495094	0.017529	0	0	0	0.000133809	0	0	4.4603e-05	0	0	0	0	0	0	0	0.000133809	0.000981267	0.000223015
Pseudomonas	0	8.92061e-05	0.0133809	0.000267618	0	0.00138269	0	0.00044603	0.000178412	0	0.00807315	0.000178412	0.000579839	4.4603e-05	0	0	0	0.000223015	0.0153434	0.00758252	0	0	0	0	0.000133809	0	0.000133809	0	0	0.000401427	0.000892061	0.00209634	0	0	0.000267618	0	0.000178412	0.00102587	0	0.00223015	4.4603e-05	0.000178412	0.000267618	8.92061e-05	0	0.000267618	0	0	0.000936664
Phascolarctobacterium	0	0.00200714	0	0	0	0.00428189	0	0.000713649	0.00156111	0.000312221	0	0.000312221	0.000936664	0	0.000624442	0.000936664	0.00343443	0	0.000579839	0	0.0014719	0.000802855	0.000669045	0.00214095	0.00133809	0.00236396	0.00138269	0	0	8.92061e-05	0.00709188	0.00374665	0	0	0.00365745	0.000178412	0.00624442	0.000401427	0	0	0	0.000624442	0	0	0	0	0	0	0
Oscillibacter	0.00044603	0.000936664	0.00120428	0	0.000223015	0.000178412	0	0.00223015	0.000579839	0	0.00570919	4.4603e-05	0	0	0	0.000535236	0.00267618	0.187154	0.00111508	0.00169492	0	0	0.000133809	0	0.00325602	0.000223015	8.92061e-05	0	0.000356824	0.000133809	0.000223015	0.00191793	0	0	0.00280999	0.00115968	0.000133809	8.92061e-05	0.000579839	0	8.92061e-05	0.00187333	0.00388046	0.00169492	0.000624442	0.000579839	4.4603e-05	4.4603e-05	0.00396967
Coprobacter	0	0.000936664	0.00249777	0	0	0.00767172	0	0.00129349	0.00414808	0.0014273	0	0.000669045	0	0.000312221	0	0.000802855	8.92061e-05	0.000312221	0.0014273	0.000669045	0.000178412	0	0	4.4603e-05	4.4603e-05	0	0	0	0.00481713	0	0	0	0	0	0.0258698	0.000758252	0	0	0.00499554	0	0.000401427	0	0	0	0	0	8.92061e-05	0.000713649	0.000579839
Ruminiclostridium_9	4.4603e-05	0.000713649	0	0.000535236	0.00129349	0	0	0.00231936	0.00182872	0	0	0.000936664	0.00169492	0	0.00169492	0.00138269	0.00218555	0	0.00120428	0.000401427	0	0.000847458	0	4.4603e-05	0.000178412	0.00196253	0.00124888	8.92061e-05	0.000356824	0	0.00526316	0.00352364	0	0	0.00481713	0.00999108	8.92061e-05	0.000624442	0.000579839	0.000490633	0.0073595	0	0	0.000312221	0.000133809	0.000624442	0	0.000490633	0.000223015
Ruminiclostridium_6	0	0.00107047	0.00165031	0.000624442	0.000312221	0	4.4603e-05	0.00816236	0.00999108	0	0	0	0.000490633	4.4603e-05	0.000535236	0.00767172	0.0397859	0.000758252	0.0159233	0.00432649	0	0	0	0.000133809	4.4603e-05	0	0	4.4603e-05	0	4.4603e-05	0.0438894	0.0351472	4.4603e-05	0	0	0	0	0.000312221	0	4.4603e-05	0	0	4.4603e-05	0.00120428	0.000981267	0.000312221	0	0	0.00646744
Erysipelotrichaceae_UCG-003	0	0.00307761	0	0	0.000133809	0.0015165	0	0.000267618	0.000312221	0.00044603	0	0.00548617	0.000133809	4.4603e-05	0	0.00129349	0.000713649	0.000981267	0	0.000223015	0	8.92061e-05	0	0	8.92061e-05	0	0	0	0	0	0	4.4603e-05	0	0	0.000178412	0.00138269	0	0.0107939	0.000624442	0	0.00263158	0	4.4603e-05	0	4.4603e-05	0	8.92061e-05	0.00120428	0
Morganella	0	0	0	0	0	0	0	0	0	0	0	0	0	0	0	0	0	0	0	0	4.4603e-05	0	0	0	0	0	0	0	0	0	0	0	0	0	0	0	0	0	0	0	0	0	0	0	0	0	0	0	0
Capnocytophaga	0	0.000401427	0	0.000133809	0	0	0	0	0	0	0	0	0	0	8.92061e-05	0	0	0	0	0	0.00218555	0	0.00851918	0.00138269	0	0.000133809	0.000178412	0	0	0	0	0	0	0	0	0	0	0	0	0	0	0	0	0	0	0	0	0	0
Agathobacter	0	0.00120428	0.00196253	0.000936664	0.000178412	0	4.4603e-05	0.000223015	0.000713649	0	0	0.0015165	4.4603e-05	0.000312221	0.000401427	0.0029438	0.0073595	0.000535236	0.000981267	0.000535236	0.00347904	8.92061e-05	0.000535236	0.00124888	0.000267618	8.92061e-05	0.000178412	4.4603e-05	0.00107047	0	0.000223015	8.92061e-05	0	0	0.00044603	0.00214095	0.000267618	0.000847458	0.000758252	0.000713649	0.00637823	0	0	0.000669045	0.000490633	0.000892061	8.92061e-05	0.00388046	0.000312221
Eikenella	0	0	0	0	0	0	4.4603e-05	0	0	4.4603e-05	0	0	0	0	0	0	0	0	0	0	0	0.00312221	8.92061e-05	4.4603e-05	4.4603e-05	0	0	0.0015165	0	8.92061e-05	0	0	0	0	0	0	0	0	0.0418376	4.4603e-05	0.000223015	0	0	0	0	0	0.00677966	0	4.4603e-05
Ralstonia	0	0	0.00258698	0.00160571	8.92061e-05	0.0043711	0	0	0	0.000713649	0.0123996	0.00133809	0.00245317	0	0	0	4.4603e-05	0	0.000178412	0	0	0.000579839	0	8.92061e-05	0	0	4.4603e-05	0.00129349	0	0	0.00325602	0	0	4.4603e-05	0	0	0	0.00209634	0.000223015	0.00343443	0	0.000356824	0	0	4.4603e-05	0	0	0	0
Holdemanella	0	0	0	0.0014273	0.00602141	0.00044603	0	0.000535236	0.00044603	8.92061e-05	0.00214095	0.0103479	0.000133809	0.00044603	0	0	0	0.00187333	0	0.00352364	0	0.00196253	0	0	0	0	0	0	0	0	0	0	0	0	0	0	0.00758252	0.0369759	0	0	0.00472792	0	0	0.00178412	0.00374665	0.0202052	0.000133809	0.00365745	4.4603e-05
Romboutsia	0.0015165	0.00044603	0	0	0	0	0	0.000579839	0.000490633	0.000669045	4.4603e-05	0	0	0	0	0.000223015	0.000669045	4.4603e-05	0.00044603	0	0.000312221	0	0	0	0	0	0	0	0	0	0	0	0	0	0	0	0	0.00115968	0	0	0	0	0	0.00182872	0	0	0	0.000669045	0.000892061
Collinsella	0	0	0.000892061	0.000579839	0.000356824	0	0	0	0.000133809	8.92061e-05	0.0029438	0	0	0	0.00129349	0.000312221	0	0.000356824	4.4603e-05	0.000535236	0	0.00673506	0	0	0.000223015	0.00352364	0.000535236	0.000535236	0.000223015	0	0.00776093	0.00798394	0	0	4.4603e-05	0	0.0104817	0.00272079	0.00209634	4.4603e-05	0.0323818	0	0	0.00156111	0	0.000669045	0.000312221	0.00615522	0.000490633
Enterococcus	0.000401427	0	0	0	0	0	0	0	0	0	0	0	0	0	0	0	0	0	0	0	0	0	0	0	0	0	0	0.000936664	0	0	0	0	0	0.00245317	0.000490633	0	0	0	0	0.00405888	0	0	0.00044603	0	0	0	0	0	0
Peptostreptococcus	0	0	0	0.000267618	8.92061e-05	0	0	0	4.4603e-05	0	0	0	0	0	0	0	0	0	0.000490633	0	0	0.00963426	0	0	0	0	0	0	0.000356824	0	0	0	0	0	0	0	0	0	0	0.00798394	0.000535236	0.000133809	0.00401427	0.000401427	0	0	0.00187333	0	0
Epulopiscium	0	0	0	0	0	0	0	0	0	0	0	0	0	0	0	0	0	0	4.4603e-05	0	0	0	0	0	0	0	0	0	0	0	0	0	0	0	0.000223015	0	0	0	0	0	0	0	0	0	0	0	0	0	0
Lachnospiraceae_UCG-004	0	0.000892061	0.00280999	0.00124888	0.00115968	0.000178412	0	4.4603e-05	4.4603e-05	0.000312221	4.4603e-05	0.00356824	0.000178412	0.000178412	4.4603e-05	0.00111508	0.00209634	0.000535236	0.000758252	0.00267618	0.00280999	0.000401427	0.000223015	0.00223015	0.000133809	0	0.000892061	0.000178412	8.92061e-05	0	0.00218555	0.00173952	0	0.000535236	0.00196253	0.00936664	0.00191793	0.00338983	0.000981267	0.00044603	0.00231936	4.4603e-05	4.4603e-05	0.000669045	0.000223015	0.000133809	0	0.00120428	4.4603e-05
uncultured_organism	4.4603e-05	0	0	4.4603e-05	0	0	0	0.0175736	0.0118198	0	0	0.000535236	0	0	0.00191793	0.00227475	0	0.00463872	0.000535236	0.00651204	0	0	0	0	4.4603e-05	0	0	0	0	0	0	0	0	0	0	0	0.0014273	0.000356824	0.00240856	0	0	0	0	0	0	0	0	0	0
Azospirillum_sp._47_25	0	0	0	0	0	0	0	0	8.92061e-05	0	0	0.000981267	0	0	0.000892061	0.00468332	0.150847	0.000223015	0.000133809	0	0	0	0	0	0	0	0	0.00182872	0.0634255	0	0	0	0	0	0	0	0.00138269	0	0	0	0	0.00044603	0	0	0	0.000133809	0	4.4603e-05	0
Ruminococcaceae_UCG-010	0	8.92061e-05	0	0	8.92061e-05	0	0	0.00263158	0.00263158	0.000178412	0.0107047	0	0	4.4603e-05	0	0.00156111	4.4603e-05	0.00156111	0.0014719	0.00115968	0	0	0	0	0.00044603	0	0	0	0	0	0.0210526	0.020339	0	0	0	0	0	0.000356824	0	0	0.000178412	0	0	0.00111508	0.00191793	0.000892061	4.4603e-05	0	0.00218555
Coprococcus_2	0.000312221	0.000267618	0	0	0	0	0	0	4.4603e-05	0	0	0.000223015	0.000267618	0	0.00102587	0.0124888	0.000401427	8.92061e-05	0.000178412	0	8.92061e-05	4.4603e-05	0	0	0.000178412	0	0	0	0	0	0.00160571	0.00156111	0	0	0.000133809	4.4603e-05	0	0.0015165	0	0	0.000178412	0	0	4.4603e-05	0.000178412	0.00107047	0	0.000178412	0.00628903
Ruminiclostridium_5	4.4603e-05	0.00624442	0.00245317	0.000758252	0.000356824	0	8.92061e-05	0.000356824	0.00115968	0.000758252	0	0.000624442	4.4603e-05	0.000133809	8.92061e-05	0.00178412	0.00352364	0.000133809	0.00102587	0.000267618	0.000936664	0.000490633	0.00535236	0.0028992	0	0.000713649	0.000490633	0	0.000401427	4.4603e-05	0.00102587	0.00356824	0	0	0.000178412	0.00107047	0.000133809	0.000312221	8.92061e-05	0.000223015	0.000401427	0	4.4603e-05	0.00044603	8.92061e-05	0.00111508	0.000133809	0.00200714	0.00334523
Proteus	0	0	0	0	0	0	0	0	0	0	0	0	0	0	0	0	0	0	0	0	0	0	0	0	0	0	0	0	0	0	0	0	0.000356824	4.4603e-05	0	0	0	0	0	0	0	0	0	0	0	0	0	0	0
Butyricimonas	0	0.0044603	0	0.00111508	0.000802855	0	0	0.000981267	0.00182872	0	0	0	0	0	0	0.0014273	0.000624442	0.00249777	0.00124888	0.000981267	0	0	0	0.000133809	8.92061e-05	0.00285459	0.000535236	0.00165031	0.00722569	0	0.00205174	0	0	0	0	0	0.000802855	0	0.000401427	8.92061e-05	0	0	0	0	0	0.00227475	0	0.000267618	0.00240856
Lactobacillus	0	0	0.0029438	0	0	0	0	0.0540589	0.115433	0.000178412	0.0044603	0.024041	0	0	0	0	0.00120428	0	4.4603e-05	0	0	0	0	0	0	0.00383586	0.0044603	0	0	0	0	0	0	0	0	0	0	0	0	0.000178412	0	0	0	0.00178412	0	0	0	0	0
Flavonifractor	0.000178412	0.000981267	0.00776093	0	0	0	0	4.4603e-05	0.000223015	0	0.00196253	0	0	0	0	0	0.00227475	0.00316682	0.000401427	4.4603e-05	0.000267618	0	0	0.000223015	0.000133809	0.000624442	0.000981267	0.00874219	0.000758252	0	0	0	4.4603e-05	0	0.00356824	0.00673506	0	4.4603e-05	0.000178412	0.000356824	0.000490633	0.000312221	0	0	0.000312221	0.000178412	0.000133809	0.000535236	4.4603e-05
Achromobacter	0	0	0	0	0	0	0	0	0	0	0.0044603	0	0	8.92061e-05	0	0	0	0	0	0	0	0	0	0	0	0	0	0	0	0	0	0	0	0	0	0	0	0	0	0.000401427	0	0	0	0	0.000490633	0.000223015	0	0	0
Fretibacterium	0	0	0	0	0	0	0	0	0	0	0	0	0	0	0	0	0	0	0	0	0	0	0	0	0	0	0	0	0	0	0	0	0	0	0	0	0	0	0	4.4603e-05	4.4603e-05	0	0	0	0	0	0	4.4603e-05	0
Cloacibacterium	0	0	0	0	0	0	0	0	0	0	0	0	0.000624442	0	0.000312221	0.000178412	0	0	0	0	0	0	0	0	0.000223015	4.4603e-05	0.000133809	0	0	0	0	0.00240856	0.00165031	0	0	0	0	0	0	4.4603e-05	0.000624442	0	0	0	0.000312221	0.000223015	0	0	0.000133809
Aggregatibacter	0	0.00780553	0	0	0	0	0	0.000356824	0	0	0	0	0	0	0	0	0	0	0	0	0.00383586	0	0.00379126	0.000579839	0	0	0	0	0	0	0	0	0	0	0	0	0	0	0	4.4603e-05	4.4603e-05	0	0	0	0	0	0.181267	0.000892061	0.000579839
Asteroleplasma	0	0	0.000758252	0	0	0	0	0	0	0	0	0	0.00570919	0	0	0	0	0	0	0	0	0	0	0	0	0	0	0	0	0	0	0	0	0	0	0	0	0	0	0	0.000401427	0	0	0	0	4.4603e-05	0	0	0
Phyllobacterium	0	0	0	0	0	0	0	0	0	0	0	0	0	0	0	0	0	0	0	0	0	0	0	0	0	0	0	0	0	0	0	0	0	0	0	0	0	0	0	0	0	0	0	0	0	0	0	0	0
Ruminococcaceae_UCG-003	0	0	0	0.00129349	0.000356824	8.92061e-05	0	0	8.92061e-05	0	0	0	8.92061e-05	0.000133809	0	0.000535236	0	4.4603e-05	0.0015165	0	0	0.00044603	0	0	8.92061e-05	4.4603e-05	4.4603e-05	0	0	4.4603e-05	0.00454951	0.00347904	0	0	4.4603e-05	0	0.00156111	0	0.00120428	0	8.92061e-05	0	0	0.0014719	0	8.92061e-05	0	8.92061e-05	0
Selenomonas_3	0	0	0	0	0	0	0	0	0	0	0	0	0	0	0	0	0	0	0	0	0	0	0	0	0	0	0	0	0	0	0	0	0	0	0	0	0	0	0	0	0.000223015	0	0	0	0	0	0	0	0
Brachyspira	4.4603e-05	0	0	0	0	0	0	0	0	0	0	0	0	0	0	0	0	0	0	0	0	0	0	0	0	0	0	0	0	0	0	0	0	0	0	0	0	0	0	0	0	0	0	0	0.000178412	0	0	0	0
Cronobacter	0	4.4603e-05	0	0	0	4.4603e-05	0	0	0	0	0	0	0	0	0	0	0	0	0.000178412	0	0	0.000535236	0	0	0	0	0	0	0	0	0.000133809	0	0	0	0	0	0	4.4603e-05	0	0	0.000312221	0	4.4603e-05	0	0	0	0	0	0.000223015
Family_XIII_AD3011_group	0	0.000267618	0.000178412	0	0.000178412	0	0	0.000178412	0.0015165	4.4603e-05	0	0.000133809	0	8.92061e-05	0	0.000178412	8.92061e-05	0.00450491	0.000669045	0.00129349	0	0	0	0	0.00102587	0	0	0	0	0	0.0028992	0.00419269	0	0	0.00107047	0.000356824	0	0.00120428	4.4603e-05	0	0.000133809	0	4.4603e-05	0	0	0.000178412	0	0	0.000267618
Butyrivibrio	0	0	0	0	4.4603e-05	0.00338983	0	0	0	0	0	0	0.00115968	0	0.00811775	0.0165923	0	4.4603e-05	0	0	0	0	0	0	0	0	0	0	0	0	0	0	0	0	0	0	0	0	0	0	0	0	0	0	4.4603e-05	0.000758252	0	0.000267618	0
CAG-352	0	0	0	0.00115968	0.000133809	0	0	0.0128011	0.0440232	0	0	0.00214095	0	0	0.0103033	0.0240856	0	0.000267618	0	0	0	0	0	0	0	0	0	0	0	0.000312221	0	0	0	0	0	0	4.4603e-05	0	0	0	0	0	0	0	0	0	0	0.0044157	0
Diaphorobacter	0	0	0.000223015	0.000490633	4.4603e-05	0	0	0	4.4603e-05	0	0.00374665	8.92061e-05	0	0	0	0.000223015	0	0	0	0.000133809	8.92061e-05	0	0	0	0	0	0	0	0	0	0.000223015	0.00352364	0	0	0.000401427	0	4.4603e-05	0.000312221	0	0	0.000133809	0.00156111	0	0	0	0.000223015	4.4603e-05	0	0
Butyricicoccus	0.000713649	0.000267618	0	0.00111508	0.000178412	0.00111508	0	0	0.000133809	0	0	0	0	0.000223015	0.00160571	0.00178412	0.000178412	0.000133809	0.000267618	0.000936664	0.00124888	0.000401427	0.000267618	0.0014273	0	0.000669045	0.000178412	0.000312221	0.000713649	0	0	0	0	0	0	0.000758252	0	0.00133809	4.4603e-05	0.00227475	0.00178412	0	0.000178412	0	0.000178412	0.000669045	0.000223015	0.00102587	4.4603e-05
Moryella	0	4.4603e-05	0	0	0	0	0	4.4603e-05	4.4603e-05	0.000223015	0	0.00138269	0	0	0.000356824	0.000624442	0.00044603	0	0.000223015	0	8.92061e-05	8.92061e-05	0	0.000178412	0	0	4.4603e-05	0	0	0	0	0	0	0	0.000312221	0.00272079	4.4603e-05	8.92061e-05	0	0	8.92061e-05	0	0	8.92061e-05	0	8.92061e-05	0	8.92061e-05	0
Anaerococcus	0	0	0	0	0	0	0.00276539	0	0	0	0	0	0	0	0	0	0	0	0.000178412	4.4603e-05	0	0	0	0	0	0	0	0	0	0.00677966	0	0	0	0	0.000133809	0	0	0	0	0	0	0	0	0	0	0	0	0	0
Selenomonas_4	0	0	0	0	0	0	0	0	0	0	0	0	0	8.92061e-05	0	0	0	0	0	0	0	0	0	0	0	0	0	0	0	0	0	0	0	0	0	0	0	0	0	0	0	0	0	0	0	0	0	0	0
Lachnoanaerobaculum	0	0	0	0	4.4603e-05	0	0	0	0	0	0	0	0	0	0	0	0	0	0	0	0.000535236	0.000535236	0	0.000223015	0	0	0	0	0	0	0	0	0	0	0	0	0	0	4.4603e-05	0.00285459	0	0	0	0	0	0	0.000713649	0	0
Bilophila	0	0	0	0.000401427	0.000267618	0	0.000847458	0.000178412	0.000713649	0	0	0	0	0.000133809	0	4.4603e-05	0	0.0014273	0.000401427	8.92061e-05	0.000356824	0.00044603	0	4.4603e-05	0.00111508	0.000133809	0.000223015	0.00115968	0.000356824	0	0.00472792	0.00263158	0	0	0.000223015	0	0.000401427	0	0.00156111	0	0.000267618	0.000133809	0.00044603	0.000401427	0.000267618	0.000267618	4.4603e-05	0.000401427	0.000713649
Pyramidobacter	0	0	0	0	0	0	0	0	0	0	0	0	0	0	0	0	0	0	0	0	0	0	0	0	0	0	0	0	0	0	0	0	0	0	0	0	0	0	0	0	0	0	0	0	0	0	0	0	0
Turicibacter	0.000579839	0.000133809	0	0	0	0	0	0	8.92061e-05	0	0	0	0	0	0	0.0014719	4.4603e-05	0	0.000223015	0	0.000133809	0	0	4.4603e-05	0	0	0	0	0	0	0	0	0	0	0	0	0	0.0014273	0	0	0	0	0	8.92061e-05	0	0	0	0	0.000535236
[Eubacterium]_xylanophilum_group	4.4603e-05	4.4603e-05	0.00272079	0	0	4.4603e-05	0	0.000401427	0.000579839	4.4603e-05	0	0.00223015	0.000401427	8.92061e-05	0	0.00191793	0.00789474	0.000133809	0.00160571	0.00276539	0.00044603	0	0.000267618	8.92061e-05	0.000178412	0	0	0	0	0	0.00379126	0.000892061	0	0	0	0	8.92061e-05	0	0	0	8.92061e-05	0	8.92061e-05	0.00245317	0	0	0	0.00107047	0.000579839
Shewanella	0	0	0	0	0	0	0	0	0	0	0	0	0	0	0	0	0	0	0	0	0	0	0	0	0	0	0	0	0	0	0	0	0	0	0	0	0	0	0	0	0	0	0	0	0	0	0	0	0
Faecalitalea	0	0.000223015	0	0	0	0	0	0	4.4603e-05	0	0	0	0	0	0.000802855	0	0	0	0.000669045	0	0.000178412	0	0	0.000535236	0	0	8.92061e-05	0	0	0.000223015	0.000535236	0	0	0	0	0.000312221	0	0	0.000758252	4.4603e-05	0	0.00156111	0.000133809	0	0	0	0	0	0
Solobacterium	0	0	0	0	0.000133809	0	0.000267618	0	0	0	0	0	0	0	0	0	0	0	0	0	0	0.00138269	0	0	0.000579839	0	0	0	0	0	0	0	0	0	0	0	0	0	0	0.00249777	0.000223015	0	0.000356824	0	0	0	0	0	0
Ruminococcaceae_UCG-004	0	0	0	0	0.000178412	0	0	0.00124888	0.00200714	0	0	0	0	0	0.000802855	0.000579839	0	0.000401427	0.000267618	8.92061e-05	4.4603e-05	8.92061e-05	0	0	0	4.4603e-05	0	0	4.4603e-05	0	0	0	0	0	0	0	0	0	0	0	0	0	0	0	0	4.4603e-05	0	0	0.000133809
Erysipelatoclostridium	0	0	0.00111508	0	0	0	8.92061e-05	0.000579839	0.000535236	0	0	0	0	4.4603e-05	0	4.4603e-05	0.000535236	4.4603e-05	4.4603e-05	0	0.00280999	0.000133809	0.00303301	0.0014719	0	0.000892061	0	0	0.000178412	4.4603e-05	0	0	0	0	0.00231936	0.00512935	0	0.000133809	0	0.000892061	0	0	4.4603e-05	0	0	0	0	0.000535236	0
Bradyrhizobium	0	0	0.0028992	4.4603e-05	0	0.0145406	0	0	0	0	0	4.4603e-05	0	0	0	0	0	0	0	0	0	0	0	0	0	0	0	0	0	0	0.000802855	0.000178412	0	0	0	0	0	0	0	0	0	4.4603e-05	0	0	0	0.000312221	0	0	0
Staphylococcus	0	0.000133809	0	0	0	0	0	0	0	0	0	0	0	0	0	0	0	0	0	0	0	0	0	0	0	0.00129349	4.4603e-05	0	0	0	0.00133809	0	0	0	0	0	0	0	0	0	0	0	0	0	0	4.4603e-05	0	0	0
Bergeyella	0	0.000713649	0	0	0	0	0	0	0	0	0	0	0	0	0	0	0	0	0	0	0.00102587	0	0.00267618	0	0	0	0	0	0	0	0	0	0	0	0	0	0	0	0	0.0106155	0	0	0	0	0	0	0	0	0
Lachnospiraceae_NC2004_group	0	0.000579839	0	4.4603e-05	0.000133809	4.4603e-05	0	8.92061e-05	0.000312221	4.4603e-05	0	0.000624442	0	0	0.000312221	0.0029884	0.000401427	0.000356824	0.000713649	8.92061e-05	8.92061e-05	4.4603e-05	8.92061e-05	0.000356824	4.4603e-05	0.000401427	0.000267618	0	0	0	0.00107047	0.00383586	0	0	0	0.000178412	0.000223015	0.000356824	0.000178412	0	0.000178412	0	0	0.00200714	0.000356824	0.000312221	0	0.000535236	0.000981267
Eisenbergiella	0	0.000758252	0	0	0	0	0	0.000669045	0.000401427	0	0	0	0	4.4603e-05	0	0	0.000133809	0.000535236	0.00129349	0.000981267	0	0.000535236	0	0	0	0.000490633	0.000892061	0	0	0	0	0	0	0	0.000579839	0.00169492	0	0	0	0	4.4603e-05	0	0	8.92061e-05	0	0	0	0	0
Aquabacterium	0	0.000223015	0	0	0	0	0	0	0	0	0.00396967	0.000223015	0.000178412	0	0	0.000223015	0	0	0	0	0	0	0	0	4.4603e-05	0	0	0	0	0	4.4603e-05	0	0	0.000490633	0	0	0	0	0	0	0.000401427	0	0	0	0	0.000223015	0	0	0
Paraprevotella	0	0	0	0	0	0.00280999	0	0.000223015	0.00111508	0	0	4.4603e-05	0	0	0	0	0.00356824	0	0.00240856	0	0	0	0	0	0	0.000847458	0.000401427	0	0	0	0.000267618	0	0	0	0	0	0	0	0	0	0	0	0	0	0	0	0	0	0
Neisseria	0	0	0	0	0	0	0	0	0	0	0	0	0	0	0	0	0	0	0	0	0.000178412	0	0	0	0	0	0	0	0	4.4603e-05	0	0	0	0	0	0	0	0	0	0	0.000401427	0	0	0	0	0	0	0	0
Clostridium_sensu_stricto_2	0.00365745	0	0	0	0	0	0	0	0	0	0	0	0	0	0	0	0	0	0	0	0.000178412	0	0	4.4603e-05	0	0.00615522	0.0014719	0	0	0	0	0	0	0.00187333	0.00419269	0.000267618	0	0	0	0.000758252	0	0	0.000579839	0.000401427	0	0	0	0	4.4603e-05
Coprococcus_3	0.000267618	8.92061e-05	0	0.000223015	0.000133809	0.000312221	0	0	0	0	0	0.000178412	8.92061e-05	0.000178412	0	0.000356824	0.000669045	8.92061e-05	0.000579839	0.000133809	0.000669045	0.000669045	0.00173952	0.00169492	0	0	0	0	0	0	0	0	0	0	0.00044603	0.00169492	0.000133809	0.0014273	0	0	0.000981267	0	0	0.000356824	0	4.4603e-05	0	0.000490633	0
Negativibacillus	0.000223015	0.000490633	0	0.00124888	0.000624442	0	0	4.4603e-05	0.000535236	0	0	0.00120428	0	0	0.00218555	0.000802855	0.000401427	0.000401427	0.000312221	0.000133809	0	0.000758252	0	0	0	0	0	0	0.00276539	0	0	0	0	0	0.00044603	0.00254237	0	0	0.000490633	0	0	0	0	0	0	0	0	0.000401427	0.00133809
Filifactor	0	0	0	0	0	0	0	0	0	0	0	0	0	0	0	0	0	0	0	0	0	0	0	0	4.4603e-05	0	0	0	0	0	0	4.4603e-05	0	0	0	0	0	0	0	0	0.000535236	4.4603e-05	0	0	0	0	0	0	0
Megamonas	0.000223015	0	0	0	0	0	0	4.4603e-05	0	0	0	0	0	0.000490633	0	0	4.4603e-05	0	0	0	0	0	0	0	4.4603e-05	0	0	0	0	0	0.000223015	0.000133809	0	0	0.00107047	0.00115968	0	0	4.4603e-05	0	0	0	0	0	8.92061e-05	0.000133809	0	0	0
Prevotellaceae_NK3B31_group	0	0	0	0	0	0	0	0	0	0	0.000981267	0	0	0	0	0	0	0	0	0	0	0	0	0	0	4.4603e-05	0	0	0	0	0	0	0	0	0	0	0.0117306	0.00405888	0	0	0	0	0	0	0	0	0	0	0.027074
GCA-900066575	0	0.000312221	0	0	0.000267618	0	0	0	0.00044603	0	0	0.00044603	4.4603e-05	8.92061e-05	0	0.000178412	8.92061e-05	0.000133809	0.000223015	0	0	0	0	0	0.000267618	0	0	0	0	0	0	0	0	0	0.00182872	0.00249777	0	0	0.00200714	0	0	0	4.4603e-05	0	0.00115968	0.000267618	0	0	4.4603e-05
[Ruminococcus]_gauvreauii_group	0	0.000802855	0	0	0.000178412	0	0	0.000579839	0.000579839	0	0.000669045	0.000579839	0	8.92061e-05	0.000223015	0.000356824	0.00102587	8.92061e-05	0.000802855	0.00111508	0.000401427	0.000356824	0	0.00102587	4.4603e-05	0.000133809	8.92061e-05	0	4.4603e-05	0	0	0.000133809	0	0	0.000624442	0.00263158	0	0.000892061	0	0	0.000178412	0	4.4603e-05	0.000356824	0.000133809	0.00044603	0	0.000356824	0.000178412
[Eubacterium]_oxidoreducens_group	4.4603e-05	0	0.000133809	0.000178412	0.000133809	4.4603e-05	0	0.000401427	0.0014719	0	0.000223015	8.92061e-05	0	0	0	0.000713649	0.000223015	0.000490633	0.00169492	0.000669045	0	0	0	4.4603e-05	0.000312221	0	8.92061e-05	4.4603e-05	0.000178412	0	0.0014273	0.00138269	0	0	8.92061e-05	0.000223015	8.92061e-05	8.92061e-05	0	0	0.000223015	0	0	0.000669045	0.000223015	0.000178412	0	0.00044603	0.0014273
Paeniclostridium	0	0	0	0	0	0	0	0	0	0	0	0	0	0	0	0	0	0	0	0	0	0	0	0	0	0	0	0	0	0	0	0	0	0	0	0	0	0	0	0	0	0	0	0	0	0	0	0	0.000579839
Actinobacillus	0	0	0	0	4.4603e-05	0	0	0	0	0	0	0	0	0	0	0	0	0	0	0	0	0	0	0	0	0	0	0	0	0	0	0	0	0	0	0	0	0	0	0	0	0	0	0	0	0	0.000267618	0.00044603	0
Catenibacterium	0	0	0	0	0	0	0	0	0	0	0	0	0	0	0	0	0	0	0.00169492	0	0	0.000981267	0	0	0	0	0	0	0	0	0	0	0	0	0	0	0	0.000133809	0	0.000178412	0	0	0	0	0	0	0	0	0.00115968
Enhydrobacter	0	0	0	0	0	0	0	0	0	0	0	0	0	0	0	8.92061e-05	0	0	0	0	0	0	0	0	0	0	0	0	0	0	0	0	0	0	0	0	0	0	0.000312221	0	0	0	0	0.000178412	0	0.000178412	0	0	0
Actinomyces	0	0	0	0.000267618	0	0	4.4603e-05	0	0	0	0	0	0	0	0	0.000133809	4.4603e-05	0	8.92061e-05	0	0.000178412	0	0	8.92061e-05	0.00044603	0	0	0.000312221	8.92061e-05	0	0	0	0	0	0.00200714	0	0	0.00160571	0	0	0	0.000713649	0.00200714	0.000312221	0	0	0	8.92061e-05	0
Catonella	0	0	0	0	0	0	0	0	0	0	0	0	0	0	0	0	0	0	0	0	0	0	0	0	0	0	0	0	0	0	0	0	0	0	0	0	0	0	0	0	0	0	0	0	0	0	0	0	0
Terrisporobacter	0	0	0	0.00927743	0.00169492	0	0	0	0.00044603	0	0	0	0	0	0	0.000223015	0	0.00307761	4.4603e-05	0.00102587	0	0	0	0	0	0	8.92061e-05	0	0	0	0	0	0	0	0	0	0	0	0	0	0	0	0	0.00044603	0	8.92061e-05	0	0.000535236	0
Peptoniphilus	0	0	0	0	0	0	0.00223015	0	0	0.00548617	0	0	0	0	0	0	0	0	0	0	0	0	0	0	0	0	0	0	0	4.4603e-05	0	0	0	0	0	0	0	0	0	0	0	0.000535236	0	0	0	0	0	0	0
Mesorhizobium	0	0	0	0	0	0.0154326	0	0	0	0	0	0	0	0	0	0	0	0	0	0	0	0	0	0	0	0	0	0	0	0	0	0	0	0	0	0	0	0	0	0	0	0	0	0	0	0	0	0	0
Intestinimonas	0	0	0	0	0	0	0	0.000669045	0.000981267	0	0	0	0	4.4603e-05	0	0	0.00124888	0.000535236	8.92061e-05	4.4603e-05	0	0	0	0	0	0	0	0	0.000178412	8.92061e-05	0	0	0	0	0	0	0	0	0	0	0	0	0	0	0.000223015	0.000669045	0	0.000178412	0.000133809
Acidovorax	0	0	0	0	0	0	0	0.00044603	0	0	0	0	0	0	0	0	4.4603e-05	0	0	0	0	0	0.000223015	0	4.4603e-05	0	0	0.000758252	0	0	0	0	0	0	0	0	0	8.92061e-05	0	4.4603e-05	0.000267618	0	0	0	0	0.000133809	0	0	0
Cetobacterium	0	0	0	0.0706958	0.0632917	0	0	0	0	0	0	0	0	0	0	0	0	0	0	0	0	0	0	0	0	0	4.4603e-05	4.4603e-05	0	0	0	0	0	0	0	0	0	0	0	0	0	0	0	0	0	0	0	0	0
Novosphingobium	0	0	0	0.00044603	8.92061e-05	0	0	0	0	0	0	0	0	0	0	4.4603e-05	0	0	0	0	0	0	0	0	0	0	0	0	0	0	0	4.4603e-05	0	0	0	0	0.00312221	0.000490633	4.4603e-05	0	0.000133809	0	0	0	0	0	0	0	0
[Eubacterium]_ventriosum_group	0	0	0	0.000178412	0.000312221	0	0	0.000178412	0.000892061	0	0	0	0	4.4603e-05	0.000981267	0.00258698	0.000133809	0	0.000490633	0.000579839	0	4.4603e-05	0	0	0	0	0	0	4.4603e-05	0	0	8.92061e-05	0	0	0	0	0.000133809	4.4603e-05	0	0	0	0	0	0.000535236	0.000133809	0	4.4603e-05	0.0014719	0.000356824
Prevotellaceae_UCG-001	0	0	0	0.000713649	0.00249777	0.00111508	0	0	0	0	0	0	0	0	0	0	0	0	0	0	0	0	0	0	0	0	0	0	0	0	0	0	0	0	0	0	0	0	0	0	0	0	0	0	0	0	0	0	0.00579839
[Eubacterium]_eligens_group	0	0.000267618	4.4603e-05	4.4603e-05	4.4603e-05	0	0	4.4603e-05	0	0	0	8.92061e-05	8.92061e-05	4.4603e-05	0.000356824	0.00173952	0.00383586	4.4603e-05	0.000178412	0.000178412	0.000579839	0.00044603	0	0.000267618	0.000178412	8.92061e-05	4.4603e-05	0	4.4603e-05	0	0	0	0	0.000223015	0	0	0	0.000401427	0	0	4.4603e-05	0	0	4.4603e-05	0	0	0	0.000356824	0.000133809
Megasphaera	0.000133809	0	0.00240856	0	0	0	0	0	0	0	0	0	0	0	0	0	4.4603e-05	0	0	0	0	0	0	0	0	0	0	0	0	0	0	0	0	0.000758252	0	0	0.000847458	0	0	8.92061e-05	0	0	0	0	0	0	0	0	0
Lactococcus	0	0	0	0	0	0	0	0	0	0	0	0	0	8.92061e-05	0	0	4.4603e-05	0	0	0	8.92061e-05	0	0	0	0	0	0	0	0	0	0	0	0	0	0	0	0	0.000223015	0	0	0	0	0	0	0	0	0	0	0
Lachnospiraceae_UCG-003	0	0	4.4603e-05	0	0	0	0	0	0	0	0	0	0	0	0	8.92061e-05	8.92061e-05	0	0	0	0	0	0	0	4.4603e-05	0	8.92061e-05	0	0	0	0	0	0	0	0.000981267	0	0	0	0	0	0	0	0	0	0	0.000802855	0	8.92061e-05	0
Acidaminococcus	0	0	0	0	0	0	0	0	0	0	0	0	0	0	0	0	0	0	0	0	0	0	0	0	0	0	0	0	0	0	0	0	0	0	0	0	0	0	0	0	0	0	0	0.000401427	0	0	0	4.4603e-05	0
[Eubacterium]_nodatum_group	0	4.4603e-05	0	8.92061e-05	4.4603e-05	0	0	0.00334523	0.00214095	0	0	0.000579839	0	0.000178412	0	0.000223015	0.000223015	0.000802855	0.000267618	0.000133809	0	0	0	0	0.000178412	0	0	0	0	0	0.00133809	4.4603e-05	0	0	4.4603e-05	0	0	0	0.000133809	0	0.000133809	0.000133809	4.4603e-05	0	0	0	0	0	0.000178412
Corynebacterium_1	0	8.92061e-05	0	0	0	0	0	0	0	0	0.00530776	0	0.000178412	0	0	0	0	0	0	0	0	0	0	0	0	0	0	0	0	0	0	0	0	0.00044603	0	0	0	0.000535236	0	0	0	0	0	0	0	0	0	0	0
Ruminococcaceae_UCG-013	0	8.92061e-05	0	0.000356824	0	0	0	0	0.000713649	0	0	4.4603e-05	0	0	0.00156111	0.00107047	0.000133809	8.92061e-05	0.000178412	8.92061e-05	0	0	0	0	0.000267618	0	0	0	0	4.4603e-05	0.000223015	0	0	0.00115968	0	0	0	0	0	0	0	0	0	0	0.00111508	8.92061e-05	0	0.000981267	0.000579839
Howardella	0	0.000535236	0	0	0	0.00107047	0	0	0	0	0	0.000624442	0	0	0	0	0	0	0	0	0	0.000981267	0	0	0	0	4.4603e-05	0	0.000579839	0	0.00107047	0	0	0	0	0	0	0	0	0	0.000713649	0	0	0	0	0	0	0	0.000133809
Candidatus_Tenderia	0	0	0	0	0	0	0	0	0	0	0	0	0	0	0	0	0	0	0	0	0	0	0	0	0	0	0	0	0	0	0	0	0	0	0	0	0	0	0	0	0	0	0	0	0	0	0	0	0
Pontibacillus	0	0	0	0	0	0	0	0	0	0	0	0	0	0	0	0	0	0	0	0	0	0	0	0	0	0	0	0	0	0	0	0	0	0	0	0	0	0	0	0	0	0	0	0	0	0	0	0	0
Massilia	0	0	0	0	0	0	0	0	0	0	0	0	0.000267618	0	0	0	0	0	0	0	0	0	0	0	0	0	0	0	0	0	0	0	0	0	0	0	0	0	0	0	0	0	0	0	0	0	0	0	0
Phreatobacter	0	0	0	0	0	0	0	0	0	0	0	0	0	0	0	0	0	0	0	0	0	0	0	0	0	0	0	0	0	0	0	0	0	0	0	0	0	0	0	0	0	0	0	0	0	0	0	0	0
Hafnia-Obesumbacterium	0	0	0	0	0	0	0	0	0	0	0	0	0	0	0	0	0	0	0	0	0	0	0	0	0	0	0	0	0	0	0	0	0	0	0	0	0	0	0	0	0	0	0	0	0	0	0	0	0
Cutibacterium	0	0.000669045	0	0	0	0	0	0	0	0	0	0	0	0	0	0	0	0	0	0	0	0	0	0	0	8.92061e-05	0	0	0	0	0.000133809	0.00133809	0.00107047	0	0	0	0	0	0	0	0	0	0	0	0	0	0	0	0
Citrobacter	4.4603e-05	0	0	0	0	0	0	0	0	0	0	0	0	0	0	0	0	0	0	0	0	0.000356824	0	0	0	0	0.000178412	0	0	0	0	0	0	0	0.00133809	4.4603e-05	0	0	4.4603e-05	0	0	0	0	0	0	0	0	0	0
Ezakiella	0	0	0	0	0	0	0	0	0	0	0	0	0	0	0	0	0	0	0	0	0	0	0	0	0	0	0	0	0	0	0	0	0	0	0	0	0	0	0	0	0	0	0	0	0	0	0	0	0
Leifsonia	0	0	0	0	0	0	0	0	0	0	0	0	0	0	0	0	0	0	0	0	0	0	0	0	0	0	0	0	0	0	0	0	0	0	0	0	0	0	0	0	0	0	0	0	0	0	0	0	0
Sphingobium	0	0	0	0	0	0	0	0	0	0.000713649	0	0	0	0	0	0	0	0	0	0	0	0	0	0	0	0	0	0	0	0	0	0	0	0.000936664	0.000624442	0.000178412	0	0	0	0	0	0	0	0	0	0	0	0	0
Anaerovibrio	0	0	0	0	0	0	0	0	0	0	0	0	0	0	0	0	0	0	0	0	0	0	0	0	0	0	0	0	0	0	0	0	0	0	0	0	0	0	0	0	0	0	0	0	0	0	0	0	0
Anaerosporobacter	0	0	0	0.000133809	8.92061e-05	0	0	0	0	0	0	0.000892061	0	0	4.4603e-05	8.92061e-05	4.4603e-05	0	0.000178412	0	0	0	0	4.4603e-05	0.000535236	8.92061e-05	0.000133809	4.4603e-05	8.92061e-05	0	0.000223015	0.000133809	0.000535236	0	0.000223015	0.000178412	0	0	0.000133809	0	0	8.92061e-05	0	0	0	4.4603e-05	0	0.000223015	0
Marvinbryantia	4.4603e-05	0	0	4.4603e-05	0	0	0	0	0.000802855	0	0	0.000178412	0	4.4603e-05	4.4603e-05	0.000267618	0.000133809	0	0.000356824	8.92061e-05	4.4603e-05	4.4603e-05	0	4.4603e-05	0	0	0	0	8.92061e-05	0	4.4603e-05	4.4603e-05	0	0	0	8.92061e-05	0	0	0	0	4.4603e-05	0	0	0	0	8.92061e-05	0	0	0
Eggerthella	0	4.4603e-05	0	0	0	0	0.000133809	0	0	0	0	0	0	0	0	0	0	8.92061e-05	0	0.000178412	0.000401427	0	0	0.000535236	0	0	4.4603e-05	0.000981267	0	8.92061e-05	0	0	0	0	0.000223015	0.00182872	0	0.000579839	0	0.000312221	0	0.000356824	4.4603e-05	0	0	0	0	0	0
unidentified	0	0	0	0	0	0	0	0	0	0	0	0	0	0	0	0	0	0	0	0	0	0	0	0	0.0177074	0	0	0	0	0	0	0	0	0	0	0	0	0	0	4.4603e-05	0	0	0	0	0	0	0	0	0
Clostridium_sensu_stricto_13	0	0	0	0	0.000312221	0	0	0	0	0	0	0	0	0	0	0	0	0	0	0	0	0	0	0	0	0	0	0	0	0	0	0	0	0.0132471	0	0	0	0	0	0	0	0	0	0	0	0	0	0	4.4603e-05
Oribacterium	0	0	0	0.00044603	0	0	0	0	0	0	0	0	0	0	0	0	4.4603e-05	0	0	0	4.4603e-05	0	0	0	0	0	0	0	0	0	0	0	0	0	0	0	0	0	0	4.4603e-05	0	0	0	0	0	0	0	0	0
Comamonas	0	0	0	0	0	0	0	4.4603e-05	0	0	0	0	0	0	8.92061e-05	0	0	0	0	8.92061e-05	0	4.4603e-05	0	0.000133809	0	0	0	0	0	0	0	8.92061e-05	0	0	0	0	0	4.4603e-05	4.4603e-05	0	0.000312221	0	0	0	0	0	0	0	0
Kluyvera	4.4603e-05	0	0	4.4603e-05	0	0	0	0	0	0	0	0	0	0	0	0	0	0	0	0	4.4603e-05	0	8.92061e-05	4.4603e-05	0	0	0	0	0	0	0	0	0	0	0	0	0	0	0	0	4.4603e-05	0	0	0	0	0	0	0	0
Tyzzerella_3	0	0	0	0	0	0	0	0	0.000178412	0	0	0	0	0.000401427	0	0	0	0.00129349	0	0.000223015	0.0157003	0	0	0.00254237	0	0	0	0	0.00209634	0	0	0	0	0	0	0	0	0	0	0	0	0	0	0	0	0	0	0.000312221	0
Peptococcus	0	0	0.00254237	0	0.000133809	0	0	0	0.000267618	0	0	0	0	0	0	0	0	0	4.4603e-05	0	0	0	0	0	0	0	0	0	0	0	0	0	0	0	0	0	0	0	0	0	0	0	0	0	0	0	0	0	0
Johnsonella	0	0	0	0	0	0	0	0	0	0	0	0	0	0	0	0	0	0	0	0	0	0	0	0	0	0	0	0	0	0	0	0	0	0	0	0	0	0	0	0	0	4.4603e-05	0	0	0	0	0	0	0
S5-A14a	0	0	0	0	0	0	0	0	0	0	0	0	0	0	0	0	0	0	0	0	0	0	0	0	0	0	0	0	0	0	0	0	0	0	0	0	0	0	0	0	0	0.000758252	0.00115968	0	0	0	0	0	0
Paracoccus	0	0	0	0	0	0	0	0	0	0	0	0	0	0	0	0	0	0	0	0	0	0	0	0	0	0	0	0	0	0	0	0	0	0	0	0	0	0	0	0	0	0	0	0	0	4.4603e-05	8.92061e-05	0	0
Kingella	0	0	0	0	0	0	0	0	0	0	0	0	0	0	0	0	0	0	0	0	0	0	0	0	0	0	0	0	0	0	0	0	0	0	0	0	0	0	0	0	0	0	0	0	0	0	0	0	0
CAG-873	0	0	0	0	0	0	0	0	0	0	0	0	0	0	0	0	0	0	0	0	0	0	0	0	0	0	0	0	0	0	0	0	0	0	0	0	0	0	0	0	0	0	0	0	0	0	0	0	0
Hydrogenoanaerobacterium	0	0	0.00187333	0	0	0	0	8.92061e-05	0.000178412	0	0	0	0	0	0	0.000401427	0	8.92061e-05	0.000312221	0	0	0	0	0	0	0	0	0	0	4.4603e-05	0	0	0	0	0	0	0	0	0	0	0	0	0	0	0	0	0	0	0.000356824
Alcanivorax	0	0	0	0	0	0	0	0	0	0	0.00370205	0	0	0	0.000223015	0	0	0	0	0	0	0	0	0	0	0	0	0.00044603	0	0	0	0	0	0	0	0	0	0	0	0	0	0	0	0	0	0	0	0	0
Mitsuokella	0	0	0	0	0	0	0	0	0	0	0	0	0	0.000178412	0	0	0	0	0	0	0	0	0	0	0	0	0	0	0	0	0	0	0	0	0	0	0	0	0	0	0	0	0	0	4.4603e-05	0	0	0.000490633	0
Dielma	0	0	0	0	0	0	0	0	0	0	0	0	0	0	0	0	0	0	0.000178412	0	0.000356824	0	0	8.92061e-05	0	0	0.000713649	0	0	0	0	0	0	0	0	4.4603e-05	0	0	8.92061e-05	0	0	0.000892061	0	0	0	0	0	4.4603e-05	4.4603e-05
Micrococcus	0	0.000401427	0	0	0	0	0	0	0	0	0	4.4603e-05	0	0	4.4603e-05	0	0	0	0	0	0	0	0	0	0	0	0	0	0	0	0	0	0	0	0	0	0	0	0	0	0	0	4.4603e-05	0	0	0	0	0	0
Sellimonas	0	0	0	0	0	0	0	0	8.92061e-05	0	0	0	0	0	0	0.000133809	0	0.000133809	0	0.000178412	0	0	0	0	0	0	0	0	0	0	0	0	0	0	0	8.92061e-05	0	0	0	0	0	0	0	0	0	0	0	0	0.000401427
Family_XIII_UCG-001	0	0	0	0	4.4603e-05	0	0	0	0	0	0	0	0	0	0	0	0	0	4.4603e-05	0	0	0	0	0	0	0	0	0	0	0	0	0	0	0	0	0	0	0	0	0	0.000133809	0	0	0.000312221	0.000133809	0	0	0.000223015	0
Cloacibacillus	0	0	0	0	0	0	0	0.00044603	0	0	0	0	0	0	0	0	0	0.000223015	0.000356824	0	0	0	0	0	0	0	0	0	0	0	0.000713649	0	0	0	0	0	0	0	0	0	0	0	0	0	0	0	0	0	0
Ruminiclostridium	0	4.4603e-05	0	0	0	0	0	0.000401427	0.000892061	0	0	0	0	0	0.000490633	0.000223015	0	0.000356824	0.000133809	0.000490633	0	0	0	0	0	0	0	0	0	0	0	0	0	0	0	8.92061e-05	0	0	0	0	0	0	0	0	0	0	0	0	0.000713649
Anaeroplasma	0	0	0	0	0	0	0	0	0	0	0	0	0	0	0	0	0	0	0	0	0	0	0	0	0	0	0	0	0	0	0	0	0	0	0	0	0	0	0	0	0	0	0	0	0	0	0	0	0
Methanobrevibacter	0	0	0	0	0	0	0	0.000401427	0.000178412	0	0	0	0	4.4603e-05	0	4.4603e-05	0	0	0.000312221	0.000267618	0	0	0	0	0	0	0	0	0	0	0.000133809	0	0	0	0	0	0	0	0	0	0	0	0	0.000624442	0	0	0	0	0.000223015
Fournierella	0	0	0	0	0.000401427	0	0	0	0	0	0	0	0	0	0	0	0	0	0	0.000535236	0	0	0	0	0	0	0	0	0	0	0	0	0	0	0	0.00423729	0	0	0	0	0	0	0	0	0	0	0	0	0
Defluviitaleaceae_UCG-011	0	0.000401427	0	0	0	0	0	0.000267618	4.4603e-05	0	0	0	0	0	0	0.000178412	0	0	0	0.000669045	0	0	0	0	0	0	0	0	0	0	0	0	0	0	0	0.000178412	0	0	0	0	0	0	0	0	0	0	0	0	0
Sporanaerobacter	0	0	0	0	0	0	0	0	0	0	0	0	0	0	0	0	0	0	0	0	0	0	0	0	0	0	0	0	0	0	0	0	0	0	0	0	0	0	0	0	0	0	0	0	0	0	0	0	0
Lachnospiraceae_FCS020_group	0	0	4.4603e-05	0	0	0	0	0	0.000223015	0	0	0.000490633	0	4.4603e-05	4.4603e-05	0.000713649	0.00156111	0	0.000178412	4.4603e-05	0	0	0	0	0	0	0	0	0.000178412	0	0	0	0	0	0	0	0	0	0	0	4.4603e-05	0	0	0.000133809	4.4603e-05	4.4603e-05	0	0.000133809	4.4603e-05
Candidatus_Soleaferrea	0	4.4603e-05	0	0	0	0	0	0	4.4603e-05	0	0	0	0	0	0	0	0	0	0	0	0	0	0	0	0	0	0	0	0	0	0	0	0	0	0	0	0	0	0	0	0	0	0	0	0	0	0	0	0.00107047
Ruminococcaceae_UCG-011	0	0	0	0	0	0	0	0.00133809	0.00187333	0	0	0	0	0	0	0.000133809	0.000223015	0.000133809	0	0	0	0	0	0	8.92061e-05	0	0	0	0	0	0.000490633	0.000312221	0	0	0	0	0	0	0	0	0	0	0	0	0	0.000267618	0	0	0.000401427
Anaerotruncus	0	0.000133809	0	0	0	0	0	0.000312221	0.000669045	0	0	0	0	0	0	4.4603e-05	8.92061e-05	0	0	0.000223015	0	0	0	0	0	0	0.000223015	0	0	8.92061e-05	0	0	0	0	0	4.4603e-05	0	0	0	0	0.000312221	0	0	0	0	0	0	0.000178412	0
Lachnospiraceae_UCG-010	0	0	0	4.4603e-05	0	4.4603e-05	0	0	8.92061e-05	0	0	0	0	0	0	0	0.000178412	4.4603e-05	0.000133809	0	0	0	0	0	0.000223015	0	0	0	8.92061e-05	0	0.000267618	0	0	0	0	0	0	0	0.000133809	0	0	0	0	0	0	0.000133809	0	4.4603e-05	4.4603e-05
uncultured_rumen_bacterium	0	0	0	0	0	0	0	0.000312221	0.00178412	0	0	0	0	0	0	0	0	8.92061e-05	0.000178412	0	0	0	0	0	0	0	0	0	0.000847458	0	0.000981267	0	0	0	0	0	0	0	0	0	0	0	0	0	0	0	0	0	0
Succiniclasticum	0	0	0	0.00156111	0.00129349	0	0	0	0	0	0	0	0	0	0	0	0	0	0	0.000133809	0	0	0	0	0	0	0	0	0	0	0	0	0	0	0	0	0	0	0	0	0	0	0.000401427	0	0	0	0	0	0
Hungatella	0	0	0	0	0	8.92061e-05	0	0	0	0	0	0	0	0	0	0	0	0.000133809	0	0	0	0	0	0	0.000401427	0	0	0	0.000133809	0	0	0	0	0	4.4603e-05	0.000178412	0	0	0	0	4.4603e-05	0	4.4603e-05	0	0	0	0	0	0
Lachnospiraceae_ND3007_group	0	8.92061e-05	0	0	0	0	0	0	0	0	0	0.000133809	8.92061e-05	0	0.000133809	0.000490633	4.4603e-05	0	0	0	0.000312221	0	4.4603e-05	0.000133809	0	0	0	0	0	0	0.000223015	0	0	0	8.92061e-05	4.4603e-05	0	0.000133809	0	0	0	0	0	0.000178412	0	4.4603e-05	0	0.000223015	0.000267618
uncultured_prokaryote	0	0	0	0	0	0	0	0.0105263	0.0253345	0	0	0	0	0	0	0	0	0	0	0	0	0	0	0	0	0	0	0	0	0	0	0	0	0	0	0	0	0	0	0	0	0	0	0	0	0	0	0	0
Victivallis	0	0.00753791	0	0	4.4603e-05	0	0	0	0	0	0	0	0	0	0	0	0	0	0.000133809	0.000133809	0	0	0	0	0	0	0	0	0	0	0.00138269	0.00120428	0	0	0	0	0	0	0	0	0	0	0	0	0	0	0	0	0
Janthinobacterium	0	0	0	0	0	0	0	0	0	0	0	0	0	0	0	0	0	0	0	0	0	0	0	0	0	0	0	0	0	0	0	0	0	0	0	0	0	0	0	0	0	0	0	0	0	0	0	0	0
Synergistes	0	0	0	0	0	0	0	0.00231936	0.00169492	0	0	0	0	0	0	0	0	0	0	0	0	0	0	0	0	0	0	0	0	0	0	0	0	0	0	0	0	0	0	0	0	0	0	0	0	0	0	0	0.00227475
Succinatimonas	0	0	0	0	0	0	0	0	0	0	0	0	0	0	0	0	0	0	0	0	0	0	0	0	0	0	0	0	0	0	0	0	0	0	0	0	0	0	0	0	0	0	0	0	0	0	0	0	0
Senegalimassilia	0	0	0	0.000713649	4.4603e-05	0	0	0.000133809	0.000178412	0	0	4.4603e-05	0.000669045	0	0.0015165	0.00044603	0	0	0	4.4603e-05	0	0	0	0	0.000178412	0	0	0	0	0	0	0	0	0	0	0	0	0	0	0	0.000535236	0	0	0	0	0.000847458	0	0	0
Olsenella	0	0	0	0	0	0	0	0	0	0	0	0	0	0	0	0	0.000133809	0	8.92061e-05	0	0	0	0	0	0	0	0	0	0	0	0	0	0	0	0	0	0	0	0	0	0	0	0	0	0	0	0	0	0.000401427
Slackia	0	0	0	0	0	0.00115968	0	0.000178412	0	0	0.00227475	0	0	0	0	0	0	8.92061e-05	8.92061e-05	0.000178412	0	0	0	0	0	4.4603e-05	0	0	0	0	0	0	0	0	0	0	0.00044603	0.0029884	0	0	0.000178412	0	0	0	0	0	0	0	0
Methylobacterium	0	0	0	0	0	0	0	0	0	0	0	0	0	0	0	0	0	0	0	0	0	0	0	0	0	0	0	0	0	0	0	0	0	0	0	0	0	0	0	0.000267618	0	0	0	0	0	0	0	0	0
Mogibacterium	0	0.000133809	0	0	0	0	0	0	0	0	0	0	0	0	0	0	0	0.000133809	0	0	0	0	0	0	0	0	0	0.000535236	0	0	0	0	0	0	0.000133809	0	0	0.000133809	0	0.000802855	8.92061e-05	0	0	0	0	0	0	0	8.92061e-05
Cupriavidus	0	0	0	0	0	0	0	0	0	0	0	0	0	0	0	0	0	0	0	0	0	0	0	0	0	0	0	0	0	0	0	0	0	0	0	0	0	0	0	0	0	0.000312221	0	0	0	0	0	0	0
Lachnospiraceae_AC2044_group	0	0	0	0	8.92061e-05	0	0	0	0	0	8.92061e-05	0.000669045	0	0	0	0.000312221	0	0	0.000267618	0	0	0	0	0	0	0	4.4603e-05	0	0	0	0.000624442	0.000178412	0	0	8.92061e-05	4.4603e-05	0	0	0	0	0	8.92061e-05	0	0	0	0	0	4.4603e-05	0.000133809
Rikenella	0	0	0	0	0	0	0	0	0	0	0	0	0	0	0	0	0	0	0	0	0	0	0	0	0	0	0	0	0	0	0	0	0	0	0	0	0	0	0	0	0	0	0	0	0	0	0	0	0
Peptoanaerobacter	0	0	0	0	0	0	0	0	0	0	0	0	0	0	0	0	0	0	0	0	0	0	0	0	0	0	0	0	0	0	0	0	0	0	0	0	0	0	0	0	0	0	0	0	0	0	0	0	0
[Eubacterium]_fissicatena_group	0	0	0	0	0	0	0	0	0	0	0	0	0	0	0	0	8.92061e-05	0	0	0	0	0	4.4603e-05	0.000312221	0	0	0	0	0	0	0	0	0	0.000133809	8.92061e-05	0.000624442	0	0	0	0	0	0	0	0	0	0	0	0	0
[Eubacterium]_brachy_group	0	0	0	4.4603e-05	0	0	0	0	4.4603e-05	0	0	0	0	0	0	0	4.4603e-05	0	0	0	0	0	0	0	0.000669045	0	0	0	0	0	0	0	0	0	0	0.000133809	0	0	0	0	0	0	0	0	0	0	0	0	0
Allisonella	0	0	0	0.000936664	0.000579839	0	0	0	0	0	0	0	0	0	0	0	0	0	0	0	0	0	0	0	8.92061e-05	0	0	0	0	0	0	0	0	0	0	0	0	0	0	0	0	0	0	0	0	0	0	0	0
Bacillus	0	0	0	0	0	0	0	0	0	0	0	0	0	0	0	0	0	0	0	0	0	0	0	8.92061e-05	0	0	0	0	0	0	0	0	0	0	0	0	0	0	0	0	0	0	0	0	0	0	0	0.000312221	0
gut_metagenome	0	0	0	0	0	0	0	0.000223015	0.00191793	0	0	0.000847458	0	0	0	0	0	0	0	0	0	0	0	0	0	0	0	0.000579839	0.00267618	0	0	0	0	0	0	0	0	0	0	0	0	0	0	0	0	0	0	0	0
Rothia	0	0	0	0	0	0	0	0	0	0	0	0	0	0	0	0	4.4603e-05	0	0	0	0.000267618	0	0	4.4603e-05	0	0	0	0	0	0	0	0	0	0	0	0	0	0	0	0	0	0	0	0	0	0	0	0	0
Ruminococcaceae_UCG-009	0	0.000133809	0	0	4.4603e-05	0	0	0	0.000178412	0	0	0	0	0	0	0.000133809	0	0	0	0	0	0	0	0	4.4603e-05	0	0	0	0	0	0	0.000401427	0	0	0	0	0	0	0	0	0	0	0	0	0	0	0	0	0.000223015
Oscillospira	0	0	0	0	0	0	0	4.4603e-05	0.000267618	0	0	0	0	0	0	0	0	0	0	0.000401427	0	0	0	0	0	0	0	0	0	0	0	0	0	0	0	0	0	0	0	0	0	0	0	0.000312221	0	0	0	0	0
Allorhizobium-Neorhizobium-Pararhizobium-Rhizobium	0	0	0	0	0	0	0	0	0	0	0	0	0	0	0	0	0	0	0	0	0	0	0	0	0	0	0	0	0	0	0	0	0	0	0	0	0	0	0	8.92061e-05	0	0	0	0	0	0	0	0	0
Lachnospiraceae_UCG-006	0	0	0	0	0	0	0	0	8.92061e-05	0	4.4603e-05	4.4603e-05	0	0	4.4603e-05	0.00124888	0	0	0	0.000312221	4.4603e-05	0	0	0	0	0	0	0	0	0	0.000490633	8.92061e-05	0	0	4.4603e-05	0	0	0	0	0	0	0	0	0	4.4603e-05	0	0	0.000624442	0.000267618
Solibacillus	0	0	0	0	0	0	0	0	0	0	0	0	0	0	0	0	0	0	0	0	0	0	0	0	0	0	0	0	0	0	0	0	0	0	0	0	0	0	0	0	0	0	0	0	0	0	0	0	0
Skermanella	0	0	0.000624442	0	0	0	0	0	0	0	0	0	0	0	0	0	0	0	0	0	0	0	0	0	0	0	0	0	0	0	0	0	0	0	0	0	0	0	0.000178412	0	0	0	0	0	0	0	0	0	0
Gardnerella	0	0	0	0	0	0	0	0	0	0	0	0	0	0	0	0	0	0	0	0	0	0	0	0	0	0	0	0	0	0	0	0	0	0	0	0	0	0	0	0	0	0	0	0	0	0	0	0	0
Fibrobacter	0	8.92061e-05	4.4603e-05	0	0	0	0	0	0	0	4.4603e-05	0	0	0	0	0	0.00044603	0.000624442	0	4.4603e-05	0	0	0	0	4.4603e-05	0	0	0	0	0	0	0	0	0	0	0.000490633	0	0	0	0	0	0	0	0	4.4603e-05	8.92061e-05	0	8.92061e-05	0.000223015
DTU089	0	0.000936664	0	0	0	0	0	0	8.92061e-05	0	0	0	0	0	0	0	0.000133809	0	8.92061e-05	0.000669045	0	0	0	0	0	0	8.92061e-05	0	0.000178412	0	0	0	0	0	0	0.000178412	0	0	0	0	0	0	0	0	0	0	0	0	0.00044603
Musa_itinerans	0	4.4603e-05	0	0	0	0	0	0.000223015	0	0	0	0	0	0	0	0	4.4603e-05	0	0	0	0	0.000802855	0	0	0	0	0	0	0	0	0	0	0	0	0	0	0	0	0	0	0	0	0	0	0	0	0	0	0
Clostridium_sensu_stricto_18	0	0	0	0	0	0	0	0	0	0	0	0	0	0	0	0	0	0	0	0	0	0	0	0	0	0	0	0	0	0	0	0	0	0	0	0	0	0	0	0	0	0	0	0	0	0	0	0	0
Holdemania	0	0	0.000802855	0	0	0	0	0	0	0.000133809	0	0	0	0	0	4.4603e-05	4.4603e-05	0	0	0	0	0	0	0	0	0	0	0	0	0	0	0	0	0	0.00187333	0.00044603	0	0	8.92061e-05	0	0	0	0	0	0	0	0	4.4603e-05	0
Anaerofilum	0	0	0	0	0	0	0	0.00414808	0.00214095	0	0	4.4603e-05	0	0	4.4603e-05	0	0	0	0	0	0	0	0	0	0	0	8.92061e-05	0	0	0	0	0	0	0	0	0.000178412	0	0	0	0	0	0	0	0	0.000223015	0	0	0	4.4603e-05
[Eubacterium]_ruminantium_group	0	0	4.4603e-05	0.000178412	0.000133809	0	0	0	0.000178412	0	0	0	0	0	0	4.4603e-05	4.4603e-05	0	8.92061e-05	8.92061e-05	4.4603e-05	0	0	4.4603e-05	0	0	0	0	0	0	0	0	0	0	0	0	0	0	0	0	0	0	0	0	0	4.4603e-05	0	0	4.4603e-05
Reyranella	0	0	0	0.000802855	0	0	0	0	0	0.00120428	0.00570919	0	0.00133809	0	0	0	0	0	0	0	0	0	0	0	0	0	0	0	0	0	0	0	0	0	0	0	0	0	0	0	0	0	0	0	0	0	0	0	0
Prevotellaceae_Ga6A1_group	0	0	0	0	0	0	0	0	0	0	0	0	0	0	0	0	0	0	0	0	0	0	0	0	0	0	0	0	0	0	0	0	0	0	0	0	0	0	0	0	0	0	0	0	0	0	0	0	0
Erysipelotrichaceae_UCG-004	0	0	0	0	0	0	0	0	0	0	0	0	0	0	0	0	0	0	0	0	0	0	0	0	0	0	0	0	0	0	0.00994648	0.0029438	0	0	0	0	0	0	0	0	0	0	0	0	0	0	0	0	0
[Bacteroides]_pectinophilus_group	0	0	0	0	0	0	0	0	0	0	0	0.0044157	0	0	0	0	0	0	0	0	0	0	0	0	4.4603e-05	0	0	0	0	0	0	0	0	0	0	0	0	0	0	0	0	0	0	0	0	0	0	0	0
GCA-900066755	0	0.000356824	0	0	0	0	0	0	8.92061e-05	0	0	4.4603e-05	0	0	0	0	8.92061e-05	0	0	0	0	0	0	4.4603e-05	0	0	0	0	0	0	0	0	0	0	0	0	8.92061e-05	4.4603e-05	0	0	0	0	0	0	0	0	0	0	0
Blvii28_wastewater-sludge_group	0	0	0	0	0	0	0	0	0	0	0	0	0	0	0	0	0	0	0	0	0	0	0	0	0	0	0	0	0	0	0	0	0	0	0	0	0	0	0	0	0	0	0	0	0	0	0	0	0
FD2005	0	0	0	0	0	0	0	0	0	0	0	0.00178412	0	0	0	0.000223015	4.4603e-05	0	0	0	0	4.4603e-05	0	0	8.92061e-05	0	0	0	0	0	0	0	0	0	0	0	4.4603e-05	0	0	0	0	0	0	0	0	0	4.4603e-05	0.000758252	4.4603e-05
Elusimicrobium	0	0	0	0	0	0	0	0	0	0	0	0	0	0	0	0	0	0	0	0	0	0	0	0	0	0	0	0	0	0	0	0	0	0	0	0	0	0	0	0	0	0	0	0	0	0	0	0	0
Schlegelella	0	0	0	0	0	0	0	0	0	0	0	0	0	0	0	0	0	0	0	0	0	0	0	0	0	0	0	0	0	0	0	0	0	0	0	0	0	0	0	0	0	0	0	0	0	0	0	0	0
Flavobacterium	0	0	0	0	0	0	0	0	0	0	0	0	0	0	0	0.000133809	0	0	0	0	0	0	0	0	0	0	0	0	0	0	0	0	0	0	0	0	0	0	0	0	0	0	0	0	0	0.000267618	0	0	8.92061e-05
Chryseobacterium	0	0	0	0	0	0	0	0	0	0	0	0	0	0	0	0	0	0	0	0	0	0	0	0	0	0	0	0	8.92061e-05	0	0	0	0	0	0	0	0	0	0	0	0	0	0	0	0	0	0	0	0
Brachymonas	0	0	0	0	0	0	0	0	0	0	0	0	0	0	0	0	0	0	0	0	0	0	0	0	0	0	0	0	0	0	0	0	0	0	0	0	0	0	0	0	0	0	0	0	0	0	0	0	0
Rodentibacter	0.000178412	0	0	0	0	0	0	0	0	0	0	0	0	0	0	0	0	0	0	0	0	0	0	0	0	0	0	0	0	0	0	0	0	0.000178412	0	0	0	0	0	0	0	0	0	0	0	0	4.4603e-05	0	0
Delftia	0	0	0	0	0	0	0	0	0	0	0	0	0	0	0	0	0	0	0	0	0	0	0	0	0	0	0	0	0	0	0	0	0	0	0	0	0	0	0	0	0	0	0	0	0	0.000401427	0	0	0
Helicobacter	0	4.4603e-05	0	0	0	0.00749331	0	0	0	0	0	0	0	0	0	0	0	0	0	0	0	0	0	0	0	0	0	0	0	0	0	0	0	0	0	0	0	0	0	0	0	0	0	0	0	0	0	0	0
Oxalobacter	0	0	0	0	0	0	0	0	0	0	0	0	0	0	0	8.92061e-05	0	0.000223015	4.4603e-05	0	0	0	0	0	0	0.000490633	0	0	0	0	0.000178412	0	0	0	0	0	0	0	0	0	0	0	0	0.00044603	0	0	0	0	0
Enterorhabdus	0	0	0	0	0	0	0	0	4.4603e-05	0	0	0	4.4603e-05	0	0	0.000178412	0.000133809	0	8.92061e-05	0	0	0	0	0	0	0	0	0	0	0	0	0	0	0	0	0	0	4.4603e-05	0	0	0	0	0	0	0	0	0	0	0
Clostridiales_bacterium_canine_oral_taxon_260	0	0	0	0	0	0	0	0	0	0	0	0	0	0	0	0	0	0	0	0	0	0	0	0	0	0	0	0	0	0	0	0	0	0	0	0	0	0	0	0	0	0	0	0	0	0	0	0	0
Kocuria	0	0	0	0	0	0	0	0	0	0	0	0	0	0	0	0	0	0	0	0	0	0	0	0	0	0	0	0	0	0	0	0	0	0.000624442	0	0	0	0	0	0	0	0	0	0	0	0	0	0	0
Lachnospiraceae_FE2018_group	0	0	0	0	0	0	0	0	0.000535236	0	0	0	0	0	0	0	0.000267618	0	0	0	0	4.4603e-05	0	0	0	4.4603e-05	0	0	0	0	0	0	0	0	0	0.000223015	0	0	0	0	0	0	0	0	0	0	0	0	0.000312221
Negativicoccus	0	0	0	0	0	0	0	0	0	0	0	0	0	0	0	0	0	0	0	0	0	0	0	0	0	0	0	0	0	0	0	0	0	0	0	0	0	0	0	0	0	0	0	0	0	0	0	0	0
Serratia	0	0	0	0	0	0	0	0	0	0	0	0	0	0	0	0	0	0	0	0	0	0	0	0	0	0	0	0	0	0	0	0	0.000356824	0	0	0	0	0	0	0	0	0	0	0	0	0	0	0	0
Psychroglaciecola	0	0	0	0	0	0	0	0	0	0	0	0	0	0	0	0	0	0	0	0	0	0	0	0	0	0	0	0	0	0	0	0	0	0	0	0	0	0	0	0	0	0	0	0	0	0	0	0	0
Coprobacillus	0	0	0.00214095	0	0	0	0	0	0	0	0	0	0	0	0	0	0	0	0	0	0	0	0	0	0	0	0	0	0	0	0	0	0	0	0	0	0	0	0	0	0	0	0	0	0	0	0	0	0
Shuttleworthia	0	0.000401427	0	0	0	0	0	0	0	0	0	0	0	0	0	0	0.000312221	0	0	0.000223015	0	0	0	0	0	0	0	0	0.000535236	0	0	0	0	0	0	0	0	0	0	0	0	0	0	0	0	0	0	0	0
Mailhella	0	0	0	0	0	0	0	0.000312221	0.000535236	0	0	0	0	0	0	0	0	0	0	0	0	0	0	0	0	0	0	0	0	0	0	0	0	0	0	0	0	0	0	0	0	0	0	0	0	0	0	0	0
Deinococcus	0	0	0	0	0	0	0	0	0	0	0	0	0	0	0	0	0	0	0	0	0	0	0	0	0	0	0	0	0	0	0	0	0	0	0	0	0	0	0	0	4.4603e-05	0	0	0	0	0.000312221	0	0	0
Prevotellaceae_UCG-004	0	0	0	0	0	0	0	0	0	0	0	0	0	0	0	0	0	0	0	0	0	0	0	0	0	0	0	0	0	0	0.000223015	4.4603e-05	0	0	0	0	0	0	0	0	0	0	0	0	0	0	0	0	0
Methylotenera	0	0	4.4603e-05	0	0	0	0	0	0	0	0	0	0	0	0	0	0	0	0	0	0	0	0	0	0	0	0	0	0	0	0	0	0	0	0	0	0	0	0	0	0	0	0	0	0	0	0	0	0
SP3-e08	0	0	0	0	0	4.4603e-05	0	0	0	0	0	0	0	0	0	0	0	0	0	0	0	0	0	0	0	0	0	0	0	0	4.4603e-05	0	0	0	0	0	0	0	0	0	0	0	0	0	0	0	0	0	0
Lachnoclostridium_5	0	0	0	0	0	0	0	0	0	0	0	0	0	0	0	0	0	0	0	0	4.4603e-05	0	0	0	0	0	0	0	4.4603e-05	0	0	0	0	0	0	0	0	0	0	0	0	0	0	0	0	0	0	0	0
Sphaerotilus	0	0	0	0	0	0	0	0	0	0	0	0	0	0	0	0	0	0	0	0	0	0	0	0	0	0	0	0	0	0	0	0	0	0	0	0	0	0	0	0	0	0	0	0	0	4.4603e-05	0	0	0
Ureaplasma	0	0	0	0	0	0	0	0	0	0	0	0	0	0	0	0	0	0	0	0	0	0	0	0	0	0	0	0	0	0	0	0	0	0	0	0	0	0	0	0	0	0	0	0	0	0	0	0	0
Gordonibacter	0	0.000178412	0	0	0	0	0	0	0	0	0.00570919	0	0	0	0	0	0	0	0	0	0	0	0	0	0	0	0	0	0	0	0	0	0	0	0	0	0	0	0	0	0	0	0	0	0	0	0	0	0
Tannerella	0	0	0	0	0	0	0	0	0	0	0	0	0	0	0	0	0	0	0	0	0	0	0	0	0	0	0	0	0	0	0	0	0	0	0	0	0	0	0	0	0	0	0	0	0	0	0	0	0
Incertae_Sedis	0	0	0	0	0	0	0	0	0	0	0	0	0	0	0	0	0	0	4.4603e-05	0	0	0	0	0	8.92061e-05	0	0	0	4.4603e-05	0	0	0	0	0	0	8.92061e-05	0	0	0	0	0	4.4603e-05	0	0	0	0	0	0	0
Pseudoflavonifractor	0	0	0	0	0	0	0	0.000579839	0.00044603	0	0	0	0	0	0	0	0	0	0	0	0	0	0	0	0	0	0	0	0	0	0	0	0	0	0	4.4603e-05	0	0	0	0	0	0	0	0	0	0	0	0	4.4603e-05
Nocardioides	0	0	0	0	0	0	0	0	0	0	0	0	0	0	0	0	0	0	0	0	0	0	0	0	0	0	0	0	0	0	0	0	0	0	0	0	0	0	0	0	0	0	0	0	0	0	0	0	0
Hydrogenophilus	0	0	0	0	0	0	0	0	0	0	0	0	0	0	0	0	0	0	0	0	0	0	0	0	0	0	0	0	0	0	0	0	0	0	0	0	0	0	0	0	0	0	0	0	0	0	0	0	0
Pygmaiobacter	0	0	0	0	0	0	0	0	0	0	0	0	0	0	0	0	0	0	0	0	0	0	0	0	0	0.000802855	0.00044603	0	0	0	0	0	0	0.000758252	0	8.92061e-05	0	0	0	0	0	0	0	0	0	0	0	0	0
Ruminiclostridium_1	0	0	0	0	0	0	0	0	0	0	0	0	0	0	0	0.000133809	0	0	0	0.000535236	0	0	0	0	0	0	0	0	0	0	0	0	0	0	0	0	0	0	0	0	0	0	0	0	0	0	0	0	0
Butyrivibrio_2	0	0	0	0	0	0	0	0	0	0	0	0	0	0	0	0	0	0	0	0	0	0	0	0	0	0	0	0	0	0	0	0	0	0	0	0	0	0	0	0	0	0	0	0	0	0	0	0	0
Mycobacterium	0	0	0	0	0	0	0	0	0	0	0	0	0	0	0	0	0	0	0	0	0	0	0	0	0	0	0	0	0	0	0	0	0	0	0	0	0	0	0	0	0	0	0	0	0	0	0	0	0
Pseudocitrobacter	0	0	0	0	0	0	0	0	0	0	0	0	0	0	0	0	0	0	0	0	0	0	0	0	0	0	0	0	0	0	0	0	0	0	0	0	0	0	0	0	0	0	0	0	0	0	0	0	0
Afipia	0	0	0	0	0	4.4603e-05	0	0	0	0	0	0	0	0	0	0	0	0	0	0	0	0	0	0	0	0	0	0	0	0	0	0	0	0	0	0	0	0	0	0	0	0	0	0	0	0	0	0	0
Pseudoxanthomonas	0	0	0	0	0	0	0	0	0	0	0	0	0	0	0	0	0	0	0	0	0	0	0	0	0	0	0	0	0	0	0	0	0	0	0	0	0	0	0	0	0	0	0	0	0	0	0	0	0
Pedomicrobium	0	0	0	0	0	0	0	0	0	0	0	0	0	0	0	0	0	0	0	0	0	0	0	0	0	0	0	0	0	0	0	0	0	0	0	0	0	0	0	0	0	0	0	0	0	0	0	0	0
Vibrio	0	0	0	0	0	0	0	0	0	0	0	0	0	0	0	0	0	0	0	0	0	0	0	0	0	0	0	0	0	0	0	0	0	0	0	0	0	0	0	0	0	0	0	0	0	4.4603e-05	0	0	0
[Acetivibrio]_ethanolgignens_group	0	0	0	0	0	0	0	0	0	0	0	0	0	0	0	0	4.4603e-05	0	4.4603e-05	0	0	0	0	0	0	0	0	0	0	0	0	0	0	0	0	0	0	0	0	0	0	0	0	0	0	0	0	0	0
Listeria	0	0	0	0	0	0	0	0	0	0	0	0.00744871	0	0	0	0	0	0	0	0	0	0	0	0	0	0	0	0	0	0	0	0	0	0	0	0	0	0	0	0	0	0	0	0	0	0	0	0	0
Hymenobacter	0	0	0	0	0	0	0	0	0	0	0.00798394	0	0.000401427	0	0	0	0	0	0	0	0	0	0	0	0	0	0	0	0	0	0	0	0	0	0	0	0	0	0	0	0	0	0	0	0	0	0	0	0
Lysobacter	0	0	0	0	0	0	0	0.000401427	0	0	0	0	0	0	0	0	0	0	0	0	0	0	0	0	0	0	0	0	0	0	0	0	0	0	0	0	0	0	0	0	0	0	0	0	0	0	0	0	0
Tyzzerella	0	0	0	0	0	0	0	0	0	0	0	0	0	0	0	0	0	0	0	0	0	0	0	0	0	0	0	0	0	8.92061e-05	0	0	0	0	0.000802855	8.92061e-05	0	0	0	0	0	0	0	0	0	0	0	0	0
Devosia	0	0	0	0	0	0	0	0	0	0	0	0	0	0	0	0	0	0	0	0	0	0	0	0	0	0	0	0	0	0	0	0	0	0	0	0	0	0	0	0	0	0	0	0	0	0	0	0	0
Eubacterium	0	0	0	0	0	0	0	0	0	0	0	0	0	0	0	0	0.000178412	0	0	0	0	0	0	0	0	0	0	0	0	0	0	0	0	0	0	0	0	0	0	0	0	0	0	0	0	0	0	0	0
Marmoricola	0	0	0	0	0	0	0	0	0	0	0	0	0	0	0	0	0	0	0	0	0	0	0	4.4603e-05	0	0	0	0	0	0	0	0	0	0	0	0	0	0	0	0	0	0	0	0	0	0	0	0	0
Pseudobutyrivibrio	0	0	0	0	0	0	0	0	0	0	0	0	0	0	0	0	0	0	0	0	0	0	0	0	0	0	0	0	0	0	0	0	0	0	0	0	0	0	0	0	0	0	0	0	0	0	0	0	0
Lachnospiraceae_NK4B4_group	0	0	0	0	0	0	0	0	0	0	0	0	0	0	0	0	0	0	0	0	0	0	0	0	0	0	0	0	0	0	0	0	0	0	0	0	0	0	0	0	0	0	0	0	0	0	0	0	0
Merdibacter	0	0	0	0	0	0	0	0	0	0	0	0	0	0	0	0	4.4603e-05	0	0	0	0	0	0	0	0	0	0	0	0	0	0	0	0	0	0	0	0	0	0	0	0	0	0	0	0	0	0	0	0
Phenylobacterium	0	0	0	0	0	0	0	0	0	0	0	0	0	0	0	0	0	0	0	0	0	0	0	0	0	0	0	0	0	0	0	0	0	0	0	0	0	0	0	0	0	0	0	0	0	0	0	0	0
Prevotella_6	0	0	0	0	0	0	0	0	0	0	0	0	0	0	0	0	0	0	0	0	0	0	0	0	0	0	0	0	0	0	0	0	0	0	0.00160571	0.000178412	0	0	0	0	0	0	0	0	0	0	0	0	0
uncultured_Thermoanaerobacterales_bacterium	0	0	0	0	0	0	0	0	0	0	0	0	0	0	0	0	0	0	0	0	0	0	0	0	0	0	0	0	0	0	0	0	0	0	0	0	0	0	0	0	0	0	0	0	0	0	0	0	0
Lachnospiraceae_UCG-007	0	0	0	0	0	0	0	0	0	0	0	0	0	0	0	0	0	0	0	0	0	0	0	0	0	0	0	0	0	0	0	0	0	0	0	0	0	0	0	0	0	0	0	0	4.4603e-05	0	0	0	0
Bosea	0	0	0	0	0	0	0	0	0	0	0	0	0	0	0	0	0	0	0	0	0	0	0	0	0	0	0	0	0	0	0	0	0	0	0	0	0	0	0	0	0	0	0	0	0	0	0	0	0
Candidatus_Stoquefichus	0	0	0	0	0	0	0	0	0	0	0	0	0	0	0	0	0	0	0	0	0	0	0	0	0	0	0	0	0	0	0	0	0	0	0	0	0	0	0	0	0	0	0	0	0	0	0	0	0
Clostridium_sensu_stricto_4	0	0	0	0	0	0	0	0	0	0	0	0	0	0	0	0	0	0	0	0	0	0	0	0	0	0	0	0	0	0	0	0	0	0	0	0	0	0	0	0	4.4603e-05	0	0	0	0	0	0	0	0
Anoxybacillus	0	0	0	0	0	0	0	0	0	0	0	0	0	0	0	0	0	0	0	0	0	0	0	0	0	0	4.4603e-05	0	0	0	0	0	0	0	0	0	0	0	0	0	0	0	0	0	0	0	0	0	0
Sanguibacteroides	0	0	0	0	0.000312221	0	0	0	0	0	0	0	0	0	0	0	0	0.000267618	0	8.92061e-05	0	0	0	0	0	0	0	0	0.000267618	0	0	0	0	0	0	0	0	0	0	0	0	0	0	0	0	0	0	0	0
Anaeroglobus	0	0	0	0	0	0	0	0	0	0	0	0	0	0	0	0	0	0	0	0	0	0	0	0	0	0	0	0	0	0	0	0	0	0	0	0	0	0	0	0	0	0	0	0	0	0	0	0	0
Angelakisella	0	0	0	0	0	0	0	0	0.000267618	0	0	0	0	0	0	0	0	0	0	0	0	0	0	0	0	0	0	0	0	0	0	0	0	0	0	0	0	0	0	0	0	0	0	0	0	0	0	0	0
Tyzzerella_4	0	0	0	0	0	0	0	0	0	0	0	0	0	0	0	0	4.4603e-05	0	0.000178412	8.92061e-05	0	0	0	4.4603e-05	0	4.4603e-05	4.4603e-05	0	0	0	0	0	0	4.4603e-05	4.4603e-05	0.000133809	0	4.4603e-05	4.4603e-05	0	0	0	0	0	0	0	0	0	0
Ottowia	0	0	0	0	0	0	0	0	0	0	0	0	0	0	0	0	0	0	0	0	0	0	0	0	0	0	0	0	0	0	0	0	0	0	0	0	0	0	0	0	0	0	0	0	0	0	4.4603e-05	0	0
Atopobium	0	0	0	0	8.92061e-05	0	0	0	0	0	0	0	0	0	0	0	0	0	0	0	0	0	0	0	0	0	0	0	0	0	0	0	0.000535236	0	0	0	0	0	0	0	0	0	0	0	0	0	0	0	0
Syntrophomonas	0	0	0	0	0	0	0	0	0	0	0	0	0	0	0	0	0	0	0	0	0	0	0	0	0	0	0	0	0	0	0	0	0	0	0	0	0	0	0	0	0	0	0	0	0	0	0	0	0
Brevundimonas	0.000713649	0	0	0	0	0	0	0	0	0	0	0	0	0	0	0	0	0	0	0	0	0	0	0	0	0	0	0	0	0	0	0	0	0	0	0	0	0	0	0	0	0	0	0	0	0	0	0	0
Simplicispira	0	0	0	0	0	0	0	0	0	0	0	0	0	0	0	0	0	0	0	0	0	0	0	0	0	0	0	0	0	0	0	0	0	0	0	0	0	0	0	0	0	0	0	0	0	0	0	0	0
uncultured_Firmicutes_bacterium	0	0	0	0	0	0	0	0.00325602	0.00231936	0	0	0	0	0	0	0	0	0	0	0	0	0	0	0	0	0	0	0	0	0	0	0	0	0	0	0	0	0	0	0	0	0	0	0	0	0	0	0	0
Prevotellaceae_UCG-003	0	0	0	0	0	0	0	0	0	0	0	0	0	0	0	0	0	0	0	0	0	0	0	0	0	0	0	0	0	0	0	0	0	0	0	0	0	0	0	0	0	0	0	0	0	0	0	0	0
Dyadobacter	0	0	0	0	0	0	0	0	0	0	0	0	0	0	0	0	0	0	0	0	0	0	0	0	0	0	0	0	0	0	0	0	0	0	0	0	0	0	0	0	0	0	0	0	0	0	0	0	0
Prevotella_1	0	0	0	0	0	8.92061e-05	0	0	0	0	0	0	0	0	0	0	0	0	0	0	0	0	0	0	0	0	0	0	0	0	4.4603e-05	0	0	0	0	0	0	0	0	0	0	0	0	0	0	0	0	0	4.4603e-05
Catenisphaera	0	0	0	0	0	0	0	0	0	0	0	0	0	0	0	0	0	0	0	0	0	0	0	0	0	0	0	0	0	0	0	0	0	0	0	0	0	0	0	0	0	0	0	0	0	0	0	0	0
Pelomonas	0	0	0	0	0	0	0	4.4603e-05	0	0	0	0	0	0	0	0.000133809	0	0	0	0	0	0	0	0	0	0	0	0	0	0	0	0	0	0	0	0	0	0	0	4.4603e-05	0	0	0	0	0	0	0	0	0
Finegoldia	0	0	0	0	0	0	0	0	0	0	0	0	0	0	0	0	0	0	0	0	0	0	0	0	0	0	0	0	0	0	0	0	0	0	0	0	0	0	0	0	0	0	0	0	0	0	0	0	0
Mobiluncus	0	0	0	0	0	0	0	0	0	0	0	0	0	0	0	0	0	0	0	0	0	0	0	0	0	0	0	0	0	0	0	0	0	0	0	0	0	0	0	0	0	0	0	0	0	0	0	0	0
Helcococcus	0	0	0	0	0	0	0	0	0	0	0	0	0	0	0	0	0	0	0	0	0	0	0	0	0	0	0	0	0	0.000133809	0	0	0	0	0	0	0	0	0	0	0	0	0	0	0	0	0	0	0
Stomatobaculum	0	0	0	0	0	0	0	0	0	0	0	0	0	0	0	0	0	0	0	0	0	0	0	0	0	0	0	0	0	0	0	0	0	0	0	0	0	0	0	0	0	0	0	0	0	0	0	0	0
Ruminococcaceae_UCG-008	0	0	0	0	0	0	0	0	0	0	0	0	0	0	0	0	0	0	4.4603e-05	0.000178412	0	0	0	0	0	0	0	0	0	0	0	0	0	0	0	0	0	0	0	0	0	0	0	0	0	0	0	0	0
Faecalicoccus	0	0	0	0	0	0	0	0	0	0	0	0	0	0	0	0	0	0	0	0	0	0	0	0	0	0	0	0	0	0	0	0	0	0	0	0	0	0	0	0	0	0	0	0	0	0	0	0	0
Pedobacter	0	0	0	0	0	0	0	0	0	0	0	0	0	0	0	0	0	0	0	0	0	0	0	0	0	0	0	0	0	0	0	0	0	0	0	0	0	0	0	0	0	0	0	0	0	0	0	0	0
Sphingopyxis	0	0	0	0.000133809	0	0	0	0	0	0	0	0	0	0	0	0	0	0	0	0	0	0	0	0	0	0	0	0	0	0	0	0	0	0	0	0	0	0	0	0	0	0	0	0	0	0	0	0	0
Lachnospiraceae_UCG-009	0	0	0	0	0	0	0	0	0	0	0	0	0	0	0	0	0	0	0	8.92061e-05	0.000178412	0	0	0	0	0	0	0	0	0	0	0	0	0	0	0	0	0	0	0	0	0	0	0	0	0	0	4.4603e-05	0
GCA-900066225	0	0	0	0	0	0	0	0	0.000624442	0	0	0	0	0	0	0	0	0	4.4603e-05	0.000267618	0	0	0	0	0	0	0	0	0	0	0	0	0	0	0	4.4603e-05	0	0	0	0	0	0	0	0	0	0	0	0	0
Abiotrophia	0	0	0	0	0	0	0	0	0	0	0	0	0	0	0	0	0	0	0	0	0	0	0	0	0	0	0	0	0	0	0	0	0	0	0	0	0	0	0	0	0	0	0	0	0	0	0	0	0
Nitrospirillum	0	0	0	0	0	0	0	0	0	0	0	0	0	0	0	0	0	0	0	0	0	0	0	0	0	0	0	0	0	0	0	0	0	0	0	0	0	0	0	0	0	0	0	0	0	0	0	0	0
Modestobacter	0	0	0	0	0	0	0	0	0	0	0	0	0	0	0	0	0	0	0	0	0	0	0	0	0	0	0	0	0	0	0	0	0	0	0	0	0	0	0	0	0	0	0	0	0	0	0	0	0
Salmonella	0	0	0	0	0	0	0	0	0	0	0	0	0	0	0	0	0	0	0	0	0	0	0	0	0	0	4.4603e-05	0	0	0	0	0	0	0	0	0	0	0	0	0	0	0	0	0	0	0	0	0	0
Dongia	0	0	0	0	0	0	0	0	0	0	0.00388046	0	0	0	0	0	0	0	0	0	0	0	0	0	0	0	0	0	0	0	0	0	0	0	0	0	0	0	0	0	0	0	0	0	0	0	0	0	0
Anaerofustis	0	0	0	0	0	0	0	0	8.92061e-05	0	0	0	0	0	0	0	0	0	0	0	0	0	0	0	0	0	0	0	0	0	0	0	0	0	0	0	0	0	0	0	0	0	0	0	0	0	0	0	0
Z-35	0	0	0	0	0	0	0	0	0	0	0	0	0	0	0	0	0	0	0	0	0	0	0	0	0	0	0	0	0	0	0	0	0	0	0	0	0	0	0	0	0	0	0	0	0	0	0	0	0
Methylobacillus	0	0	0	0	0	0	0	0	0	0	0	0	0	0	0	0	0	0	0	0	0	0	0	0	0	0	0	0	0	0	0	0	0	0	0	0	0	0	0	0	0	0	0	0	0	0	0	0	0
Brachybacterium	0	0	0	0	0	0	0	0	0	0	0	0	0	0	0	0	0	0	0	0	0	0	0	0	0	0	0	0	0	0	0	0.00160571	0	0	0	0	0	0	0	0	0	0	0	0	0	0	0	0	0
Tepidiphilus	0	0	0	0	0	0	0	0	0	0	0	0	0	0	0	0	0	0	0	0	0	0	0	0	0	0	0	0	0	0	0	0	0	0	0	0	0	0	0	0	0	0	0	0	0	0	0	0	0
Phocea	0	0	0	0	0	0	0	0	0	0	0	0	0	0	0	0	0	0	0	0	0	0	0	0	0	0	4.4603e-05	0	0	0	0	0	0	0	0	4.4603e-05	0	0	0	0	0	0	0	0	0	0	0	0	0
metagenome	0	0	0	0	0	0	0	0	0	0	0	0	0	0	0	0	0	0	0	0	0	0	0	0	0	0	0	0	0	0	0	0	0	0	0	0	0	0	0	0	0	0	0	0	0	0	0	0	0
Dechlorosoma	0	0	0	0	0	0	0	0	0	0	0	0	0	0	0	0	0	0	0	0	0	0	0	0	0	0	0	0	0	0	0	0	0	0	0	0	0	0	0	0	0	0	0	0	0	0	0	0	0
Pelagibacterium	0	0	0	0	0	0	0	0	0	0	0	0	0	0	0	0	0	0	0	0	0	0	0	0	0	0	0	0	0	0	0	0	0	0	0	0	0	0.000267618	0	0	0	0	0	0.000624442	0	0.000133809	0	0	0
Microbacterium	0	0	0	0	0	0	0	0	0	0	0	0	0	0	0	0	0	0	0	0	0	0	0.000223015	0	0	0	0	0	0	0	0	0	0	0	0	0	0	0	0	0	0	0	0	0	0	0.000223015	0	0	0
Cellulosilyticum	0	0	0	0	0	0	0	0	0	0	0	0	0	0	0	0	4.4603e-05	0	0	0	0	0	0	0	0	0	0	0	0	0	0	0	0	0	0	0	0	0	0	0	0	0	0	0	0	0	0	0	0
Catabacter	0	0	0	0	0	0	0	0	0	0	0	0	0	0	0	0	0	0.000713649	0	0	0	0	0	0	0	0	0	0	0	0	0	0	0	0	0	0	0	0	0	0	0	0	0	0	0	0	0	0	0
Alicycliphilus	0	0	0	0	0	0	0	0	0	0	0	0	0	0	0	0	0	0	0	0	0	0	0	0	0	0	0	4.4603e-05	0	0	0	0	0	0	0	0	0	0	0	0	0	0	0	0	0	0	0	0	0
Erysipelotrichaceae_UCG-007	0	0	0	0	0	0	8.92061e-05	0	0	0	0	0	0	0	0	0	0	0	0	0	0	0	0	0	8.92061e-05	0	0	0	0	0	0	0	0	0	0	0	0	0	0	0.000178412	0	0	0	0	0	0	0	0	0
Blastococcus	0	0	0	0	0	0	0	0	0	0	0	0	0	0	0	0	0	0	0	0	0	0	0	0	0	0	4.4603e-05	0	0	0	0	0	0	0	0	0	0	0	0	0	0	0	0	0	0	0	0	0	0
Dermacoccus	0	0	0	0	0	0	0	0	0	0	0	0	0	0	0	0	0	0	0	0	0	0	0	0	0	0	0	0	0	0	0	0	0	0	0	0	0	0	0	0	0	0	0	0	0	0	0	0	0
Dysgonomonas	0	0	0	0	0	0	0	0	0	0	0	0	0	0	0	0	0	0	0	0	0	0	0	0	0	0	0	0	0	0	0	0	0	0	0	0	0	0	0	0	0	0	0	0	0	0	0	0	0
Anaerovorax	0	0	0	0	0	0	0	0	0	0	0	0	0	0	0	0	0	0	0	0	0	0	0	0	0	0	0	0	0	0	0	8.92061e-05	0	0	0	0	0	0	0	0	0	0	0	0	0	0	0	0	0
Lactonifactor	0	0	0	0	0	0	0	0	0	0	0	0	0	0	0	0	0	0	0	0	0	0	0	0	0	0	0	0	0	0	0	0	0	0	0	0	0	0	0	0	0	0	0	0	0	0	0	0	0
Methyloversatilis	0	0	0	0	0	0	0	0	0	0	0	0	0.000223015	0	0	0	0	0	0	0	0	0	0	0	0	0	0	0	0	0	0	0	0	0	0	0	0	0	0	0	0	0	0	0	0	0	0	0.000133809	0
Betula_platyphylla	0	0	0	0	0	0	0	0	0	0	0	0.000133809	0	0	0	0	0	0	0	0	0	0	0	0	0	0	0	0	0	0	0	0	0	0	0	0	0	0	0	0	0	0	0	0	0	0	0	0	0
Acetitomaculum	0	0	0	0	0	0	0	0	0	0	0	0	0	0	0	0	0	0	0	0	0	0	0	0	0	0	0	0	0	0	0	0	0	0	0	0	0	0	0	0	0	0	0	0	0	0	0	0	0
Patulibacter	0	0	0	0	0	0	0	0	0	0	0	0	0	0	0	0	0	0	0	0	0	0	0	0	0	0	0	0	0	0	0	0	0	0	0	0	0	0	0	0	0	0	0	0	0	0	0	0	0
W5053	0	0	0	0	0	0	0	0	0	0	0	0	0	0	0	0	0	0	0	0	0	0	0	0	0	0	0	0	0	0	0	0	0	0	0	0	0	0	0	0	0	0	0	0	0	0	0	0	0
Clostridium_sensu_stricto_10	0	0	0	0	0	0	0	0	0	0	0	0	0	0	0	0	0	0	0	0	0	0	0	0	0	0	0	0	0	0	0	0	0	0	0	0	0	0	0	0	0	0	0	0	0	0	0	0	0
Sphingobacterium	0	0	0	0	0	0	0	0	0	0	0	0	0	0	0	0	0	0	0	0	0	0	0	0	0	0	0	0	0	0	0	0	0	0	0	0	0	0	0	0	0	0	0	0	0	0	0	0	0
Vulcaniibacterium	0	0	0	0	0	0	0	0	0	0	0	0	0	0	0	0	0	0	0	0	0	0	0	0	0	0	0	0	0	0	0	0	0	0	0	0	0	0	0	0	0	0	0	0	0	0	0	0	0
Lautropia	0	0.00044603	0	0	0	0	0	0	0	0	0	0	0	0	0	0	0	0	0	0	0	0	0	0	0	0	0	0	0	0	0	0	0	0	0	0	0	0	0	0	0	0	0	0	0	0	0	0	0
Dechloromonas	0	0	0	0	0	0	0	0	0	0	0	0	0	0	0	0	0	0	0	0	0	0	0	0	0	0	0	0	0	0	0	0	0	0	0	0	0	0	0	0	0	0	0	0.000223015	0	0	0	0	0
Weissella	0	0	0	0	0	0	0	0	0	0	0	0	0	0	0	0	0	0	0	0	0	0	0	0	0	0	0	0	0	0	0	0	0	0	0	0	0	0	0	0	0	0	0	0	0	0	0	0	0
alphaI_cluster	0	0	0	0	0	0	0	0.000535236	0	0	0	0	0	0	0	0	0	0	0	0	0	0	0	0	0	0	0	0	0	0	0	0	0	0	0	0	0	0	0	0	0	0	0	0	0	0	0	0	0
Amaricoccus	0	0	0	0	0	0	0	0	0	0	0	0	0	0	0	0	0	0	0	0	0	0	0	0	0	0	0	0	0	0	0	0	0	0	0	0	0	0	0	0	0	0	0	0	0	0	0	0	0
CAG-56	0	0	8.92061e-05	0	8.92061e-05	0	0	0	0	0	0	0	0	0	0	4.4603e-05	0	0	0	0	0	0	0	0	0	0	0	0	0	0	0	0	0	0	0	0	0	0	0	0	0	0	0	0	0	0	0	0	0
Mycoplasma	0	0	0	0	0	0	0	0	0	0	0	0	0	0	0	0	0	0	0	0	0	0	0	0	0	0	0	0	0	0	0	0	0	0	0	0	0	0	0	0	0	0	0	0	0	0	0	0	0
Pantoea	0	0	0	0	0	0	0	0	0	0	0	0	0	0	0	0	0	0	0	0	0	0	0	0	0	0	0	0	0	0	0	0	0	0	0	0	0	0	0	0	0	0	0	0	0	0	0	0	0
Necropsobacter	0	0	0	0	0	0	0	0	0	0	0	0	0	0	0	0	0	0	0	0	0	0	0	0	0	0	0	0	0	0	0	0	0	0	0	0	0	0	0	0	0	0	0	0	0	0	0	0	0
Craurococcus	0	0	0	0	0	0	0	0	0	0	0.00263158	0	0	0	0	0	0	0	0	0	0	0	0	0	0	0	0	0	0	0	0	0	0	0	0	0	0	0	0	0	0	0	0	0	0	0	0	0	0
Microvirga	0	0	0	0	0	0	0	0	0	0	0	0	0	0	0	0	0	0	0	0	0	0	0	0	0	0	0	0	0	0	0	0	0	0	0	0	0	0	0	0	0	0	0	0	0	0	0	0	0
Saccharofermentans	0	0	0	0	0	0	0	0	0	0	0	0	0	0	0	0	4.4603e-05	0	0.000133809	0	0	0	0	0	0	0	0	0	0	0	0	0	0	0	0	0	0	0	0	0	0	0	0	0	0	0	0	0	4.4603e-05
Acholeplasmatales_bacterium_canine_oral_taxon_375	0	0	0	0	0	0	0	0	0	0	0	0	0	0	0	0	0	0	0	0	0	0	0	0	0	0	0	0	0	0	0	0	0	0	0	0	0	0	0	0	0	0	0	0	0	0	0	0	0
CHKCI002	0	0	0	0	0	0	0	0	0	0	0	0	0	0	0	0	0	0	0	4.4603e-05	0	0	0	0	0	0	0	0	0	0	0	0	0	0	0	0	0	0	0	0	0	0	0	0	0	0	0	0	0
Methanosphaera	0	0	0	0	0	0	0	0	0	0	0	0	0	0	0	0	0	0	0	0	0	0	0	0	0	0	0	0	0	0	0	0	0	0	0	0	0	0	0	0	0	0	0	0	0	0	0	0	0.000267618
uncultured_Bacteroidetes_bacterium	0	0	0	0	0	0	0	0	0	0	0	0	0	0	0	0	0	0	0	0	0	0	0	0	0	0	0	0	0	0	0	0	0	0	0	0	0	0	0	0	0	0	0	0	0	0	0	0	0
Arcobacter	0	0	0	0	0	0	0	0	0	0	0	0	0	0	0	0	0	0	0	0	0	0	0	0	0	0	0	0	0	0	0	0	0	0	0	0	0	0	0	0	0	0	0	0	0	0	0	0	0
[Aquaspirillum]_arcticum_group	0	0	0	0	0	0	0	0	0	0	0	0	0	0	0	0	0	0	0	0	0	0	0	0	0	0	0	0	0	0	0	0	0	0	0	0	0	0	0	0	0	0	0	0	0	0	0	0	0
Alkanindiges	0	0	0	0	0	0	0	0	0	0	0	0	0	0	0	0	0	0	0	0	0	0	0	0	0	0	0	0	0	0	0	0	0	0	0	0	0	0	0	0	0	0	0	0	0	0	0	0	0
Corynebacterium	0	0	0	0	0	0	0	0	0	0	0	0	0	0	0	0	0	0	0	0	0	0	0	0	0	0	0	0	0	0	0	0	0	0	0	0	0	0	0	0	0	0	0	0	0	0	0	0	0
Propionivibrio	0	0	0	0	0	0	0	0	0	0	0	0	0	0	0	0	0	0	0	0	0	0	0	0	0	0	0	0	0	0	0	0	0	0	0	0	0	0	0	0	0	0	0	0	0	0	0	0	0
Clostridium_sensu_stricto_3	0	0	0	0	0	0	0	0	0	0	0	0	0	0	0	0	0	0	0	0	0	0	0	0	0	0	0	0	0	0.000401427	0	0	0	0	0	0	0	0	0	0	0	0	0	0	0	0	0	0	0
Candidatus_Megaira	0	0	0	0	0	0	0	0	0	0	0	0	0	0	0	0	0	0	0	0	0	0	0	0	0	0	0	0	0	0	0	0	0	0	0	0	0	0	0	0	0	0	0	0	0	0	0	0	0
Anaerosalibacter	0	0	0	0	0	0	0	0	0	0	0	0	0	0	0	0	0	0	0	0	0	0	0	0	0	0	0	0	0	0	0	0	0	0	0	0	0	0	0	0	0	0	0	0	0	0	0	0	0
Mucilaginibacter	0	0	0	0	0	0	0	0	0	0	0	0	0	0	0	0	0	0	0	0	0	0	0	0	0	0	0	0	0	0	0	0	0	0	0	0	0	0	0	0	0	0	0	0	0	0	0	0	0
Ruminococcaceae_V9D2013_group	0	0	0	0	0	0	0	0	0	0	0	0	0	0	0	0	0	0	0	0	0	0	0	0	0	0	0	0	0	0	0	0	0	0	0	0	0	0	0	0	0	0	0	0	0	0	0	0	0
Pseudolabrys	0	0	0	0	0	0	0	0	0	0	0	0	0	0	0	0	0	0	0	0	0	0	0	0	0	0	0	0	0	0	0	0	0	0	0	0	0	0	0	0	0	0	0	0	0	0	0	0	0
Dietzia	0	0	0	0	0	0	0	0	0	0	0	0	0	0	0	0	0	0	0	0	0	0	0	0	0	0	0	0	0	0	0	0	0	0	0	0	0	0	0	0	0	0	0	0	0	0	0	0	0
Anaerosporomusa	0	0	0	0	0	0	0	0	0	0	0	0	0	0	0	0	0	0	0	0.000223015	0	0	0	0	0	0	0	0	0	0	0	0	0	0	0	0	0	0	0	0	0	0	0	0	0	0	0	0	0
Leucobacter	0	0	0	0	0	0	0	0	0	0	0	0	0	0	0	0	0	0	0	0	0	0	0	0	0	0	0	0	0	0	0	0	0	0	0	0	0	0	0	0	0	0	0	0	0	0	0	0	0
Rubellimicrobium	0	0	0.000892061	0	0	0	0	0	0	0	0	0	0	0	0	0	0	0	0	0	0	0	0	0	0	0	0	0	0	0	0	0	0	0	0	0	0	0	0	0	0	0	0	0	0	0	0	0	0
Thermus	0	0	0	0	0	0	0	0	0	0	0	0	0	0	0	0	0	0	0	0	0	0	0	0	0	0	0	0	0	0	0	0	0	0	0	0	0	0	0	0	0	0	0	0	0	0	0	0	0
uncultured_Clostridiales_bacterium	0	0	0	0	0	0	0	0.000535236	0.00129349	0	0	0	0	0	0	0	0	0	0	0	0	0	0	0	0	0	0	0	0	0	0	0	0	0	0	0	0	0	0	0	0	0	0	0	0	0	0	0	0
Taibaiella	0	0	0	0	0	0	0	0	0	0	0	0	0	0	0	0	0	0	0	0	0	0	0	0	0	0	0	0	0	0	0	0	0	0	0	0	0	0	0	0	0	0	0	0	0	0	0	0	0
Libanicoccus	0	0	0	0	0	0	0	0	0	0	0	0	0	0	0	0	0	0	0	0	0	0	0	0	0	0	0	0	0	0	0	0	0	0	0	0	0	0	0	0	0	0	0	0	0	0	0	0	0
Pluralibacter	0	0	0	0	0	0	0	0	0	0	0	0	0	0	0	0	0	0	0	0	0	0	0	0	0	0	0	0	0	0	0	0	0	0	0	0	0	0	0	0	0	0	0	0	0	0	0	0	0
Sedimentibacter	0	0	0	0	0	0	0	0	0	0	0	0	0	0	0	0	0	0	0	0.000535236	0	0	0	0	0	0	0	0	0	0	0	0	0	0	0	0	0	0	0	0	0	0	0	0	0	0	0	0	0
Arthrobacter	0	0	0	0	0	0	0	0	0	0	0	0	0	0	0	0	0	0	0	0	0	0	0	0	0	0	0	0	0	0	0	0	0	0	0	0	0	0	0	0	0	0	0	0	0	0	0	0	0
Papillibacter	0	0	0	0	0	0	0	0	0	0	0	0	0	0	0	0	0	0	0	0	0	0	0	0	0	0	0	0	0	0	0	0	0	0	0	0	0	0	0	0	0	0	0	0	0	0	0	0	0
Segetibacter	0	0	0	0	0	0	0	0	0	0	0	0	0	0	0	0	0	0	0	0	0	0	0	0	0	0	0	0	0	0	0	0	0	0	0	0	0	0	0	0	0	0	0	0	0	0	0	0	0
Caproiciproducens	0	0	0	0	0	0	0	0	0	0	0	0	0	0	0	0	0	0	0	0	0	0	0	0	0	0	0	0	0	0	0	0	0	0	0	0	0	0	0	0	0	0	0	0	0	0	0	0	0
Harryflintia	0	0	0	0	0	0	0	0	0	0	0	0	0	0	0	0	0	0	0	0	0	0	0	0	0	0	0	0	0	0	0	0	0	0	0	0	0	0	0	0	0	0	0	0	0	0	0	0	0
Janibacter	0	0	0	0	0	0	0	0	0	0	0	0	0	0	0	0	0	0	0	0	0	0	0	0	0	0	0	0	0	0	0.000401427	0	0	0	0	0	0	0	0	0	0	0	0	0	0	0	0	0	0
Legionella	0	0	0	0	0	0	0	0	0	0	0	0	0	0	0	0	0	0	0	0	0	0	0	0	0	0	0	0	0	0	0	0	0	0	0	0	0	0.000356824	0	0	0	0	0	0	0	0	0	0	0
Herpetosiphon	0	0	0	0	0	0	0	0	0	0	0	0	0	0	0	0	0	0	0	0	0	0	0	0	0	0	0	0	0	0	0	0	0	0	0	0	0	0	0	0	0	0	0	0	0	0	0	0	0
SH-PL14	0	0	0	0	0	0	0	0	0	0	0	0	0	0	0	0	0	0	0	0	0	0	0	0	0	0	0	0	0	0	0	0	0	0	0	0	0	0	0	0	0	0	0	0	0	0	0	0	0
Hyphomicrobium	0	0	0	0	0	0	0	0	0	0	0	0	0	0	0	0	0	0	0	0	0	0	0	0	0	0	0	0	0	0	0	0	0	0	0	0	0	0	0	0	0	0	0	0	0	0	0	0	0
Actinotignum	0	0	0	0	0	0	0	0	0	0	0	0	0	0	0	0	0	0	0	0	0	0	0	0	0	0	0	0	0	0	0	0	0	0	0	0	0	0	0	0	0	0	0	0	0	0	0	0	0
Pseudorhodoplanes	0	0	0	0	0	0	0	0	0	0	0	0	0	0	0	0	0	0	0	0	0	0	0	0	0	0	0	0	0	0	0	0	0	0	0	0	0	0	0	0	0	0	0	0	0	0	0	0	0
Wolbachia	0	0	0	0	0	0	0	0	0	0	0	0	0	0	0	0	0	0	0	0	0	0	0	0	0	0	0	0	0	0	0	0	0	0	0	0	0	0	0	0	0	0	0	0	0	0	0	0	0
Propionispira	0	0	0	0	0	0	0	0	0	0	0	0	0	0	0	0	0	0	0	0	0	0	0	0	0	0	0	0	0	0	0	0	0	0	0	0	0	0	0	0	0	0	0	0	0	0	0	0	0
Methylophilus	0	0	0	0	0	0	0	0	0	0	0	0	0	0	0	0	0	0	0	0	0	0	0	0	0	0	0	0	0	0	0	0	0	0	0.00124888	0	0	0	0	0	0	0	0	0	0	0	0	0	0
Aureimonas	0	0	0	0	0	0	0	0	0	0	0	0	0	0	0	0	0	0	0	0	0	0	0	0	0	0	0	0	0	0	0	0	0	0	0	0	0	0	0	0	0	0	0	0	0	0	0	0	0
Methyloligella	0	0	0	0	0	0	0	0	0	0	0	0	0	0	0	0	0	0	0	0	0	0	0	0	0	0	0	0	0	0	0	0	0	0	0	0	0	0	0	0	0	0	0	0	0	0	0	0	0
Duganella	0	0	0	0	0	0	0	0	0	0	0	0	0	0	0	0	0	0	0	0	0	0	0	0	0	0	0	0	0	0	0	0	0	0	0	0	0	0	0	0	0	0	0	0	0	0	0	0	0
Actinomycetospora	0	0	0	0	0	0	0	0	0	0	0	0	0	0	0	0	0	0	0	0	0	0	0	0	0	0	0	0	0	0	0	0	0	0	0	0	0	0	0	0	0	0	0	0	0	0	0	0	0
Exiguobacterium	0	0	0	0	0	0	0	0	0	0	0	0	0	0	0	0	0	0	0	0	0	0	0	0	0	0	0	0	0	0	0	0	0	0	0	0	0	0	0	0	0	0	0	0	0	0	0	0	0
Lachnospiraceae_UCG-002	0	0	0	0	0	0	0	0	0	0	0	0	0	0	0	0	0	0	0	0	0	0	0	0	0	0	0	0	0	0	0	0	0	0	0	0	0	0	0	0	0	0	0	0	0	0	0	0	0
Roseomonas	0	0	0	0	0	0	0	0	0	0	0	0	0	0	0	0	0	0	0	0	0	0	0	0	0	0	0	0	0	0	0	0	0	0	0	0	0	0	0	0	0	0	0	0	0	0	0	0	0
Herbaspirillum	0	0	0	0	0	0	0	0	0	0	0	0	0	0	0	0	0	0	0	0	0	0	0	0	0	0	0	0	0	0	0	0	0	0	0	0	0	0	0	0	0	0	0	0	0	0	0	0	0
Coprococcus_1	0	0	0	4.4603e-05	0	0	0	0	0	0	0	0	0	0	0	0	0	0	0	0	0	0	0	0	0	0	0	0	0	0	0	0	0	0	0	0	0	0	0	0	0	0	0	0	0	0	0	0	0
Phocaeicola	0	0	0	0	0	0	0	0	0	0	0	0	0	0	0	0	0	0	0	0	0	0	0	0	0	0	0	0	0	0	0	0	0	0	0	0	0	0	0	0	0	0	0	0	0	0	0	0	0
F0332	0	0	0	0	0	0	0	0	0	0	0	0	0	0	0	0	0	0	0	0	0	0	0	0	0	0	0	0	0	0	0	0	0	0	0	0	0	0	0	0	0	0	0	0	0	0	0	0	0
Quadrisphaera	0	0	0	0	0	0	0	0	0	0	0	0	0	0	0	0	0	0	0	0	0	0	0	0	0	0	0	0	0	0	0	0	0	0	0	0	0	0	0	0	0	0	0	0	0	0	0	0	0
Sarcina	0	0	0	0	0	0	0	0	0	0	0	0	0	0	0	0	0	0	0	0	0	0	0	0	0	0	0	0	0	0	8.92061e-05	0	0	0	0	0	0	0	0	0	0	0	0	0	0	0	0	0	0
Candidatus_Methanomethylophilus	0	0	0	0	0	0	0	0	0	0	0	0	0	0	0	0	0	0	0	0	0	0	0	0	0	0	0	0	0	0	0	0	0	0	0	0	0	0	0	0	0	0	0	0	0	0	0	0	0
Ruminococcaceae_UCG-007	0	0	0	0	0	0	0	0	0	0	0	0	0	0	0	0	0	0	0	0	0	0	0	0	8.92061e-05	0	0	0	0	0	0	0	0	0	0	0	0	0	0	0	0	0	0	0	0.000267618	0	0	0	4.4603e-05
Acidibacter	0	0	0	0	0	0	0	0	0	0	0	0	0	0	0	0	0	0	0	0	0	0	0	0	0	0	0	0	0	0	0	0	0	0	0	0	0	0	0	4.4603e-05	0	0	0	0	0	0	0	0	0
Blastocatella	0	0	0	0	0	0	0	0	0	0	0	0	0	0	0	0	0	0	0	0	0	0	0	0	0	0	0	0	0	0	0	0	0	0	0	0	0	0.00044603	0	0	0	0	0	0	0	0	0	0	0
Erysipelotrichaceae_UCG-006	0	0	0	0.000401427	0	0	0	0	0	0	0	0	0	0	0	0	0	0	0	0	0	0	0	0	0	0	0	0	0	0	0	0	0	0	0	0	0	0	0	0	0	0	0	0	0	0	0	0	0
Anaerosinus	0	0	0	0	0	0	0	0	0	0	0	0	0	0	0	0	0	0	0	0	0	0	0	0	0	0	0	0	0	0	0	0	0	0	0	0	0	0	0	0	0	0	0	0	0	0	0	0	0
dgA-11_gut_group	0	0	0	0	0	0	0	0	0	0	0	0	0	0	0	0	0	0	0	0	0	0	0	0	0	0	0	0	0	0	0	0	0	0	0	0	0	0	0	0	0	0	0	0	0	0	0	0	0
Dyella	0	0	0	0	0	0	0	0	0	0	0	0	0	0	0	0	0	0	0	0	0	0	0	0	0	0	0	0	0	0	0	0	0	0	0	0	0	0	0	0	0	0	0	0	0	0	0	0	0
Acetanaerobacterium	0	0	0	0	0	0	0	0	0	0	0	0	0	0	0	8.92061e-05	0	0	0	0	0	0	0	0	0	0	0	0	0	0	0	0	0	0	0	0	0	0	0	0	0	0	0	0	0	0	0	0	0
Lachnotalea	0	0	0	0	0	0	0	0	0	0	0	0	0	0	0	0	0	0	0	0	0.000133809	0	0	0	0	0	0	0	0	0	0	0	0	0	4.4603e-05	0	0	0	0	0	0	0	0	0	0	0	0	0	0
Thiobacillus	0	0	0	0	0	0	0	0	0	0	0	0	0.000758252	0	0	4.4603e-05	0	0	0	0	0	0	0	0	0	0	0	0	0	0	0	0	0	0	0	0	0	0	0	0	0	0	0	0	0	0	0	0	0
Noviherbaspirillum	0	0	0	0	0	0	0	0	0	0	0	0	0	0	0	0	0	0	0	0	0	0	0	0	0	0	0	0	0	0	0	0	0	0	0	0	0	0	0	0	0	0	0	0	0	0	0	0	0
Brevibacillus	0	0	0	0	0	0	0	0	0	0	0	0	0	0	0	0	0	0	0	0	0	0	0	0	0	0	0	0	0	0	0	0	0	0	0	0	0	0	0	0	0	0	0	0	0	0	0	0	0
Azorhizobium	0	0	0	0	0	0	0	0	0	0	0	0	0	0	0	0	0	0	0	0	0	0	0	0	0	0	0	0	0	0	0	0	0	0	0	0	0	0	0	0	0	0	0	0	0	0	0	0	0
Zoogloea	0	0	0	0	0	0	0	0	0	0	0	0	0	0	0	0	0	0	0	0	0	0	0	0	0	0	0	0	0	0	0	0	0	0	0	0	0	0	0	0	0	0	0	0	0	0	0	0	0
Hydrogenophaga	0	0	0	0	0	0	0	0	0	0	0	0	0	0	0	0	0	0	0	0	0	0	0	0	0	0	0	0	4.4603e-05	0	0	0	0	0	0	0	0	0	0	0	0	0	0	0	0	0	0	0	0
Solirubrobacter	0	0	0	0	0	0	0	0	0	0	0	0	0	0	0	0	0	0	0	0	0	0	0	0	0	0	0	0	0	0	0	0	0	0	0	0	0	0	0	0	0	0	0	0	0	0	0	0	0
Coriobacteriaceae_UCG-003	0	0	0	0	0	0	0	0	0	0	0	0	0	0	0	0	0	0	0	0	0	0	0	0	0	0	0	0	0	0	0	0	0	0	0	0	0	0	0	0	0	0	0	0	0	0	0	0	0
Gemmobacter	0	0	0	0	0	0	0	0	0	0	0	0	0	0	0	0	0	0	0	0	0	0	0	0	0	0	0	0	0	0	0	0	0	0	0	0	0	0	0	0	0	0	0	0	0	0	0	0	0
Porphyrobacter	0	0	0	0	0	0	0	0	0	0	0	0	0	0	0	0	0	0	0	0	0	0	0	0	0	0	0	0	0	0	0	0	0	0	0	0	0	0	0	0	0	0	0	0	0	0	0	0	0
Frankia	0	0	0	0	0	0	0	0.000133809	0	0	0	0	0	0	0	0	0	0	0	0	0	0	0	0	0	0	0	0	0	0	0	0	0	0	0	4.4603e-05	0	0	0	0	0	0	0	0	0	0	0	0	0
Halomonas	0	0	0	0	0	0	0	0	0	0	0	0	0	0	0	0	0	0	0	0	0	0	0	0	0	0	0	0	0	0	0	0	0	0	0	0	0	0	0	0	0	0	0	0	0	0	0	0	0
DNF00809	0	0	0	0	0	0	0	0	0	0	0	0	0	0	0	0	0	0	0	0	0	0	0	0	0	0	0	0	0	0	0	0	0	0	0	0	0	0	0	0	0	0	0	0	0	0	0	0	0
Pseudoglutamicibacter	0	0	0	0	0	0	0	0	0	0	0	0	0	0	0	0	0	0	0	0	0	0	0	0	0	0	0	0	0	0	0	0	0	0	0	0	0	0	0	0	0	0	0	0	0	0	0	0	0
Paenarthrobacter	0	0	0	0	0	0	0	0	0	0	0	0	0	0	0	0	0	0	0	0	0	0	0	0	0	0	0	0	0	0	0	0	0	0	0	0	0	0	0	0	0	0	0	0	0	0	0	0	0
Thermomonas	0	0	0	0	0	0	0	0	0	0	0	0	0	0	0	0	0	0	0	0	0	0	0	0	0	0	0	0	0	0	0	0	0	0	0	0	0	0	0	0	0	0	0	0	0	0	0	0	0
Gemmatirosa	0	0	0	0	0	0	0	0	0	0	0	0	0	0	0	0	0	0	0	0	0	0	0	0	0	0	0	0	0	0	0	0	0	0	0	0	0	0	0	0	0	0	0	0	0	0	0	0	0
Micromonospora	0	0	0	0	0	0	0	0	0	0	0	0	0	0	0	0	0	0	0	0	0	0	0	0	0	0	0	0	0	0	0	0	0	0	0	0	0	0	0	0	0	0	0	0	0	0	0	0	0
Alishewanella	0	0	0	0	0	0	0	0	0	0	0	0	0	0	0	0	0	0	0	0	0	0	0	0	0	0	0	0	0	0	0	0	0	0	0	0	0	0	0	0	0	0	0	0	0	0	0	0	0
Alloscardovia	0	0	0	0	0	0	0	0	0	0	0	0	0	0	0	0	0	0	0	0	0	0	0	0	0	0	0	0	0	0	0	0	0	0	0	0	0	0	0	0	0	0	0	0	0	0	0	0	0
Aerococcus	0	0	0	0	0	0	0	0	0	0	0	0	0	0	0	0	0	0	0	0	0	0	0	0	0	0	0	0	0	0	0	0	0	0	0	0	0	0	0	0	0	0	0	0	0	0	0	0.000133809	0
Pseudorhodoferax	0	0	0	0	0	0	0	0	0	0	0	0	0	0	0	0	0	0	0	0	0	0	0	0	0	0	0	0	0	0	0	0	0	0	0	0	0	0	0	0	0	0	0	0	0	0	0	0	0
Caulobacter	0	0	0	0	0	0	0	0	0	0	0	0	0	0	0	0	0	0	0	0	0	0	0	0	0	0	0	0	0	0	0	0	0	0	0	0	0	0	0	0	0	0	0	0	0	0	0	0	0
Robinsoniella	0	0	0	0	0	0	0	0	0	0	0	0	0	0	0	0	0	0	0	0	0	0	0	0	0	0	0	0	0	0	0	0	0	0	0	0	0	0	0	0	0	0	0	0	0	0	0	0	0
Sediminibacterium	0	0	0	0	0	0	0	0	0	0	0	0	0	0	0	0	0	0	0	0	0	0	0	0	0	0	0	0	0	0	0	0	0	0	0	0	0	0	0	0	0	0	0	0	0	0	0	0	0
Scardovia	0	0	0	0	0	0	0	0	0	0	0	0	0	0	0	0	0	0	0	0	0	0	0	0	0	0	0	0	0	0	0	0	0	0	0	0	0	0	0	0	0	0	0	0	0	0	0	0	0
Asinibacterium	0	0	0	0	0	0	0	0	0	0	0	0	0	0	0	0	0	0	0	0	0	0	0	0	0	0	0	0	0	0	0	0	0	0	0	0	0	0	0	0	0	0	0	0	0	0	0	0	0
uncultured_actinobacterium	0	0	0	0	0	0	0	0	0	0	0	0	0	0	0	0	0	0	0	0	0	0	0	0	0	0	0	0	0	0	0	0	0	0	0	0	0	0	0	0	0	0	0	0	0	0	0	0	0
XBB1006	0	0	0	0	0	0	0	0	0	0	0	0	0	0	0	0	0	0	0	0	0	0	0	0	0	0	0	0	0	0	0	0	0	0	0	0	0	0	0	0	0	0	0	0	0	0	0	0	0
Gordonia	0	0	0	0	0	0	0	0	0	0	0	0	0	0	0	0	0	0	0	0	0	0	0	0	0	0	0	0	0	0	0	0	0	0	0	0	0	0	0	0	0	0	0	0	0	0	0	0	0
Atopostipes	0	0	0	0	0	0	0	0	0	0	0	0	0	0	0	0	0	0	0	0	0	0	0	0	0	0	0	0	0	0	0	0	0	0	0	0	0	0	0	0	0	0	0	0	0	0	0	0	0
Brevibacterium	0	0	0	0	0	0	0	0	0	0	0	0	0	0	0	0	0	0	0	0	0	0	0	0	0	0	0	0	0	0	0	0	0	0	0	0	0	0	0	0	0	0	0	0	0	0	0	0	0
Lachnoclostridium_12	0	0	0	0	0	0	0	0	0	0	0	0	0	0	0	0	0	0	0	0	0	0	0	0	0	0	0	0	0	0	0	0	0	0	0	0	0	0	0	0	0	0	0	0	0	0	0	0	0
Cardiobacterium	0	0	0	0	0	0	0	0	0	0	0	0	0	0	0	0	0	0	0	0	0	0	0	0	0	0	0	0	0	0	0	0	0	0	0	0	0	0	0	0	0	0	0	0	0	0	0	0	0
Herbinix	0	0	0	0	0	0	0	0	0.000133809	0	0	0	0	0	0	0	0	0	0	4.4603e-05	0	0	0	0	0	0	0	0	0	0	0	0	0	0	0	0	0	0	0	0	0	0	0	0	0	0	0	0	0
Sideroxydans	0	0	0	0	0	0	0	0	0	0	0	0	0	0	0	0	0	0	0	0	0	0	0	0	0	0	0	0	0	0	0	0	0	0	0	0	0	0	0	0	0	0	0	0	0	0	0	0	0
Raoultibacter	0	0	0	0	0	0	0	0	0	0	0	0	0	0	0	0	0	0	0	0	0	0	0	0	0	0	0	0	0	0	0	0	0	0	0	0	0	0	0	0	0	0	0	0	0	0	0	0	0
Ochrobactrum	0	0	0	0	0	0	0	0	0	0	0	0	0	0	0	0	0	0	0	0	0	0	0	0	0	0	0	0	0	0	0	0	0	0	0	0	0	0	0	0	0	0	0	0	0	0	0	0	0
Cellvibrio	0	0	0	0	0	0	0	0	0	0	0	0	0	0	0	0	0	0	0	0	0	0	0	0	0	0	0	0	0	0	0	0	0	0	0	0	0	0	0	0	0	0	0	0	0	0	0	0	0
Sporomusa	0	0	0	0	0	0	0	0	0	0	0	0	0	0	0	0	0	0	0	0	0	0	0	0	0	0	0	0	0	0	0	0	0	0	0	0	0	0	0	0	0	0	0	0	0	0	0	0	0
Arcanobacterium	0	0	0	0	0	0	0	0	0	0	0	0	0	0	0	0	0	0	0	0	0	0	0	0	0	0	0	0	0	0	0	0	0	0	0	0	0	0	0	0	0	0	0	0	0	0	0	0	0
Dolosigranulum	0	0	0	0	0	0	0	0	0	0	0	0	0	0	0	0	0	0	0	0	0	0	0	0	0	0	0	0	0	0	0	0	0	0	0	0	0	0	0	0	0	0	0	0	0	0	0	0	0
Sanguibacter	0	0	0	0	0	0	0	0	0	0	0	0	0	0	0	0	0	0	0	0	0	0	0	0	0	0	0	0	0	0	0	0	0	0	0	0	0	0	0	0	0	0	0	0	0	0	0	0	0
Rhodoferax	0	0	0	0	0	0	0	0	0	0	0	0	0	0	0	0	0	0	0	0	0	0	0	0	0	0	0	0	0	0	0	0	0	0	0	0	0	0	0	0	0	0	0	0	0	0	0	0	0
Streptobacillus	0	0	0	0	0	0	0	0	0	0	0	0	0	0	0	0	0	0	0	0	0	0	0	0	0	0	0	0	0	0	0	0	0	0	0	0	0	0	0	0	0	0	0	0	0	0	0	0	0
Flavisolibacter	0	0	0	0	0	0	0	0	0	0	0	0	0	0	0	0	0	0	0	0	0	0	0	0	0	0	0	0	0	0	0	0	0	0	0	0	0	0	0	0	0	0	0	0	0	0	0	0	0
Tepidimonas	0	0	0	0	0	0	0	0	0	0	0	0	0	0	0	0	0	0	0	0	0	0	0	0	0	0	0	0	0	0	0	0	0	0	0	0	0	0	0	0	0	0	0	0	0	0	0	0	0
Friedmanniella	0	0	0	0	0	0	0	0	0	0	0	0	0	0	0	0	0	0	0	0	0	0	0	0	0	0	0	0	0	0	0	0	0	0	0	0	0	0	0	0	0	0	0	0	0	0	0	0	0
Chroococcidiopsis_SAG_2023	0	0	0	0	0	0	0	0	0	0	0	0	0.00044603	0	0	0	0	0	0	0	0	0	0	0	0	0	0	0	0	0	0	0	0	0	0	0	0	0	0	0	0	0	0	0	0	0	0	0	0
Bryobacter	0	0	0	0	0	0	0	0	0	0	0	0	0	0	0	0	0	0	0	0	0	0	0	0	0	0	0	0	0	0	0	0	0	0	0	0	0	0	0	0	0	0	0	0	0	0	0	0	0
Sneathia	0	0	0	0	0	0	0	0	0	0	0	0	0	0	0	0	0	0	0	0	0	0	0	0	0	0	0	0	0	0	0	0	0	0	0	0	0	0	0	0	0	0	0	0	0	0	0	0	0
Xanthomonas	0	0	0	0	0	0	0	0	0	0	0	0	0	0	0	0	0	0	0	0	0	0	0	0	0	0	0	0	0	0	0	0	0	0	0	0	0	0	0	0	0	0	0	0	0	0	0	0	0
Thiovirga	0	0	0	0	0	0	0	0	0	0	0	0	0	0	0	0	0	0	0	0	0	0	0	0	0	0	0	0	0	0	0	0	0	0	0	0	0	0	0	0	0	0	0	0	0	0	0	0	0
Methanomassiliicoccus	0	0	0	0	0	0	0	0	0	0	0	0	0	0	0	0	0	0	0	0	0	0	0	0	0	0	0	0	0	0	0	0	0	0	0	0	0	0	0	0	0	0	0	0	0	0	0	0	0
Sporosarcina	0	0	0	0	0	0	0	0	0	0	0	0	0	0	0	0	0	0	0	0	0	0	0	0	0	0	0	0	0	0	0	0	0	0	0	0	0	0	0	0	0	0	0	0	0	0	0	0	0
Lachnospiraceae_XPB1014_group	0	0	0	0	0	0	0	0	0	0	0	0	0	0	0	0	4.4603e-05	0	0	0	0	0	0	0	0	0	0	0	0	0	0	0	0	0	0	0	0	0	0	0	0	0	0	0	0	0	0	0	0
Desulfobulbus	0	0	0	0	0	0	0	0	0	0	0	0	0	0	0	0	0	0	0	0	0	0	0	0	0	0	0	0	0	0	0	0	0	0	0	0	0	0	0	0	0	0	0	0	0	0	0	0	0
Rhodococcus	0	0	0	0	0	0	0	0	0	0	0	0	0	0	0	0	0	0	0	0	0	0	0	0	0	0	0	0	0	0	0	0	0	0	0	0	0	0	0	0	0	0	0	0	0	0	0	0	0
Tomitella	0	0	0	0	0	0	0	0	0	0	0	0	0	0	0	0	0	0	0	0	0	0	0	0	0	0	0	0	0	0	0.000267618	0	0	0	0	0	0	8.92061e-05	0	0	0	0	0	0	0	0	0	0	0
Fastidiosipila	0	0	0	0	0	0	0	0	0	0	0	0	0	0	0	0	0	0	0	0	0	0	0	0	0	0	0	0	0	0	0	0	0	0	0	0	0	0	0	0	0	0	0	0	0	0	0	0	0
Nitrosomonas	0	0	0	0	0	0	0	0	0	0	0	0	0	0	0	0	0	0	0	0	0	0	0	0	0	0	0	0	0	0	0	0	0	0	0	0	0	0	0	0	0	0	0	0	0	0	0	0	0
Azospira	0	0	0	0	0	0	0	0	0	0	0	0	0	0	0	0	0	0	0	0	0	0	0	0	0	0	0	0	0	0	0	0	0	0	0	0	0	0	0	0	0	0	0	0	0	0	0	0	0
Psychrobacter	0	0	0	0	0	0	0	0	0	0	0	0	0	0	0	0	0	0	0	0	0	0	0	0	0	0	0	0	0	0	0	0	0	0	0	0	0	0	0	0	0	0	0	0	0	0	0	0	0
Mobilitalea	0	0	0	0	0	0	0	0	0	0	0	0	0	0	0	0	0	0	0	0	0	0	0	0	0	0	0	0	0	0	0	0	0	0	0	0	0	0	0	0	0	0	0	0	0	0	0	0	0
Thermicanus	0	0	0	0	0	0	0	0	0	0	0	0	0	0	0	0	0	0	0	0	0	0	0	0	0	0	0	0	0	0	0	0	0	0	0	0	0	0	0	0	0	0	0	0	0	0	0	0	0
Hydrotalea	0	0	0	0	0	0	0	0	0	0	0	0	0	0	0	0	0	0	0	0	0	0	0	0	0	0	0	0	0	0	0	0	0	0	0	0	0	0.000356824	0	0	0	0	0	0	0	0	0	0	0
Rufibacter	0	0	0	0	0	0	0	0	0	0	0	0	0	0	0	0	0	0	0	0	0	0	0	0	0	0	0	0	0	0	0	0	0	0	0	0	0	0	0	0	0	0	0	0	0	0	0	0	0
Cuneatibacter	0	0	0	0	0	0	0	0	0	0	0	0	0	0	0	0	0	0	0	0	0	0	0	0	0	0	0	0	0	0	0	0	0	0	0	0	0	0	0	0	0	0	0	0	0	0	0	0	0
Ramlibacter	0	0	0	0	0	0	0	0	0	0	0	0	0	0	0	0	0	0	0	0	0	0	0	0	0	0	0	0	0	0	0	0	0	0	0	0	0.000312221	0	0	0	0	0	0	0	0	0	0	0	0
Providencia	0	0	0	0	0	0	0	0	0	0	0	0	0	0	0	0	0	0	0	0	0	0	0	0	0	0	0	0	0	0	0	0	0	0	0	0	0	0	0	0	0	0	0	0	0	0	0	0	0
Carnobacterium	0	0	0	0	0	0	0	0	0	0	0	0	0	0	0	0	0	0	0	0	0	0	0	0	0	0	0	0	0	0	0	0	0	0	0	0	0	0	0	0	0	0	0	0	0	0	0	0	0
Flectobacillus	0	0	0	0	0	0	0	0	0	0	0	0	0	0	0	0	0	0	0	0	0	0	0	0	0	0	0	0	0	0	0	0	0	0	0	0	0	0	0	0	0	0	0	0	0	0	0	0	0
Rhodovastum	0	0	0	0	0	0	0	0	0	0	0	0	0	0	0	0	0	0	0	0	0	0	0	0	0	0	0	0	0	0	0	0	0	0	0	0	0	0	0	0	0	0	0	0	0	0	0	0	0
Phytophthora_lateralis_MPF4	0	0	0	0	0	0	0	0	0	0	0	0	0	0	0	0	0	0	0	0	0	0	0	0	0	0	0	0	0	0	0	0	0	0	0	0	0	0	0	0	0	0	0	0	0	0	0	0	0
Nesterenkonia	0	0	0	0	0	0	0	0	0	0	0	0	0	0	0	0	0	0	0	0	0	0	0	0	0	0	0	0	0	0	0	0	0	0	0	0	0	0	0	0	0	0	0	0	0	0	0	0	0
45044	0	0	0	0	0	0	0	0	0	0	0	0	0	0	0	0	0	0	0	0	0	0	0	0	0	0	0	0	0	0	0	0	0	0	0	0	0	0	0	0	0	0	0	0	0	0	0	0	0
Paucibacter	0	0	0	0	0	0	0	0	0	0	0	0	0	0	0	0	0	0	0	0	0	0	0	0	0	0	0	0	0	0	0	0	0	0	0	0	0	0	0	0	0	0	0	0	0	0	0	0	0
Leuconostoc	0	0	0	0	0	0	0	0	0	0	0	0	0	0	0	0	0	0	0	0	0	0	0	0	0	0	0	0	0	0	0	0	0	0	0	0	0	0	0	0	0	0	0	0	0	0	0	0	0
Paenibacillus	0	0	0	0	0	0	0	0	0	0	0	0	0	0	0	0	0	0	0	0	0	0	0	0	0	0	0	0	0	0	0	0	0	0	0	0	4.4603e-05	0	0	0	0	0	0	0	0	0	0	0	0
Candidatus_Saccharimonas	0	0	0	0	0	0	0	0	0	0	0	0	0	0	0	0	0	0	0	0	0	0	0	0	0	0	0	0	0	0	0	0	0	0	0	0	0	0	0	0	0	0	0	0	0	0	0	0	0
Clostridium_sensu_stricto_5	0	0	0	0	0	0	0	0	0	0	0	0	0	0	0	0	0	0	0	0	0	0	0	0	0	0	0	0	0	0	0	0	0	0	0	0	0	0	0	0	0	0	0	0	0	0	0	0	0
Microlunatus	0	0	0	0	0	0	0	0	0	0	0	0	0	0	0	0	0	0	0	0	0	0	0	0	0	0	0	0	0	0	0	0	0	0	0	0	0	0	0	0	0	0	0	0	0	0	0	0	0
Rhodobacter	0	0	0	0	0	0	0	0	0	0	0	0	0	0	0	0	0	0	0	0	0	0	0	0	0	0	0	0	0	0	0	0	0	0	0	0	0	0	0	0	0	0	0	0	0	0	0	0	0
CHKCI001	0	0	0	0	0	0	0	0	0	0	0	0	0	0	0	0	0	0	0	0	0	0	0	0	0	0	0	0	0	0	0	0	0	0	0	0	0	0	0	0	0	0	0	0	0	0	0	0	0
SD04E11	0	0	0	0	0	0	0	0	0	0	0	0	0	0	0	0	0	0	0	0	0	0	0	0	0	0	0	0	0	0	0	0	0	0	0	0	0	0	0	0	0	0	0	0	0	0	0	0	0
Kosakonia	0	0	0	0	0	0	0	0	0	0	0	0	0	0	0	0	0	0	0	0	0	0	0	0	0	0	0	0	0	0	0	0	0	0	0	0	0	0	0	0	0	0	0	0	0	0	0	0	0
Trichococcus	0	0	0	0	0	0	0	0	0	0	0	0	0	0	0	0	0	0	0	0	0	0	0	0	0	0	0	0	0	0	0	0	0	0	0	0	0	0	0	0	0	0	0	0	0	0	0	0	0
Novispirillum	0	0	0	0	0	0	0	0	0	0	0	0	0	0	0	0	0	0	0	0	0	0	0	0	0	0	0	0	0	0	0	0	0	0	0	0	0	0	0	0	0	0	0	0	0	0	0	0	0
Azolla_filiculoides	0	0	0	0	0	0	0	0	0	0	0	0	0	0	0	0	0	0	0	0	0	0	0	0	0	0	0	0	0	0	0	0	0	0	0	0	0	0	0	0	0	0	0	0	0	0	0	0	0
Rheinheimera	0	0	0	0	0	0	0	0	0	0	0	0	0	0	0	0	0	0	0	0	0	0	0	0	0	0	0	0	0	0	0	0	0	0	0	0	0	0	0	0	0	0	0	0	0	0	0	0	0
Tsukamurella	0	0	0	0	0	0	0	0	0	0	0	0	0	0	0	0	0	0	0	0	0	0	0	0	0	0	0	0	0	0	0	0	0	0	0	0	0	0	0	0	0	0	0	0	0	0	0	0	0
uncultured_rumen_bacterium_4C0d-2	0	0	0	0	0	0	0	0	0	0	0	0	0	0	0	0	0	0	0	0	0	0	0	0	0	0	0	0	0	0	0	0	0	0	0	0	0	0	0	0	0	0	0	0	0	0	0	0	0
Candidatus_Paracaedibacter	0	0	0	0	0	0	0	0	0	0	0	0	0	0	0	0	0	0	0	0	0	0	0	0	0	0	0	0	0	0	0	0	0	0	0	0	0	0	0	0	0	0	0	0	0	0	0	0	0
Microcoleus_SAG_1449-1a	0	0	0	0	0	0	0	0	0	0	0	0	0	0	0	0	0	0	0	0	0	0	0	0	0	0	0	0	0	0	0	0	0	0	0	0	0	0	0	0	0	0	0	0	0	0	0	0	0
Rhodoplanes	0	0	0	0	0	0	0	0	0	0	0	0	0	0	0	0	0	0	0	0	0	0	0	0	0	0	0	0	0	0	0	0	0	0	0	0	0	0	0	0	0	0	0	0	0	0	0	0	0
Yersinia	0	0	0	0	0	0	0	0	0	0	0	0	0	0	0	0	0	0	0	0	0	0	0	0	0	0	0	0	0	0	0	0	0	0	0	0	0	0	0	0	0	0	0	0	0	0	0	0	0
UBA1819	0	0	0	0	0	0	0	0	0	0	0	0	0	0	0	0	0	0	0	0	0	0	0	0	0	0	0	0	0	0	0	0	0	0	0	0	0	0	0	0	0	0	0	0	0	0	0	0	0
Globicatella	0	0	0	0	0	0	0	0	0	0	0	0	0	0	0	0	0	0	0	0	0	0	0	0	0	0	0	0	0	0	0	0	0	0	0	0	0	0	0	0	0	0	0	0	0	0	0	0	0
Empedobacter	0	0	0	0	0	0	0	0	0	0	0	0	0	0	0	0	0	0	0	0	0	0	0	0	0	0	0	0	0	0	0	0	0	0	0	0	0	0	0	0	0	0	0	0	0	0	0	0	0
Acidaminobacter	0	0	0	0	0	0	0	0	0	0	0	0	0	0	0	0	0	0	0	0	0	0	0	0	0	0	0	0	0	0	0	0	0	0	0	0	0	0	0	0	0	0	0	0	0	0	0	0	0
Ferruginibacter	0	0	0	0	0	0	0	0	0	0	0	0	0	0	0	0	0	0	0	0	0	0	0	0	0	0	0	0	0	0	0	0	0	0	0	0	0	0	0	0	0	0	0	0	0	0	0	0	0
Pseudoramibacter	0	0	0	0	0	0	0	0	0	0	0	0	0	0	0	0	0	0	0	0	0	0	0	0	0	0	0	0	0	0	0	0	0	0	0	0	0	0	0	0	0	0	0	0	0	0	0	0	0
Alysiella	0	0	0	0	0	0	0	0	0	0	0	0	0	0	0	0	0	0	0	0	0	0	0	0	0	0	0	0	0	0	0	0	0	0	0	0	0	0	0	0	0	0	0	0	0	0	0	0	0
Denitrobacterium	0	0	0	0	0	0	0	0	0	0	0	0	0	0	0	0	0	0	0	0	0	0	0	0	0	0	0	0	0	0	0	0	0	0	0	0	0	0	0	0	0	0	0	0	0	0	0	0	0
Parviterribacter	0	0	0	0	0	0	0	0	0	0	0	0	0	0	0	0	0	0	0	0	0	0	0	0	0	0	0	0	0	0	0	0	0	0	0	0	0	0	0	0	0	0	0	0	0	0	0	0	0
Candidatus_Captivus	0	0	0	0	0	0	0	0	0	0	0	0	0	0	0	0	0	0	0	0	0	0	0	0	0	0	0	0	0	0	0	0	0	0	0	0	0	0	0	0	0	0	0	0	0	0.000223015	0	0	0
Photobacterium	0	0	0	0	0	0	0	0	0	0	0	0	0	0	0	0	0	0	0	0	0	0	0	0	0	0	0	0	0	0	0	0	0	0	0	0	0	0	0	0	0	0	0	0	0	0	0	0	0
Solanum_lycopersicum_(tomato)	0	0	0	0	0	0	0	0	0	0	0	0	0	0	0	0	0	0	0	0	0	0	0	0	0	0	0	0	0	0	0.000133809	0	0	0	0	0	0	0	0	0	0	0	0	0	0	0	0	0	0
Flavitalea	0	0	0	0	0	0	0	0	0	0	0	0	0	0	0	0	0	0	0	0	0	0	0	0	0	0	0	0	0	0	0	0	0	0	0	0	0	0	0	0	0	0	0	0	0	0	0	0	0
Gemmatimonas	0	0	0	0	0	0	0	0	0	0	0	0	0	0	0	0	0	0	0	0	0	0	0	0	0	0	0	0	0	0	0	0	0	0	0	0	0	0	0	0	0	0	0	0	0	0	0	0	0
Sphaerochaeta	0	0	0	0	0	0	0	0	0	0	0	0	0	0	0	0	0	0	0	0	0	0	0	0	0	0	0	0	0	0	0	0	0	0	0	0	0	0	0	0	0	0	0	0	0	0	0	0	0
Varibaculum	0	0	0	0	0	0	0	0	0	0	0	0	0	0	0	0	0	0	0	0	0	0	0	0	0	0	0	0	0	0	0	0	0	0	0	0	0	0	0	0	0	0	0	0	0	0	0	0	0
Rubrobacter	0	0	0	0	0	0	0	0	0	0	0	0	0	0	0	0	0	0	0	0	0	0	0	0	0	0	0	0	0	0	0	0	0	0	0	0	0	0	0	0	0	0	0	0	0	0	0	0	0
Pectobacterium	0	0	0	0	0	0	0	0	0	0	0	0	0	0	0	0	0	0	0	0	0	0	0	0	0	0	8.92061e-05	0	0	0	0	0	0	0	0	0	0	0	0	0	0	0	0	0	0	0	0	0	0
Desulfotalea	0	0	0	0	0	0	0	0	0	0	0	0	0	0	0	0	0	0	0	0	0	0	0	0	0	0	0	0	0	0	0	0	0	0	0	0	0	0	0	0	0	0	0	0	0	0	0	0	0
Bdellovibrio	0	0	0	0	0	0	0	0	0	0	0	0	0	0	0	0	0	0	0	0	0	0	0	0	0	0	0	0	0	0	0	0	0	0	0	0	0	0	0	0	0	0	0	0	0	0	0	0	0
Rhodanobacter	0	0	0	0	0	0	0	0	0	0	0	0	0	0	0	0	0	0	0	0	0	0	0	0	0	0	0	0	0	0	0	0	0	0	0	0	0	0	0	0	0	0	0	0	0	0	0	0	0
Asticcacaulis	0	0	0	0	0	0	0	0	0	0	0	0	0	0	0	0	0	0	0	0	0	0	0	0	0	0	0	0	0	0	0	0	0	0	0	0	0	0.000133809	0	0	0	0	0	0	0	0	0	0	0
Vagococcus	0	0	0	0	0	0	0	0	0	0	0	0	0	0	0	0	0	0	0	0	0	0	0	0	0	0	0	0	0	0	0	0	0	0	0	0	0	0	0	0	0	0	0	0	0	0	0	0	0
Acidocella	0	0	0	0	0	0	0	0	0	0	0	0	0	0	0	0	0	0	0	0	0	0	0	0	0	0	0	0	0	0	0	0	0	0	0	0	0	0.000133809	0	0	0	0	0	0	0	0	0	0	0
Nevskia	0	0	0	0	0	0	0	0	0	0	0	0	0	0	0	0	0	0	0	0	0	0	0	0	0	0	0	0	0	0	0	0	0	0	0	0	0	0	0	0	0	0	0	0	0	0	0	0	0
[Clostridium]_innocuum_group	0	0	0	0	0	0	0	0	0	0	0	0	0	0	0	0	0	0	0	0	0	0	0	0	0	0	0	0	0	0	0	0	0	0	0	0	0	0	0	0	0	0	0	0	0	0	0	0	0
Camelimonas	0	0	0	0	0	0	0	0	0	0	0	0	0	0	0	0	0	0	0	0	0	0	0	0	0	0	0	0	0	0	0	0	0	0	0	0	0	0	0	0	0	0	0	0	0	0	0	0	0
uncultured_Clostridia_bacterium	0	0	0	0	0	0	0	0	0	0	0	0	0	0	0	0	0	0	0	0	0	0	0	0	0	0	0	0	0	0	0	0	0	0	0	0	0	0	0	0	0	0	0	0	0	0	0	0	0
Demequina	0	0	0	0	0	0	0	0	0	0	0	0	0	0	0	0	0	0	0	0	0	0	0	0	0	0	0	0	0	0	0	0	0	0	0	0	0	0	0	0	0	0	0	0	0	0	0	0	0
Paraeggerthella	0	0	0	0	0	0	0	0	0	0	0	0	0	0	0	0	0	0	0	0	0	0	0	0	0	0	0	0	0	0	0	0	0	0	0	0	0	0	0	0	0	0	0	0	0	0	0	0	0
Cellulosibacter	0	0	0	0	0	0	0	0	0	0	0	0	0	0	0	0	0	0	0	0	0	0	0	0	0	0	0	0	0	0	0	0	0	0	0	0	0	0	0	0	0	0	0	0	0	0	0	0	0
Erwinia	0	0	0	0	0	0	0	0	0	0	0	0	0	0	0	0	0	0	0	0	0	0	0	0	0	0	0	0	0	0	0	0	0	0	0	0	0	0	0	0	0	0	0	0	0	0	0	0	0
OM27_clade	0	0	0	0	0	0	0	0	0	0	0	0	0	0	0	0	0	0	0	0	0	0	0	0	0	0	0	0	0	0	0	0	0	0	0	0	0	0	0	0	0	0	0	0	0	0	0	0	0
Brochothrix	0	0	0	0	0	0	0	0	0	0	0	0	0	0	0	0	0	0	0	0	0	0	0	0	0	0	0	0	0	0	0	0	0	0	0	0	0	0	0	0	0	0	0	0	0	0	0	0	0
Luteibacter	0	0	0	0	0	0	0	0	0	0	0	0	0	0	0	0	0	0	0	0	0	0	0	0	0	0	0	0	0	0	0	0	0	0	0	0	0	0	0	0	0	0	0	0	0	0	0	0	0
Lachnospiraceae_NK3A20_group	0	0	0	0	0	0	0	0	0	0	0	0	0	0	0	0	0	0	0	0	0	0	0	0	0	0	0	0	0	0	0	0	0	0	0	0	0	0	0	0	0	0	0	0	0	0	0	0	0
Candidatus_Amoebophilus	0	8.92061e-05	0	0	0	0	0	0	0	0	0	0	0	0	0	0	0	0	0	0	0	0	0	0	0	0	0	0	0	0	0	0	0	0	0	0	0	0	0	0	0	0	0	0	0	0	0	0	0
Peredibacter	0	0	0	0	0	0	0	0	0	0	0	0	0	0	0	0	0	0	0	0	0	0	0	0	0	0	0	0	0	0	0	0	0	0	0	0	0	0	0	0	0	0	0	0	0	0	0	0	0
Herbiconiux	0	0	0	0	0	0	0	0	0	0	0	0	0	0	0	0	0	0	0	0	0	0	0	0	0	0	0	0	0	0	0	0	0	0	0	0	0	0	0	0	0	0	0	0	0	0	0	0	0
Desulfotomaculum	0	0	0	0	0	0	0	0	0	0	0	0	0	0	0	0	0	0	0	0	0	0	0	0	0	0	0	0	0	0	0	0	0	0	0	0	0	0	0	0	0	0	0	0	0	0	0	0	0
Amphiplicatus	0	0	0	0	0	0	0	0	0	0	0	0	0	0	0	0	0	0	0	0	0	0	0	0	0	0	0	0	0	0	0	0	0	0	0	0	0	0	0	0	0	0	0	0	0	0	0	0	0
Spirochaeta_2	0	0	0	0	0	0	0	0	0	0	0	0	0	0	0	0	0	0	0	0	0	0	0	0	0	0	0	0	0	0	0	0	0	0	0	0	0	0	0	0	0	0	0	0	0	0	0	0	8.92061e-05
Raoultella	0	0	0	0	0	0	0	0	0	0	0	0	0	0	0	0	0	0	0	0	0	0	0	0	0	0	0	0	0	0	0	0	0	0	0	0	0	0	0	0	0	0	0	0	0	0	0	0	0
uncultured_candidate_division_SR1_bacterium	0	0	0	0	0	0	0	0	0	0	0	0	0	0	0	0	0	0	0	0	0	0	0	0	0	0	0	0	0	0	0	0	0	0	0	0	0	0	0	0	0	0	0	0	0	0	0	4.4603e-05	0
Aestuariibacter	0	0	0	0	0	0	0	0	0	0	0	0	0	0	0	0	0	0	0	0	0	0	0	0	0	0	0	0	0	0	0	0	0	0	0	0	0	0	0	0	0	0	0	0	0	0	0	0	0
Aminivibrio	0	0	0	0	0	0	0	0	0	0	0	0	0	0	0	0	0	0	0	0	0	0	0	0	0	0	0	0	0	0	0	0	0	0	0	0	0	0	0	0	0	0	0	0	0	0	0	0	0
Undibacterium	0	0	0	0	0	0	0	0	0	0	0	0	0	0	0	0	0	0	0	0	0	0	0	0	0	0	0	0	0	0	0	0	0	0	0	0	0	0	0	0	0	0	0	0	0	0	0	0	0
uncultured_Porphyromonadaceae_bacterium	0	0	0	0	0	0	0	0	0	0	0	0	0	0	0	0	0	0	0	0	0	0	0	0	0	0	0	0	0	0	0	0	0	0	0	0	0	0	0	0	0	0	0	0	0	0	0	0	0
uncultured_Candidatus_Saccharibacteria_bacterium	0	0	0	0	0	0	0	0	0	0	0	0	0	0	0	0	0	0	0	0	0	0	0	0	0	0	0	0	0	0	0	0	0	0	0	0	0	0	0	0	0	0	0	0	0	0	0	0	0
Bromus_tectorum	0	0	0	0	0	0	0	0	0	0	0	0	0	0	0	0	0	0	0	0	0	0	0	0	0	0	0	0	0	0	0	0	0	0	0	0	0	0	0	0	0	0	0	0	0	0	0	0	0
Candidatus_Accumulibacter	0	0	0	0	0	0	0	0	0	0	0	0	0	0	0	0	0	0	0	0	0	0	0	0	0	0	0	0	0	0	0	0	0	0	0	0	0	0	0	0	0	0	0	0	0	0	0	0	0
[Eubacterium]_yurii_group	0	0	0	0	0	0	0	0	0	0	0	0	0	0	0	0	0	0	0	0	0	0	0	0	0	0	0	0	0	0	0	0	0	0	0	0	0	0	0	0	0	0	0	0	0	0	0	0	0
Kineococcus	0	0	0	0	0	0	0	0	0	0	0	0	0	0	0	0	0	0	0	0	0	0	0	0	0	0	0	0	0	0	0	0	0	0	0	0	0	0	0	0	0	0	0	0	0	0	0	0	0
Peptoclostridium	0	0	0	0	0	0	0	0	0	0	0	0	0	0	0	0	0	0	0	0	0	0	0	0	0	0	0	0	0	0	0	0	0	0	0	0	0	0	0	0	0	0	0	0	0	0	0	0	0
Mucispirillum	0	0	0	0	0	0	0	0	0	0	0	0	0	0	0	0	0	0	0	0	0	0	0	0	0	0	0	0	0	0	0	0	0	0	0	0	0	0	0	0	0	0	0	0	0	0	0	0	0
Proteocatella	0	0	0	0	0	0	0	0	0	0	0	0	0	0	0	0	0	0	0	0	0	0	0	0	0	0	0	0	0	0	0	0	0	0	0	0	0	0	0	0	0	0	0	0	0	0	0	0	0
[truncated: 639 more columns]

## Sheet: table2
Table2: Relative abundance of microbial genera in GC samples
Taxonomy	SRR12059961	SRR12059972	SRR12059983	SRR12059992	SRR12059993	SRR12059994	SRR12059995	SRR12059996	SRR12059997	SRR12059998	SRR12059999	SRR12060000	SRR12060001	SRR12060009	SRR12060020	SRR12060031	SRR12060033	SRR12060042	SRR12060043	SRR12060044	SRR12060045	SRR12060046	SRR12060047	SRR12060048	SRR12060049	SRR12060050	SRR12060051	SRR12060052	SRR12060053	SRR12060054	SRR12060055	SRR12060056	SRR12060057	SRR12060058	SRR12060059	SRR12060060	SRR12060061	SRR12060062	SRR12060063	SRR12060064	SRR12060065	SRR12060066	SRR12060067	SRR12060068	SRR12060069	SRR12060070	SRR12060071	SRR12060072	SRR12060073
Bacteroides	0.0552639	0.118588	0.140619	0.299963	0.318398	0.125408	0.135328	0.0387715	0.436366	0.122225	0.253172	0.402265	0.15149	0.203943	0.514446	0.311908	0.387467	0.712148	0.405696	0.206134	0.209523	0.260406	0.30699	0.418137	0.378043	0.108461	0.241929	0.575704	0.334477	0.257637	0.924441	0.193527	0.629273	0.136072	0.00690282	0.613194	0.464887	0.654363	0.119869	0.15025	0.527508	0.539288	0.548754	0.188236	0.466871	0.635473	0.60067	0.129955	0.431488
Other	0.0554293	0.360269	0.259373	0.156037	0.211301	0.15922	0.425908	0.058488	0.351961	0.118381	0.135163	0.102509	0.117596	0.162485	0.157401	0.118836	0.170628	0.0939941	0.352044	0.145455	0.148803	0.240317	0.125698	0.187327	0.0239739	0.134791	0.33146	0.0909354	0.152069	0.195511	0.02819	0.223494	0.0557599	0.0918447	0.0257513	0.175547	0.243707	0.163229	0.15955	0.0734923	0.215228	0.0796511	0.0854793	0.204935	0.225685	0.0943661	0.304055	0.125946	0.162898
Prevotella_9	0.718307	0.03005	0.013351	0.00140537	0.218824	0.191006	0.000165337	0.507213	0.00322407	0.446658	0.0771297	0.0143017	0.576034	0.00508412	0.00239739	0.0701029	0.00219072	8.26685e-05	0	0.00475344	0.424958	4.13343e-05	0	0.00057868	0.155913	0.528252	8.26685e-05	0.000248006	0.000372008	0.314058	0.00148803	0.00169471	0.00086802	0.349977	0.864465	0	0.0014467	0	0.0238912	0.603191	0.00909354	0	0.000206671	0	0.000330674	0	0.00140537	0.48543	0.000206671
Faecalibacterium	0.0462117	0.103336	0.0146323	0.154673	0.0817179	0.156657	0.0202125	0.0909767	0.00979622	0.0389369	0.147935	0.127434	0.00210805	0.059728	0.0739057	0.134006	0.128095	0.0294713	0.00938288	0.02757	0.0409623	0.0945315	0.138511	0.131774	0.00057868	0.0862646	0.153226	0.0891167	0.00107469	0.0208738	0.00057868	0.163312	0.116604	0.143265	0.0128963	0.00541479	0.0544372	0	0.122887	0.000372008	0.0912247	0.0138883	0.149258	0.225644	0.0184351	0.0378622	0.00148803	0.0178564	0.0274873
Escherichia-Shigella	0	8.26685e-05	8.26685e-05	0.000206671	0.000248006	0	0.00400942	0	0.0681189	0.000620014	0.00186004	4.13343e-05	0.000454677	0.0224858	0.0338941	0.00028934	0	0	0.000413343	0.044021	0.0013227	0.000165337	0.0126483	0	0.0220725	0.000372008	0.00124003	0.000165337	0.127558	0	8.26685e-05	0	0	0	0	0.000372008	0.00413343	0.00057868	0.000330674	0.00057868	8.26685e-05	0.00028934	0.02881	0	0.151945	0.000330674	0.00413343	0.000165337	4.13343e-05
Phascolarctobacterium	0.00938288	0.0861406	0.0463771	0.0374075	0.000661348	0.0721696	0.00727483	0.0133096	0.00103336	0.0460464	0.0217418	0.0264953	0.000785351	0.000413343	0.0176911	0.167652	0.0379035	0.00905221	0.00028934	0.0072335	0.0217418	0.0703923	0.0514198	0.045013	0.0345968	0.029926	0.00425743	0.0180217	0.0403422	0.0896954	0.000785351	0.108585	0	0.0364982	0.000909354	0.000248006	0.000413343	0.0387715	0.0250899	0.0177324	0.00496011	0.0414583	0.0155417	0.0131443	0.043401	0.0304634	0.000124003	0.0597694	0.089158
Parabacteroides	0.00227338	0.0229819	0.0149217	0.0101682	0.00826685	0.014591	0.0209978	0.00285206	0.00169471	0.0138883	0.00520812	0.0157897	0.000206671	0.0479478	0.0112016	0.0221965	0.0089282	0.0209565	0.102798	0.0485264	0.0114909	0.0100029	0.0243046	0.000206671	0.158806	0.00413343	0.0161617	0.0321994	0.0323234	0.0176911	0.0249659	0.0135576	0.0111603	0.0178151	0.00111603	0.08643	0.0396396	0.0322407	0.0135163	0.0186418	0.00930021	0.027446	0.0658042	0.0268259	0.00202538	0.0431116	0.00396809	0.0119456	0.0192618
Veillonella	0.000496011	0.000496011	8.26685e-05	0.00338941	0.0015707	0.000330674	0.000206671	0.000620014	0.0160377	4.13343e-05	0.0155417	0.00103336	0.0610507	0.000744017	0.00214938	0.000909354	0.00111603	0	4.13343e-05	0.000248006	4.13343e-05	0.000992022	0.000372008	0.00351341	0.000124003	0.000413343	0.000826685	0.00115736	0	0.00028934	0.00057868	0.000330674	0.000785351	0	0	0	0.00124003	0.00219072	4.13343e-05	8.26685e-05	0.000826685	0	0.0183111	0.0546026	0.00136403	0	0.00520812	0.0059108	8.26685e-05
Alistipes	0.00429876	0.0272806	0.0274046	0.0125243	0.0206671	0.0354648	0.0536519	0.00148803	0.00165337	0.0198818	0.00165337	0.0166577	8.26685e-05	0.0701856	0.00487744	0.0465011	0.0108709	0.0200885	4.13343e-05	0.00388542	0.012855	0.0102509	0.0824205	0.00376142	0.00413343	0.00653081	0.00305874	0.00727483	0.0467491	0.0262059	0	0.0109536	0.0350101	0.00467077	0.000537346	0.0014467	0.0269913	0	0.0373248	0.0101269	0.0207498	0.016327	0.0107469	0.013971	0.00107469	0.059108	0.000372008	0.000744017	0.0417063
Fusobacterium	0.000248006	0.000124003	0.000620014	4.13343e-05	0.000206671	0.000248006	0	0.00028934	0.000248006	0.00223205	0.000248006	0.000165337	0	0.000496011	0.0268259	0	0.0361675	0	0.0333981	0.0317861	0	0.0641921	0	0.00256272	8.26685e-05	4.13343e-05	0	0.000454677	0	0.00111603	0.00186004	4.13343e-05	0.000537346	0.0563386	0	0.00483611	0.012979	0.0148803	0.00115736	0	0.00252139	0.192452	0.0300087	0	0.013847	0	0.00214938	0.0202538	0.00400942
Prevotella_2	0.000785351	0	0.000785351	0.000206671	0.000248006	0.000372008	0	0.0421196	0.000248006	0.0814285	0.000537346	0.00334808	0	0.000165337	0.000330674	0	0.000413343	0	0.000124003	0.00190138	0	0	0	0	0	0.000206671	0	0	0	0	0.00124003	0.0965155	8.26685e-05	0.0656388	0.028438	0	0.000248006	0	4.13343e-05	0	0.00161204	0	4.13343e-05	0	0	4.13343e-05	0.000454677	0.0181871	0
Megamonas	0.000992022	0.00231472	0.00128136	0.00425743	0.0152523	0.000165337	8.26685e-05	0.0121523	0.00152937	0.0015707	0.000785351	0.00190138	0.000248006	0.00111603	0.00479478	8.26685e-05	0.0511305	0.0117389	0	0.00136403	0.00582813	0	0	4.13343e-05	0	4.13343e-05	0.00946555	0.00607614	0	0	0	4.13343e-05	0	0.000330674	0.00392676	0	0.0126896	0	0.178564	0.0503451	0	0	0.000702683	0	0.0321994	0	0	0.0378209	4.13343e-05
Bifidobacterium	0.000248006	4.13343e-05	0.00235605	0.00128136	0.000620014	0.0190964	0.00140537	8.26685e-05	0.00380275	0.000206671	0.0209565	0.0230645	0.0114496	0.000537346	0.00297607	0.00355475	0.000992022	0	0.00396809	0.0180217	4.13343e-05	0.000702683	0.00186004	0.00119869	0.000950688	0.00731617	0.00136403	0.00111603	0.000661348	0.00186004	0.0013227	0.000496011	0.000413343	0	0	0.00454677	0.016699	0.0028934	0	0	0.000950688	0.000165337	0.00615881	0.00797751	0.000661348	0.00582813	0.000909354	0.000826685	0.00107469
Streptococcus	0.00140537	0.000206671	0.000909354	0.00673749	0.00210805	0.00115736	0.028562	0.00057868	0.00227338	0.0015707	0.000950688	0.00028934	0.00372008	0.00363742	0.00128136	0.000454677	0.00396809	0	0.000248006	0.00553879	0.00425743	0.000785351	4.13343e-05	0.000785351	0.00198404	0.000537346	0.000206671	0.00165337	8.26685e-05	0.000537346	0.000248006	0.000330674	0.000206671	0.000248006	0.000124003	0.000620014	0.00057868	0.000372008	0.00190138	0	0.00202538	0.000124003	0.00248006	0.0114909	0.000124003	0.000413343	0.00206671	0.00896954	0.00119869
Akkermansia	0	0.00810152	0.00471211	0	0	0.0131443	0	0.000124003	0	0.00028934	0.000372008	0	0	4.13343e-05	0	4.13343e-05	0.000124003	0	0	0.0197164	0	0.000620014	0.016451	0.0234779	4.13343e-05	0	4.13343e-05	0.00103336	0.142934	0.00086802	0.000206671	4.13343e-05	0.000454677	0	0	0	0.000537346	0	0	0.000124003	0.000496011	0	0	0	0	0	4.13343e-05	0.00028934	0
Ruminococcaceae_UCG-002	0.00454677	0.00628281	0.117307	0.00971355	0.0059108	0.0060348	0.0472864	0	8.26685e-05	0.00628281	0.0375315	0.00057868	0.000165337	0.125367	0.00252139	0.0193858	0.00793618	0.00140537	0	0.0209565	0.00376142	0.00028934	0.0174431	0.000620014	0.000454677	0.00264539	0.0166164	0.00772951	0	0.000537346	0.000165337	0.0193444	0.00103336	0.00611747	0.00343074	0.000537346	0.000496011	0	0.045385	8.26685e-05	0.0042161	0	4.13343e-05	0.00777084	0.000206671	0.00599347	0.000372008	0.000206671	0.00140537
Sutterella	0.0056628	0.0201711	0.00442277	0	0.013475	0.000165337	0.000909354	0.00372008	0.000413343	0.0014467	0.00028934	0.0074815	0.0505931	0.00677882	8.26685e-05	0.00140537	0.0157897	0	4.13343e-05	0.00413343	4.13343e-05	0	4.13343e-05	0	0	0.0127723	0.00190138	0.00744017	0	0.0303807	0.00268673	0.000124003	0.00326541	0.00425743	0.00128136	0.0446823	0.0209151	0.00107469	0.00822552	4.13343e-05	0.00214938	0	0.00417476	0.0103749	0.00582813	0.00227338	0.000165337	0.015211	0.0186004
Subdoligranulum	0.00756417	4.13343e-05	0.0265779	0.00702683	0.00996156	0.0288513	0.0109949	0.000496011	0.0014467	0.00243872	0.00392676	0.174265	0.000165337	0.0398462	0.00615881	0.0220312	0.00888687	0.000330674	0	0.0013227	0.0125243	0.0659282	0.0195511	0.0195098	0.0359195	0.00545612	0.0803952	0.00901087	0.0171124	0.0027694	8.26685e-05	0.0320341	0.0150043	0.0228165	0.000372008	0.00057868	0.00801885	0	0.0333981	0.00673749	0.00235605	0	0.000165337	0.0484851	8.26685e-05	0.00967222	0.000124003	0.000454677	0.0088042
[Eubacterium]_coprostanoligenes_group	0.00190138	0.0271153	0.104534	0.0224445	0.00673749	0.0100856	0.0231059	0.0014467	0.0013227	0.00686149	0.0339768	0.0014467	0.000165337	0.00785351	0.00268673	0.00318274	0.000454677	0	0	0.00562146	0.0013227	0.0249246	0.00322407	0	0	0.00450544	0.0027694	0.0140123	0.00355475	0.00281073	0	0.00562146	4.13343e-05	0.00140537	0.000248006	4.13343e-05	0.00268673	0	0.00376142	0	0.00115736	0.000165337	0	0.00140537	4.13343e-05	0.00599347	0.000124003	0.00136403	0.00334808
Dialister	0	8.26685e-05	0.00285206	8.26685e-05	0.000124003	0.000330674	0.00057868	0.00347208	0.00128136	0	0.0258339	0.0132683	0	0.0214525	4.13343e-05	0.000124003	0.000165337	0	0.0202538	0.00582813	0	0	0	4.13343e-05	0.000950688	0.0101269	0.0105402	0.0119043	0	0	0.000744017	8.26685e-05	0.000744017	4.13343e-05	8.26685e-05	0.000372008	0.0121109	0	0.0582813	4.13343e-05	0	0	0	0.000661348	0.000124003	0	0.00028934	4.13343e-05	0
[Eubacterium]_eligens_group	0.0211631	0.000165337	0.00177737	0.0475757	0.00161204	0.00884553	0.00496011	0	0.00028934	0.00863886	0.00152937	0.00504278	0.000248006	0.000206671	0.0138883	0.00500145	0.0212871	0	0	0.00161204	0.00028934	0.000248006	0	0.0264539	0	0	0.0302567	0.00524945	0.00103336	0	0	0.00429876	0.0286033	0.00173604	0	0	0.00111603	0	0.0112843	0	0.00210805	0	0	0.0184351	0	0.00202538	0.000165337	0.0100442	0.00119869
Megasphaera	0	0	0.000124003	0	0	0	0.000124003	0	0.000826685	0.000124003	0.00057868	0.00028934	0.00219072	4.13343e-05	0	4.13343e-05	0	0	4.13343e-05	0.000992022	4.13343e-05	0	0	0	0	0.000620014	0	0.0114496	0	0	0.000206671	8.26685e-05	0.0015707	0.000206671	0.000206671	0.000372008	0	0.000537346	0	0	4.13343e-05	0	0.000206671	0	0.00570413	0.00756417	4.13343e-05	0.000909354	0.0827925
Alloprevotella	0.000330674	4.13343e-05	8.26685e-05	8.26685e-05	8.26685e-05	0.00057868	0	0.000330674	0.00028934	4.13343e-05	0.000206671	0.000454677	0	8.26685e-05	4.13343e-05	0.000330674	0	0	0	0	0	0	0	4.13343e-05	0.0894887	8.26685e-05	0	0	0	0	0	0	0	0	0.0415823	0	0.000165337	0	0	0.000206671	4.13343e-05	0	0	0	0	0	0	0.000330674	0
Agathobacter	0	8.26685e-05	0	4.13343e-05	0.00281073	0.000206671	0.0530319	0.000165337	4.13343e-05	0	4.13343e-05	4.13343e-05	0	0	0	8.26685e-05	4.13343e-05	4.13343e-05	0.000248006	0.000413343	0	4.13343e-05	8.26685e-05	0	0	4.13343e-05	0.000124003	0	0	0.000165337	0	0.000330674	0.00169471	0.000206671	0	0	4.13343e-05	0	4.13343e-05	0	0.00028934	0	4.13343e-05	0.000124003	0	4.13343e-05	0.000620014	0	0
Lachnospira	0.00214938	0.00702683	0.00206671	8.26685e-05	0.0150043	0.00363742	0.0154177	0.0156244	0.00500145	0.0109536	0.0109949	0.00210805	0.000124003	0.000372008	0.000206671	0.000496011	0.000496011	0	0	0.000165337	8.26685e-05	0.0267433	0.00417476	0.0480304	0	0.00367875	0.00239739	0.000124003	0	0.000413343	0	0.00942421	0.00607614	0.00256272	0	0.00239739	0.00438143	0.00731617	0.00057868	0.00529079	0.000330674	0.00086802	0.000248006	0.0180217	0.00119869	0.00119869	0.000206671	0.00818419	0.000165337
Lachnoclostridium	0.00057868	0.00648948	0.000496011	0.00239739	0.00173604	0.000992022	0.00181871	0.00281073	0.00491878	0.00281073	0.000950688	0.00562146	0	0.000206671	0.00574546	0.0031414	0.00702683	0	0.00305874	0.00028934	0.00152937	0.0042161	0.00119869	0.00611747	0.0178564	0.00281073	4.13343e-05	0.00235605	0.000165337	0	0	0.00343074	0.000661348	0.00124003	0.000165337	0	0.00359608	0.0451784	0.00202538	0.00826685	0.00152937	0.00305874	0.00214938	0.00152937	0.00115736	0.0110363	0.00524945	0.00772951	0.013599
Ruminococcus_1	0.00285206	0.0198818	0.00475344	0.0667548	0.00202538	0.00479478	0.00971355	0.000124003	0.000248006	0.00330674	0.0297607	0.00086802	4.13343e-05	0.000620014	0.0073575	0.00305874	8.26685e-05	0	8.26685e-05	0.0141777	8.26685e-05	0.00467077	0.0207911	0.0102922	0	0.0031414	0.00128136	0.000165337	0.000454677	4.13343e-05	0.000248006	0.0043401	4.13343e-05	0.00152937	0	0	0	0	0.000702683	0	4.13343e-05	0	4.13343e-05	0.00905221	0	0.000165337	0.000165337	0.000496011	0.00380275
Butyricimonas	0.00028934	0.00194271	0.00223205	0.00107469	0.00285206	0.000165337	0.00958955	0	4.13343e-05	0.00553879	0.000124003	0.00181871	0	0.00214938	0.000785351	0.0109536	0.0028934	0.00797751	0	0.0313727	0.00706816	0.00219072	0.00264539	0	0.00119869	0.00086802	0.00454677	0.0128963	0	0	0	0	4.13343e-05	0.00541479	0.00028934	0.000330674	0.00181871	0	0.0107056	0.00334808	0.000248006	0.00483611	0.00326541	0.000537346	0.000124003	0	0	0	0
Enterococcus	0	0	0	4.13343e-05	0	4.13343e-05	8.26685e-05	0	0	0	0.000165337	0	0.00086802	0.000372008	0	0	0.000165337	0	0	0.0015707	0	0	0	0	0	4.13343e-05	0	0	0	0	4.13343e-05	0.000248006	0	0	0	0	0	0	0	4.13343e-05	0	8.26685e-05	4.13343e-05	0	0	0	8.26685e-05	0	0.000454677
Parasutterella	0.00140537	8.26685e-05	8.26685e-05	0	0.000496011	0.00814285	0.00702683	0.00028934	0.00057868	0.00152937	0.0100856	0.000785351	0	0.000413343	0.00425743	0.0118216	0.000661348	0.00896954	0.0500558	0.000330674	0.00983756	0.0131443	0.0159964	0	0.0073575	0.00248006	0.00152937	0.000165337	0.0138056	0	0	0.014343	0.00210805	0.000330674	4.13343e-05	4.13343e-05	4.13343e-05	0.0140123	8.26685e-05	0.00987889	0.000744017	0.0191791	8.26685e-05	0.000413343	0.00115736	0	8.26685e-05	0.000248006	0
Pseudobutyrivibrio	0.000413343	0.000124003	0	0	0.000909354	4.13343e-05	0.00599347	0.0045881	0.000413343	0.0031414	0.00256272	0.000372008	0	0.000124003	4.13343e-05	0.00744017	0.029926	4.13343e-05	0	0.000206671	0	0	0.00165337	0.000537346	8.26685e-05	4.13343e-05	0.0160377	0.00107469	4.13343e-05	0	0	0.00454677	0	4.13343e-05	0	0.00173604	0	0	0.000165337	0	0	0	0	0.0137643	0.000661348	0	0.000165337	0.00611747	0.000124003
Ruminococcus_2	0.000330674	0.013847	0.00297607	4.13343e-05	8.26685e-05	0.0013227	0.00086802	0	0	0.000124003	0.00570413	0.00169471	8.26685e-05	0.0407969	0.0131443	4.13343e-05	0.000124003	0.046253	0	0.00851486	4.13343e-05	0.0191378	0.0927954	0.0106642	0	0.00124003	0.00235605	0.000124003	0.0030174	0	0	0.013103	0	0.00248006	0	0.0161617	0.00260406	0	0.000826685	0	0.0638614	0.00285206	0	0.00967222	0	0.000496011	0.00028934	8.26685e-05	0.00872153
Odoribacter	0.00140537	0.00305874	0.00111603	0.00181871	0.00103336	0.00467077	0.00537346	0.00111603	0.00086802	0.0030174	8.26685e-05	0.0045881	0	0.0494358	0.00206671	0.00256272	0.00595213	0.00107469	0.00653081	0.00620014	0.00028934	0.000785351	0.00851486	4.13343e-05	0.000124003	0.000330674	0.00202538	0.00388542	0	0.000496011	4.13343e-05	0	0.00731617	0.000454677	8.26685e-05	0.000950688	0.00628281	0	0.0074815	0.00028934	0.00380275	0.00252139	0.00500145	0.00128136	4.13343e-05	0.00777084	8.26685e-05	0.00128136	0.00173604
Barnesiella	0.00227338	0.00996156	0.00843219	0.00595213	0.00628281	0.0237259	0.0184351	0	0	8.26685e-05	0	0.00140537	0	0	0.00202538	4.13343e-05	0.000413343	0.00558013	0	4.13343e-05	0.0156657	0.00636548	0	4.13343e-05	4.13343e-05	0.00471211	0	0	0	4.13343e-05	0	4.13343e-05	0.0475757	4.13343e-05	0.000124003	0.000165337	0.00896954	0	0.0314554	0	0.000330674	0.00756417	0	0.0113669	0.000248006	0	0	0	0
Paraprevotella	4.13343e-05	0	0.000248006	0	0.00752284	8.26685e-05	4.13343e-05	0.00979622	0	0.0132683	0.000165337	0	0	0	0.00496011	0.00239739	4.13343e-05	0	0	0.000206671	0.00148803	0	0	0	0.00028934	0.00429876	0	0	0	0	0	0.0133923	0	0.00367875	0.000702683	0	0.000124003	0	0.00107469	0.0060348	0.000454677	0.0298847	0	0	4.13343e-05	0	0	0	4.13343e-05
Lactobacillus	0.000165337	0.000206671	0.00086802	8.26685e-05	0.000124003	8.26685e-05	8.26685e-05	0.000372008	0.000537346	0	0.0913487	0.00334808	0.000620014	0.000744017	0.000496011	0.000124003	0.000330674	0	0	0.00624147	0	0	0	4.13343e-05	0	0.000124003	0	0.00057868	0	0.000206671	0	0	4.13343e-05	0	0	0	0	4.13343e-05	0	0.000165337	4.13343e-05	0	8.26685e-05	0.00194271	0	4.13343e-05	0	0.00210805	0.00107469
[Ruminococcus]_gnavus_group	0.000165337	0.000330674	0.000165337	0.000372008	0.00136403	8.26685e-05	4.13343e-05	0	0.016699	0.000248006	0.00128136	0.000702683	8.26685e-05	4.13343e-05	0.00272806	0.000165337	0.0105402	0.000248006	0.000124003	0.0186831	0	8.26685e-05	0.00235605	0.0189311	0	0.000744017	0	4.13343e-05	0.000206671	0.00653081	0.00136403	0	0.000165337	0.000454677	4.13343e-05	0.00227338	0	0.000206671	0.00115736	0.00384409	0.000992022	0.00219072	0.00136403	0.000165337	0.000372008	0.000248006	0.0242632	0.000372008	0.000330674
Ruminococcaceae_UCG-003	0.00086802	0.0111189	0.00413343	0	0.000372008	0	0.00545612	0.00028934	0.000248006	0.00285206	0.000537346	0.00181871	0	0.0043401	0.00128136	0.0015707	0	0.0112429	0	0.000248006	0.0015707	0.00194271	0.00653081	0	0.000124003	0.00148803	0.00214938	0.0126483	0.0100029	4.13343e-05	0	0.00343074	0.00190138	0.00140537	0.00111603	0	0.000454677	0	0.00281073	0.000702683	0.0015707	0.000992022	0	0.00409209	4.13343e-05	0.00161204	4.13343e-05	0.000165337	0.0220725
Coprococcus_2	0.00206671	0	0.0262059	8.26685e-05	0	0.0164924	0.00963088	4.13343e-05	0.000206671	0.00186004	0.00028934	8.26685e-05	0	8.26685e-05	0.000124003	0.000124003	0.000661348	0	0	0.000661348	0	0.0133096	0	0	0	0.00636548	0.0205431	0	0	0	0	0.0116563	0	0.00136403	0	0	8.26685e-05	0	0.000909354	0	0	0	0	0.00768817	0	4.13343e-05	0.00028934	0	0
Prevotella_7	8.26685e-05	0	0	0	0	0	0	0	0	0	0	0	0	0	0	0	0	0	0	0.000206671	0	0	0.000454677	0	0	0	0.0121936	4.13343e-05	0	0	0	4.13343e-05	0	0	0	0	0.000124003	8.26685e-05	0	4.13343e-05	0	0	0	0	0	0	0	0	0
Marvinbryantia	0.00297607	0.00574546	0.00028934	0.00239739	0.00119869	0.00057868	0.000620014	0.0027694	0.00165337	0.000330674	0.000124003	8.26685e-05	0.000206671	0.000248006	0.00124003	0.000537346	0.00628281	0	0.000372008	0.00223205	0.000785351	0.00119869	0	0	0	0.000744017	0.00103336	0.00103336	0	0	0	4.13343e-05	0	0	8.26685e-05	0.000330674	0.000248006	4.13343e-05	0.00413343	0	0.00248006	0.00248006	0	0.00181871	0.000206671	0	0.000206671	0.00334808	0
Ruminococcaceae_UCG-014	4.13343e-05	0.0337288	0.0268259	0	0.00181871	0.0255032	0.0170297	0.000124003	0.000330674	0.000124003	0.00810152	0	0	0.00793618	0.000165337	0.000124003	0.000330674	0	0	0.000206671	8.26685e-05	0.0100442	0	0	0	0	0	0.000165337	4.13343e-05	0	0	0.0014467	0	0.000124003	0	0	0.000950688	0	0.0100442	0	4.13343e-05	0	0	0.00739883	4.13343e-05	4.13343e-05	8.26685e-05	4.13343e-05	0
Ruminococcaceae_NK4A214_group	4.13343e-05	0.028686	0.00648948	0.000124003	0	0	0.0117803	0	0.000372008	0.00214938	0.00057868	0.00206671	0	0.00450544	0.00107469	0.000661348	0	4.13343e-05	0	0.00140537	0.00057868	0.00152937	0.0015707	0	0	0.00103336	0.0030174	0.00392676	0	4.13343e-05	0	0.00475344	0	0.00202538	0.000165337	4.13343e-05	0.00442277	0	0.000992022	0	4.13343e-05	0	0	0.00260406	0	0	0.000372008	0.00028934	0.00636548
Collinsella	0.00086802	8.26685e-05	0.00454677	0	0.000950688	0.00657215	0.000206671	8.26685e-05	0.00028934	0.000248006	8.26685e-05	0.00169471	4.13343e-05	0.014591	0.00826685	0.00198404	4.13343e-05	0.000206671	0.000413343	0.00028934	0.000372008	0	0.000372008	0	0	0.00119869	0.000496011	0.000826685	0.0030174	0.0102922	0.000165337	0.000826685	0.000537346	0.000744017	0.000165337	0.000165337	0.00487744	0.000537346	0.0183524	0.0089282	0.000206671	0.000702683	0.000826685	0.000413343	0	0	0	0.00281073	4.13343e-05
Ruminococcaceae_UCG-005	0.000372008	0.00475344	0.0503865	0.000248006	0.000124003	0.0112843	0.0140123	0	0.000248006	0	8.26685e-05	0	0.000124003	0.0122763	0.000620014	0.000165337	0.00086802	0.000206671	0	0.0176911	0.000330674	0.00111603	0.00111603	4.13343e-05	0	4.13343e-05	8.26685e-05	0.00644815	0.00665482	4.13343e-05	0	0.00210805	4.13343e-05	0.00119869	4.13343e-05	0	8.26685e-05	0	0.00487744	0	0.000165337	0	0	0	0	0	4.13343e-05	0	0
Prevotella	0	0	0	0	0	0	0	0	0.00086802	0	8.26685e-05	0.000744017	0	0.000330674	0.000248006	0	0	0	0	0	0	0	0	0	0.000620014	0	4.13343e-05	0.000165337	0	0	0.000454677	8.26685e-05	0.000248006	0	0	0	0	0	0.000165337	4.13343e-05	4.13343e-05	0	0.000330674	0	8.26685e-05	0	0	8.26685e-05	0
uncultured	0.000165337	0.000413343	0.00392676	4.13343e-05	0.000372008	0.000992022	4.13343e-05	0.168065	0	0	0.00057868	0.000248006	8.26685e-05	0.000330674	4.13343e-05	0.00057868	0.000248006	8.26685e-05	0	0.000537346	0.000124003	0	8.26685e-05	4.13343e-05	4.13343e-05	0.0027694	0.00028934	0	0.000124003	4.13343e-05	0	0.000702683	0	0.000165337	8.26685e-05	0	4.13343e-05	4.13343e-05	0.000744017	0	0.000165337	4.13343e-05	0.000165337	8.26685e-05	0	0	8.26685e-05	8.26685e-05	8.26685e-05
Haemophilus	0.00355475	4.13343e-05	0	0.00268673	0.000372008	4.13343e-05	0.000702683	0.00057868	0	4.13343e-05	4.13343e-05	0.000206671	8.26685e-05	0	0.000124003	8.26685e-05	0.000165337	0	0	0	0	0	0	0	0	0	0	0	0	4.13343e-05	0	4.13343e-05	0.000165337	0	0	0	0.000661348	0	0	0	0	0	0.000661348	0.0126896	0	0	0.00239739	8.26685e-05	0
Christensenellaceae_R-7_group	0.000206671	0.000744017	0.0196751	0.000372008	8.26685e-05	0.00318274	0.00161204	0	4.13343e-05	0	0.000496011	0	8.26685e-05	0.00252139	0	0.000826685	0.000206671	0	4.13343e-05	0.00111603	0.000661348	0.000537346	0.000744017	0	0	0.000248006	0.000992022	0.000165337	0	0	0	0.00057868	0.00673749	0.000413343	0.000165337	8.26685e-05	8.26685e-05	0	0.0112016	0	0.000206671	0	0	0.0141363	8.26685e-05	4.13343e-05	8.26685e-05	8.26685e-05	4.13343e-05
Flavonifractor	0.000165337	0.00124003	0.000702683	0.00181871	0.0015707	0.00363742	0.00124003	0.000206671	0.00347208	0.000744017	0.00223205	0.000496011	0	0.00194271	0.0014467	0.000330674	0.00177737	0.00028934	0.00355475	0.00475344	0.000537346	0.000165337	0.000248006	0.00231472	0.00107469	0.000248006	0.000413343	0.0030174	0.0043401	0.000992022	0.00148803	0.000909354	0.0028934	0.000744017	8.26685e-05	0.0190964	0.00136403	0	0.00128136	0.000454677	0.000537346	0.00107469	0.000496011	0.000785351	0.00194271	0.00533212	0.00847353	0.000454677	0.0042161
metagenome	0.00206671	0	0	0	0.00706816	0	0	0	8.26685e-05	0	0	0	0	4.13343e-05	0	0	8.26685e-05	0	0	0.000330674	0	0	0	0	0	0	0	0	0	0	0	0	0	0.0100442	0.00256272	0	4.13343e-05	0	0	0	0.000165337	0	8.26685e-05	0	0	0	0	0	0
Morganella	0	4.13343e-05	0	0	0	8.26685e-05	4.13343e-05	0	4.13343e-05	4.13343e-05	0.000124003	0.000330674	0.000165337	0.000537346	0	4.13343e-05	0	0	0	0.21593	0.000537346	0	0	0	0	0	0	0	0	0	0	0	0	0	0	0	0	0	0	0	4.13343e-05	0	0	0	0.0113256	0	8.26685e-05	0	0
Bilophila	0.000372008	0.000620014	0.000661348	0.00115736	8.26685e-05	0.000620014	0.000702683	0.000537346	0.000372008	0.000537346	0.000620014	0.000744017	0	0.00115736	0.00111603	0.00487744	0.00194271	0.000909354	0	0.00152937	0.00190138	0.000826685	0.0060348	0.00206671	0	0.000248006	0.00028934	0.00343074	0.00975489	0.000206671	0.000248006	0.00214938	0.00173604	0.00260406	0	0.00268673	0.00210805	0	0.00318274	0	0.00223205	0	0.00343074	0.000909354	0.00400942	0.00409209	0.000124003	0.00128136	0.00558013
Desulfovibrio	0.000330674	0	0.00586947	0.0027694	0.00214938	0	0	0	0	0.000702683	0.000330674	0.000165337	0.000206671	4.13343e-05	0.00103336	0.000744017	0	0	0	0.00293473	0	0	0	0	0	0.000496011	0.00384409	0.00657215	0	0	0.000992022	0	0	0.00252139	0.000372008	0.000248006	0.00884553	0	0.00921754	0	4.13343e-05	0.00165337	0.0015707	0.000124003	4.13343e-05	0	4.13343e-05	0	0
Pyramidobacter	0	0	0.000744017	0	8.26685e-05	0	0.000330674	0	0	0	0.0114496	0	0	0.000248006	0	0	4.13343e-05	0	0	0.000165337	0.000124003	8.26685e-05	0.000124003	0	0.000124003	0.000661348	0.00057868	0.0112429	0.0388542	4.13343e-05	4.13343e-05	0.00107469	0.000206671	0	0	0	0	0	4.13343e-05	0	0	0.000454677	4.13343e-05	0	0	0	0	0	0.000661348
Clostridium_sensu_stricto_1	0.000702683	4.13343e-05	0.00264539	0	0.00169471	8.26685e-05	0.000248006	0	0.00057868	0	0.00169471	0.000454677	0.00119869	0.000124003	0.00028934	4.13343e-05	0	0	0	0.000124003	0	0.0250899	0.000124003	4.13343e-05	0	0.00310007	4.13343e-05	0	0	0	0	0.000165337	8.26685e-05	8.26685e-05	0	4.13343e-05	0	4.13343e-05	0	0.00028934	0	0	0.00165337	0	4.13343e-05	0	0.000248006	4.13343e-05	0
Lachnospiraceae_ND3007_group	0	0.00673749	0.000372008	0.00930021	0.000702683	0.00648948	0.00239739	0	0.000165337	0.00243872	0.000826685	0.000496011	0	0.000206671	0	0.000413343	0.00148803	0	0	0.000620014	0.000330674	0.00124003	0.00640681	0	0	4.13343e-05	0.00140537	0.00111603	4.13343e-05	4.13343e-05	0	0.00057868	0	0.000372008	0	0	0.000950688	0.000661348	0.00169471	0	0.000413343	0	0.000165337	0.0056628	4.13343e-05	0.000206671	0.000165337	0.000413343	0.000372008
Erysipelotrichaceae_UCG-003	0	0.00516678	0.00206671	0.00520812	0.000248006	0	0.00103336	0.000206671	0.00756417	4.13343e-05	0.000785351	0.000950688	0	0.00400942	0.00128136	0.00173604	0.0028934	0	0.00028934	0.00190138	0.00028934	0.0013227	0.00214938	0	0.000702683	0.00169471	0.000661348	0.00128136	0.000124003	0.00425743	0	0.000496011	0	0.00103336	4.13343e-05	0	0.000124003	0.00107469	0.00152937	0.00028934	0.0031414	0.000124003	0	0.000537346	0.0013227	0	4.13343e-05	0.00148803	0
UBA1819	0.000124003	0	8.26685e-05	8.26685e-05	0.000537346	0	8.26685e-05	0.000124003	0.0123589	8.26685e-05	0.00338941	0.000165337	0	0.00996156	8.26685e-05	0.000124003	0.000124003	0.00028934	4.13343e-05	0.000165337	0	0	0.0014467	4.13343e-05	0.0341834	0	4.13343e-05	0.000950688	0.00252139	0	0	0.000330674	0.000702683	0	0	0.000330674	4.13343e-05	0	0.00260406	8.26685e-05	0	0.000165337	0.00186004	0.000124003	0.00057868	0.000165337	0	0	0
Oscillibacter	0.000165337	0.0015707	0.00103336	0.00231472	0.000992022	0.00285206	0.0015707	0.000785351	0.000165337	0.00198404	4.13343e-05	0.000206671	4.13343e-05	0.000537346	0.000620014	0.000661348	0.00128136	0.000413343	0.000785351	0.00334808	0.000124003	0.000165337	0.00450544	0.0045881	4.13343e-05	0.000124003	0.000950688	0.000496011	0.00161204	0.000330674	4.13343e-05	0.000661348	0.00859753	0.00086802	0.000248006	0.000372008	0.000785351	0	0.00462944	0.00194271	0.000454677	0	0	0.000248006	4.13343e-05	0.00942421	0	0	0.0108709
uncultured_Porphyromonadaceae_bacterium	0	0	0	0	0	0	0	0	0	0	0	0	0	0	0	0	0	0	0	0	0	0	0	0	0	0	0	0	0	0	0	0	8.26685e-05	0	0	0	0	0	0	0	0	0	0	0	0	0	0	0	0
Coprococcus_3	0	0.00148803	0.00107469	0.00400942	4.13343e-05	8.26685e-05	0.00140537	0.000413343	0	0.000330674	0.000206671	0.000620014	0	0.000372008	0.000537346	0.00028934	0	0	0.000206671	0.000206671	0.00194271	4.13343e-05	0.000165337	0.00281073	0	0.000248006	0	0.00181871	0	0.000124003	0	0	0	0.000661348	4.13343e-05	0	4.13343e-05	0.00648948	0.000909354	0.000372008	0.000248006	0	0	0.000537346	0	8.26685e-05	0.00541479	0.00028934	0
Ruminiclostridium_9	0.000661348	0.00086802	0.000165337	0.00252139	4.13343e-05	0.000620014	0.000248006	0.00111603	0.000165337	0.000372008	0.000496011	0.00119869	0	0.000372008	0.000372008	0.00028934	0.000950688	0.00107469	0.000372008	0.000950688	0.000496011	0.000413343	0.000620014	0.00103336	0.000744017	0.000206671	0.000330674	0.00181871	0.000165337	0.000537346	0	0.00115736	0.000330674	0.0015707	0	0.00128136	0.00169471	0	0.00272806	0.00057868	0.000413343	0.00165337	4.13343e-05	0.000496011	0	0.00653081	4.13343e-05	0.000330674	0.00872153
Allisonella	0	0	0	0	0.00169471	0	0	0	0	0	0.000454677	0	0	0	0.000124003	0.000413343	0	0	0.0013227	8.26685e-05	0.00202538	0	0	0	0	0.00057868	0	0.00206671	0	0.00243872	0	0	0	0.00028934	0.000124003	0.000702683	0	0.00173604	4.13343e-05	0.00086802	4.13343e-05	0	0	0.00057868	0.00103336	0	0	0.000413343	0.000124003
Actinomyces	0.000413343	0	0.000206671	4.13343e-05	8.26685e-05	8.26685e-05	0.00028934	0	0.000496011	4.13343e-05	0.000206671	0	0	8.26685e-05	0.000124003	8.26685e-05	0.00124003	4.13343e-05	0.000124003	8.26685e-05	0.000248006	0.000248006	0	4.13343e-05	0.00334808	4.13343e-05	8.26685e-05	0.000537346	0.000124003	0.00057868	0	0.000248006	8.26685e-05	0	0.000124003	0.000909354	0	4.13343e-05	0.000124003	8.26685e-05	0.00103336	4.13343e-05	0.000496011	0.000124003	0.000124003	0.000248006	0.000992022	0.000826685	0.000992022
Ruminiclostridium_6	0.0107469	0.00330674	0.00256272	8.26685e-05	0.000124003	0.00586947	0	0	0	0.0104576	0.000124003	0	0	8.26685e-05	0.00318274	0.000124003	0.000124003	0.000165337	0	0.000413343	4.13343e-05	0.00194271	0	0.00549746	0	4.13343e-05	0	0	0	0	0	0.0165337	4.13343e-05	0.000909354	0	0	8.26685e-05	0	0.000372008	0	0	0	0	8.26685e-05	0	0	0	0	4.13343e-05
Paeniclostridium	0.000206671	0	0.000165337	0.000413343	0.000248006	0	0	4.13343e-05	0.000330674	8.26685e-05	4.13343e-05	0	4.13343e-05	4.13343e-05	4.13343e-05	0.000165337	0.000248006	0	0	0.00128136	0	0	0	0	0	0.000537346	0	8.26685e-05	4.13343e-05	0	4.13343e-05	0	4.13343e-05	0.000413343	0	0	0	0	4.13343e-05	0.00028934	0	0	0.000454677	0.000124003	0	0	8.26685e-05	0	4.13343e-05
Lachnospiraceae_UCG-004	0	0.000248006	0	0	0.000124003	0	0.000330674	0	0.000124003	0	0.000372008	0	0	4.13343e-05	0	0.000330674	8.26685e-05	0	8.26685e-05	4.13343e-05	0.000124003	4.13343e-05	4.13343e-05	0	0	0	0	4.13343e-05	0	0	0	0	4.13343e-05	0	0	0	0	0.00173604	0.00057868	0.000124003	4.13343e-05	8.26685e-05	0	0.000165337	0	0	0	0.00028934	0.000248006
Ezakiella	0	0	0	0	0	0	0	0.000124003	0	0	0	4.13343e-05	0	0.00028934	0.000124003	0	0	0	0	4.13343e-05	0.000124003	0	0.000330674	0	0.00231472	0	0.000124003	4.13343e-05	0	0	0	0	0	0.000330674	0	0	0	0	0.000165337	0	8.26685e-05	0	8.26685e-05	4.13343e-05	0.000124003	0	0	0	0
Negativibacillus	0.00198404	8.26685e-05	0.000744017	0.00028934	0.00202538	0.00202538	4.13343e-05	0	0.000124003	0.000909354	0	0.000330674	0	0.000826685	0.000124003	0.000744017	0.00186004	4.13343e-05	0	0.00190138	0	0.00202538	8.26685e-05	0	0.00152937	0.000330674	0	0	0	0	0	0.0015707	0	0.00644815	0.000248006	0.000124003	0.000496011	0	0.0015707	0	0	0	0	0.000165337	8.26685e-05	0.000206671	0	0	0.000826685
Anaerostipes	0.0030174	0.000330674	4.13343e-05	0.000909354	0.000248006	0.000372008	0.000372008	0	0.00161204	0.000248006	0.000702683	0.00169471	4.13343e-05	0	0.000206671	0.00111603	8.26685e-05	0	0.000124003	0.000124003	0	0.000661348	0.000206671	0.00454677	0	4.13343e-05	0	8.26685e-05	4.13343e-05	0.00115736	0	4.13343e-05	0.000124003	0	0	0	0.00107469	0	0	0	0.000537346	4.13343e-05	0	0	0	0	0.000537346	8.26685e-05	0
Ruminiclostridium_5	8.26685e-05	0.000248006	0.00124003	0.000661348	0.00057868	0.00181871	0.000372008	4.13343e-05	0.00979622	4.13343e-05	0.00367875	0.000661348	0	0.00471211	8.26685e-05	0.000124003	4.13343e-05	0	0.00115736	0.000661348	0.000124003	0.000496011	0.000206671	8.26685e-05	0.000124003	0.00028934	0.000248006	0.000124003	4.13343e-05	0.00223205	0	0.000372008	0	0.000206671	8.26685e-05	4.13343e-05	0.00028934	0	0.000124003	0.000206671	0.000785351	0	0.00165337	0.00169471	8.26685e-05	4.13343e-05	8.26685e-05	0	0.00028934
Dorea	0.000744017	0	0	0	0	0	0.000702683	0	0	0.00028934	8.26685e-05	4.13343e-05	0	0.000330674	0.000124003	0.000372008	0.000206671	4.13343e-05	0	8.26685e-05	0	0	0	0.00177737	0.00111603	0	0	0	0	0.00173604	4.13343e-05	0.000206671	0	0	0	8.26685e-05	0	4.13343e-05	4.13343e-05	4.13343e-05	0	0	0	0	0.000206671	0.000785351	0	4.13343e-05	0
gut_metagenome	0	0	0	0	0	0.000413343	0	0	0	0	0	0	0	0.0281486	0	0	0	0	0	0	0	0	0	0	0	0.00057868	0	0	0	0	0	0.00057868	0	0	0	0	0	0	0.000330674	0	0	0	0	0.0043401	0	0	0	0	0
Cloacibacillus	8.26685e-05	0.00214938	0.000950688	0	8.26685e-05	0.000165337	0	0	0	0	0	4.13343e-05	0	0	0	0	0	0	0	0.000454677	0.000413343	0	0	0	0.000413343	0.000206671	0.000124003	0.00797751	0	0	0	0	0	0	0	0	0	0	8.26685e-05	0	0.000124003	0	0	0	0	0	0	0	0
uncultured_bacterium	0.000454677	0.0031414	0.000537346	8.26685e-05	0.000413343	0.00194271	0.00227338	0.000454677	0.000537346	8.26685e-05	0.00028934	8.26685e-05	0.000206671	0.00028934	8.26685e-05	0.00028934	0.000330674	0	0	8.26685e-05	0	0	0	4.13343e-05	0	0.000165337	4.13343e-05	0	0	0	8.26685e-05	0.00239739	0	4.13343e-05	0	0	8.26685e-05	0	0.000330674	4.13343e-05	0	0	0.000124003	0	0	0	8.26685e-05	0.000206671	8.26685e-05
Peptoniphilus	0	0	0	0	0	0	0	0	0	0	0	8.26685e-05	0	0.00057868	0	8.26685e-05	0	0	0	4.13343e-05	0	0	0	0	0.00165337	0	0	0	0	0	0	0	0	0	0	0	4.13343e-05	0	0	0	8.26685e-05	0	0	0	4.13343e-05	0	0	0	0
Coprobacter	0.000124003	0.000372008	0.00223205	0.000165337	0.000248006	0	0	0	0	8.26685e-05	4.13343e-05	0.00165337	0	0.00553879	0.000413343	0.000165337	4.13343e-05	0	0	4.13343e-05	0.000165337	0.00128136	0	0	0.00214938	0.000248006	0	4.13343e-05	0.000537346	0	4.13343e-05	0	0.00136403	0	0	0	0.000372008	0	8.26685e-05	0.000206671	0.000992022	0	0	0.000496011	0	0.00028934	0	0	0
Ruminococcaceae_UCG-010	0	0.000165337	0.00520812	0	0	4.13343e-05	0.000744017	0	0	0	0	0	0	0.000124003	0	8.26685e-05	4.13343e-05	0	0	0.000165337	0	0	0.000165337	0	0	0	0	0	0	0	0	0	0	0	0	0	0	0	4.13343e-05	0	0	0	0	8.26685e-05	0	0	0	0	0
Prevotella_6	0	0	0	0	0	0	4.13343e-05	0	0	0	0.000124003	0	0	4.13343e-05	0.000702683	0	0	4.13343e-05	0	0	0	0	0	0	0	0	0.000165337	0	0	0	0.000165337	0	4.13343e-05	8.26685e-05	0	0	0	0	0	0	8.26685e-05	0	0.000165337	0	0	0	4.13343e-05	0	0
Prevotellaceae_NK3B31_group	0	0	0	0	0	0	0	0	0	0	0	0	0	0	0.029554	0	0	0	0	4.13343e-05	0	0	0	0	0	0	0	0	0	0	0	0	0	0	0	0.000785351	0	0	0.00297607	0	0	0	0	0	0	0	0	0	0
Porphyromonas	0	0	0	0	0	0	0.000206671	0	0	4.13343e-05	0	0.000165337	4.13343e-05	0.00103336	0	0	0	0	0	0	0	0	0.000206671	0	8.26685e-05	0	4.13343e-05	4.13343e-05	4.13343e-05	0	0	0	4.13343e-05	8.26685e-05	0	0	4.13343e-05	0	8.26685e-05	0	4.13343e-05	0	0.000206671	0	0	0	0	0	0
Hungatella	8.26685e-05	0.000248006	0	0.00136403	0	4.13343e-05	0	0.00710949	0	4.13343e-05	0	0	0	0.000124003	0.00028934	0	0.00789485	0	0	8.26685e-05	0	8.26685e-05	0	0.00305874	4.13343e-05	0	0	0.00438143	4.13343e-05	0	0	0.000165337	0	0	0	0.00297607	4.13343e-05	0.000330674	0.00405076	0	4.13343e-05	0.00227338	4.13343e-05	0.0136816	0	0.00268673	0	0.00115736	0.00223205
Hydrogenoanaerobacterium	0	0	0.00152937	0	0	0	0	0	0	0	0.00462944	0	0	0	0	4.13343e-05	0	0	0	0	0	0	0.000124003	0	0	0	8.26685e-05	0	0	0	0	8.26685e-05	8.26685e-05	0	0	0	0	0	0	0	0	0	0	0.000454677	0	0	0	0	0
Romboutsia	0.00417476	0	4.13343e-05	0	0.00372008	0.000124003	0.000124003	4.13343e-05	0.000165337	0.000454677	0	0	0	8.26685e-05	0.000950688	0.00028934	0.00248006	0	0	0.000744017	4.13343e-05	0	0	0	0	4.13343e-05	0.000661348	0.000537346	0.000124003	0	0	8.26685e-05	4.13343e-05	0	4.13343e-05	0.000206671	0	0	0.000702683	0.000206671	0	0.000413343	0	0.000330674	0	0	0.00119869	0.000124003	0
Coprococcus_1	0	0	0.00384409	0.000206671	0	4.13343e-05	0.00194271	4.13343e-05	0	0.000165337	0.00028934	0.00057868	0	0.00136403	0.000620014	0.00086802	0.000950688	0	0	0.000785351	0.000124003	0.00057868	0.000826685	0	4.13343e-05	0.000372008	0.00285206	0	8.26685e-05	0.000206671	0	0.000206671	0.00028934	0.000165337	0.000124003	0	0	0	0.000165337	0.000413343	4.13343e-05	0	4.13343e-05	0.00111603	0	0	0	0	0
Sarcina	0.00760551	0	0.00028934	0	0.000206671	0.00190138	4.13343e-05	0.00086802	0.00028934	0	0.00107469	8.26685e-05	0	0	0.00124003	0	8.26685e-05	0	0	0.000165337	0	0	4.13343e-05	8.26685e-05	0	0.00252139	0.000248006	0	0	0	0	4.13343e-05	0.000454677	0.000496011	0	0.000124003	0.0013227	0	0	0.00119869	0	0	8.26685e-05	0.000124003	0	0	0.00363742	0	0
Holdemanella	0	0	0	0	0.00219072	0	0	0	0	4.13343e-05	0	0	0	0	0.00173604	0.000454677	0	0	0	0	0	0	0.00793618	0	0	0	0	0	0	0	0	0.00305874	0	0	0	0	4.13343e-05	0	0	0	0.000165337	0	0	0	0	0	0	0.000372008	0
Granulicatella	0	0	0	4.13343e-05	4.13343e-05	0.00028934	0.000620014	0	4.13343e-05	0	4.13343e-05	0	0.000620014	4.13343e-05	8.26685e-05	0	0.000124003	0	8.26685e-05	0	0.000165337	0.00028934	0	0	0.000702683	0.000165337	4.13343e-05	0.000165337	0	0.000165337	0.000165337	4.13343e-05	8.26685e-05	0	0	0	8.26685e-05	4.13343e-05	8.26685e-05	0	0.000165337	8.26685e-05	8.26685e-05	0.00028934	4.13343e-05	4.13343e-05	0.000248006	0.000165337	0.000124003
Erysipelatoclostridium	4.13343e-05	0.000124003	0	0	0	0.0015707	0.000372008	0	0.00281073	8.26685e-05	0.000826685	0	0	0.000330674	0.000165337	0	0	0	0	0.00508412	0	8.26685e-05	0	0.000537346	4.13343e-05	4.13343e-05	0.000206671	0	0	0	0.000496011	0	0.000454677	0.000165337	0	0.00057868	0	0	0	0	0	4.13343e-05	0.000661348	0	4.13343e-05	0.000165337	0.00558013	0.000124003	4.13343e-05
Methanobrevibacter	0	0	0	0	8.26685e-05	8.26685e-05	0	0	0	0	0	0	0	0	0	0	0	0	0	0	0	0	0	0	0	0	0	0	0	0	0	0	0	0	0	0	4.13343e-05	0	0	0	0	0	0	0	0	0	0	0	0
Neisseria	0.000165337	4.13343e-05	0	0	0	0	0	0	0	4.13343e-05	0	0	0	0	0	0	0	0	0	0	0	0	0	0	0	0	0	0	0	0	0	0	0	0	0	0	0	0	0	0	0	0	0	0	0	0	0	0	0
Finegoldia	0	0	0	0	0	0	0	0	0	0	0	0	0	4.13343e-05	0	0	0	0	0	0	0	0	0	0	0	0	0	0	0	0	0	0	0	0	0	0	0	0	0	0	0	0	0	0	0	0	0	4.13343e-05	0
Pectinatus	0	0	0	4.13343e-05	0	0	0	8.26685e-05	4.13343e-05	0	4.13343e-05	0	0	0	0.000992022	0	0.000620014	8.26685e-05	0	0	0.0480718	0	0	0	0	0	0	0	0	0	0	0	4.13343e-05	0.000620014	0	0	0.00206671	0	0.00057868	0.0123589	0	0	0.000124003	0	0	0	0	0.000454677	0
Anaerotruncus	0.000165337	0.000702683	0	0.000206671	0.000372008	4.13343e-05	0.000165337	4.13343e-05	4.13343e-05	4.13343e-05	0.000206671	0	0	0.00119869	8.26685e-05	8.26685e-05	0.000124003	8.26685e-05	0.00057868	0.000909354	0.000165337	4.13343e-05	0.000454677	4.13343e-05	0.000372008	0	4.13343e-05	0.00512545	0.00128136	4.13343e-05	0	0.000330674	8.26685e-05	4.13343e-05	0	0.000702683	0.000330674	0	0.00057868	0	4.13343e-05	0.000620014	4.13343e-05	0	4.13343e-05	0.000165337	0	0	0.00119869
Klebsiella	0	0	0	0	8.26685e-05	0	0	0	0.000248006	0	0	0	0	0.000124003	0	0	0	0	0	8.26685e-05	0	0	0	0	4.13343e-05	0	0	0	0	0	0	0.000165337	0.00338941	0	0	0	0	0	0	0	0	0	0	0	0.00206671	0	0	4.13343e-05	0
Prevotellaceae_UCG-001	0	0	0	0.0734923	0	0	0	0	0	0	0	0	0	0	0	0	0	0	0	0	0	0	0	0	0	0	0	0	0	0	0	0	0	0	0	0	0	0	0	0	4.13343e-05	0	0	0	0	0	0	0	0
Ambiguous_taxa	0.000124003	4.13343e-05	0.000248006	0	4.13343e-05	4.13343e-05	0	0	4.13343e-05	0	4.13343e-05	8.26685e-05	8.26685e-05	4.13343e-05	0	0	8.26685e-05	0	0	0	0	0	4.13343e-05	0	4.13343e-05	0	0	4.13343e-05	0	0	4.13343e-05	0	0	0	0	0	0	0	0	0	4.13343e-05	0	0.00028934	0	0	0	0	0	0.000124003
Staphylococcus	8.26685e-05	0	0	0	0	0	0	4.13343e-05	0	0	8.26685e-05	0	0	0	0	0	0	0	0	0	0	0	0	0	0	4.13343e-05	0	4.13343e-05	0	0	0	0	0	0	0	0	0	0	0	0	0	0	0	0	0	0	0	0	0
Anaerococcus	0	0	0	0	0	0	0	0	0	0	0	0.000744017	0	0	0	0	0	0	0	4.13343e-05	0	0	0	0	4.13343e-05	0	0	0	0	0	0	0	0	0	0	0	0	0	0	0	0	0	0	0	0	0	0	0	4.13343e-05
[Clostridium]_innocuum_group	0	4.13343e-05	0	0	0	0	0	0	0.000413343	0	0	0	0.000620014	0.000826685	4.13343e-05	8.26685e-05	0	0	4.13343e-05	0.0200885	0	0	0	4.13343e-05	0	0	0	0	8.26685e-05	0	0.000206671	0	0	0.000124003	0	0	0	0	0	8.26685e-05	4.13343e-05	0	8.26685e-05	0	0.000330674	4.13343e-05	0.00223205	0	0
Campylobacter	8.26685e-05	0	0	0	0	0	4.13343e-05	0	4.13343e-05	0	0	0	0	0.00128136	0.000372008	0	0	0	0	0	4.13343e-05	0	0	4.13343e-05	4.13343e-05	0	0	0	0	0	0	0	0	4.13343e-05	0	0	0	0	0	0	0	0	0	0.000124003	0	0	0.000124003	0	0
Rothia	4.13343e-05	0	0	0	0	0	0.000124003	0	4.13343e-05	4.13343e-05	8.26685e-05	0.000248006	0	0	0.000124003	0	0.000124003	0	0	0	0	0	0	4.13343e-05	0.000248006	4.13343e-05	0	0	0	0	4.13343e-05	0	0	0	0	0	0	0	4.13343e-05	0	0.000124003	0	0	0	0	0	0	0.000206671	4.13343e-05
Ruminococcaceae_UCG-013	0.000661348	0.000248006	4.13343e-05	0	0.00140537	0.000744017	0.000496011	0	4.13343e-05	0.00148803	0.000124003	8.26685e-05	0	0	4.13343e-05	4.13343e-05	0.00107469	0.00124003	0.000661348	4.13343e-05	4.13343e-05	0.00161204	0.000620014	0.0013227	0	0.000165337	0.00351341	8.26685e-05	0	4.13343e-05	0	0.00028934	0.00057868	0.000248006	0	0	0.00086802	0	0	0	0.000124003	0.000372008	0	0.00239739	0.000124003	0.000372008	0	4.13343e-05	0.000454677
Lachnospiraceae_UCG-003	0	4.13343e-05	0	0	0	0	0.000661348	0	0	0	0	0	0	0	0.000124003	0	4.13343e-05	0	0	0	0	0.00057868	0	0	0	4.13343e-05	0	0	0	0	0	0	0	0	0	0	0	0	0	0	0	0	0	0.00839086	0	0	0	8.26685e-05	0
Pseudomonas	0	4.13343e-05	4.13343e-05	4.13343e-05	4.13343e-05	0.000165337	0	0	0	0.000124003	0	0.000206671	0	8.26685e-05	4.13343e-05	8.26685e-05	4.13343e-05	0	0	0.000330674	0	0	0	0	4.13343e-05	0	0	4.13343e-05	0	0	0	0	4.13343e-05	0	0	0	4.13343e-05	0	8.26685e-05	0	0	0	0	0	0	0	0.000165337	0	4.13343e-05
GCA-900066575	0.000248006	0	8.26685e-05	0.000124003	0.000165337	0.000826685	0.00219072	0	4.13343e-05	0	4.13343e-05	0	0	0.000124003	0	0.00028934	0	8.26685e-05	0	0.00140537	0	0.000124003	8.26685e-05	4.13343e-05	0	8.26685e-05	0.00057868	0.00326541	0	0	0	8.26685e-05	0	0.000124003	0	0	0	0	0.000165337	8.26685e-05	0	0	0.000124003	0.000248006	0	4.13343e-05	4.13343e-05	4.13343e-05	0
Tyzzerella_3	0	0.00103336	0	0	0	0	0.00256272	0.000413343	0.0028934	4.13343e-05	0	0.00124003	0	0	0.00425743	0.000248006	0	0	0	4.13343e-05	0	0.000330674	0.00186004	0	0	0.00028934	0	0	0	0	0	0.000124003	0.00028934	0.00028934	0	4.13343e-05	0.000826685	0.00644815	8.26685e-05	0	0.000372008	4.13343e-05	0	0	4.13343e-05	0	0	0.000165337	0.000744017
Leptotrichia	0	0	0	0	0	0	0	0	0	0	0	0	0	0	0	0	0	0	0	0	0	0	0	0	0	0	0	0	0	0	0	0	0	0	0	0	0	0	0	0	0	0	0	0	0	0	0	0	0
Selenomonas_3	0	0	0	0	0	0	0	0	4.13343e-05	0	0	4.13343e-05	0	0	0	0	0	0	0	0	0	0	0	0	0	0	0	0	0	0	0	0	0	0	0	0	0	0	0	0	0	0	0	0	0	0	0	4.13343e-05	0
Gemella	0.000165337	0	0	0	0	4.13343e-05	4.13343e-05	0	8.26685e-05	0	0	0	0.000124003	0.000165337	0	0	0	0	0	0	0	0	0	0	0.0014467	0	0	4.13343e-05	0	0.000124003	0	0	0	8.26685e-05	0	0	0	4.13343e-05	8.26685e-05	0	8.26685e-05	4.13343e-05	0	4.13343e-05	0	0	0.000165337	0	0
Selenomonas_1	0	0	0	0	8.26685e-05	0	0	0	0.0013227	4.13343e-05	0	0.00950688	0	0	4.13343e-05	0	0	0	0	0	0	0	0	0	0	0	0	0	0	0	0	0	0	0	0	0	0	0	0	0	4.13343e-05	0	0	0	0	0	0	4.13343e-05	0.0013227
Anaerofilum	4.13343e-05	0.000909354	0.000165337	0	4.13343e-05	0.00202538	0	4.13343e-05	0.000165337	0	0.00169471	0	0	0.000413343	0.000909354	8.26685e-05	0	0	0	0	0.000165337	0.000248006	8.26685e-05	0	0	0.000620014	0	0	0	0	0	0.000496011	0	0.000124003	0	0	0.000124003	0	4.13343e-05	0	0.00752284	0	0	0	4.13343e-05	0	0	4.13343e-05	0
Acinetobacter	0	0	0	0	0	0	0	8.26685e-05	4.13343e-05	0	0.000124003	0	4.13343e-05	4.13343e-05	8.26685e-05	8.26685e-05	0	0	0	0.000248006	0	0	0	0	0	0	0	0	0	0	8.26685e-05	0	0	0	0	0	0	0	0	0	0	0	8.26685e-05	0	0	0	0	0	4.13343e-05
Peptostreptococcus	0	0	0	0	0	0	0	0	0	0	0	0	0	0	0	0	0	0	0	0.00388542	0	4.13343e-05	0	0	0	0	0	0	0	0	0.000165337	0	0	0	0	0	0	0	0	0	0	0	0	0	0	0	0	0	0
Family_XIII_AD3011_group	0.000248006	0	0.00028934	0	0	0	0	0	0	0	8.26685e-05	4.13343e-05	0	0.000950688	0	0.000372008	4.13343e-05	0	0	4.13343e-05	4.13343e-05	4.13343e-05	0.000124003	0	0	4.13343e-05	8.26685e-05	0	0.000165337	0	0	8.26685e-05	0	0.000165337	0	0	0	0	0	0	0	0	0	0.000454677	0	0	0	0	0
Negativicoccus	0	0	0	0	0	0	0	0	0	0	0	0	0	0	0	0	0	0	0	0	0	0	0	0	4.13343e-05	0	0	0	0	0	0	0	0	0	0	0	0	0	0	0	0	0	0	0	0	0	0	0	0
TM7_phylum_sp._oral_clone_DR034	0.000124003	0.000206671	8.26685e-05	8.26685e-05	8.26685e-05	8.26685e-05	0	0.000124003	0.000330674	4.13343e-05	4.13343e-05	0	0.000124003	4.13343e-05	0.000124003	0.000124003	0.00128136	0	0	0	8.26685e-05	4.13343e-05	0	8.26685e-05	0	8.26685e-05	4.13343e-05	4.13343e-05	0	8.26685e-05	0	4.13343e-05	0	0	0	0.000124003	0	4.13343e-05	4.13343e-05	0	4.13343e-05	4.13343e-05	0	0.000165337	0.000124003	0.000124003	0.000124003	8.26685e-05	0
[Eubacterium]_ventriosum_group	0	0.00206671	0.00384409	0	0	0.00152937	4.13343e-05	0	8.26685e-05	0	0.000248006	0.000330674	0	4.13343e-05	0.000206671	0	0	4.13343e-05	0	0.000248006	4.13343e-05	0.00347208	0.000165337	0	4.13343e-05	0.00086802	0	0.000826685	0.000124003	0.000124003	0	4.13343e-05	0	4.13343e-05	0	0	0.00148803	0	4.13343e-05	0	0.00103336	0	0	0	0	0	0	0	0.000909354
Azospirillum_sp._47_25	0	0	0	0.028438	0	0	4.13343e-05	0	0	0	0	0	0	0	0	4.13343e-05	4.13343e-05	0.0132683	0	0	0	0	0.00107469	0	0	0	0	0	0	0	0	0	0	0	0	0	0	0	4.13343e-05	4.13343e-05	0	0	0	0	0	0	0	4.13343e-05	0
[Eubacterium]_hallii_group	0.00028934	0.000413343	4.13343e-05	0.000206671	0	0.000744017	0.000248006	4.13343e-05	0.00028934	4.13343e-05	0.000124003	0.00028934	0	8.26685e-05	0.000413343	0.000124003	0.000165337	4.13343e-05	0	0.000454677	8.26685e-05	0	0	0	0	8.26685e-05	0	0	0	0.000124003	0	4.13343e-05	0	0	4.13343e-05	0	4.13343e-05	0	0	0	4.13343e-05	0	0	0.00028934	0	0	0	0.000165337	0
Ruminococcaceae_UCG-004	0.000124003	8.26685e-05	4.13343e-05	0.000206671	4.13343e-05	0.000248006	0	0	0	0	0	0.00210805	0	4.13343e-05	4.13343e-05	0	0	0	0	0	4.13343e-05	0	4.13343e-05	0.0028934	0	0	8.26685e-05	0.000909354	0	0	0	4.13343e-05	4.13343e-05	0	0	0	0	0.00227338	0	0	0	0	0.00028934	0	0	0.00115736	4.13343e-05	4.13343e-05	0.00429876
Turicibacter	0.000206671	0	8.26685e-05	0.000124003	0	0.00028934	0	0	0.000413343	4.13343e-05	4.13343e-05	0	0.0110776	4.13343e-05	0.00438143	0	0.000124003	0	0	0	0	0	0	4.13343e-05	0	0.000454677	0	4.13343e-05	0	0	0	4.13343e-05	0	0	0	0	0	0	8.26685e-05	0.000330674	0	0	0	8.26685e-05	0	8.26685e-05	0	4.13343e-05	0.000124003
Capnocytophaga	0	0	0	0	0	0	0	0	0	0	0	0	0	0	0	0	0	0	0	0	0	0	0	0	0	0	0	0	0	0	0	0	0	0	0	0	0	0	0	0	0	0	0	0	0	0	0	0	0
Mailhella	0	0	0	0	0.000992022	0	0	0	0	0	0	0	0	0	0	0	0	0	0	0	0	0	0	0	0	0	0	0.000454677	0	0	0	0	0	0	0	0	0.00028934	0	8.26685e-05	0	4.13343e-05	0	0	0	0	0.00359608	0	0	0
Candidatus_Stoquefichus	0	0	0	0	0	0	0.000124003	0	0.00516678	8.26685e-05	0	0	0	0.000124003	0	0.000124003	0	0	0.000454677	0.000248006	0	0	0	0	0	0	0	0	0.000165337	0	4.13343e-05	0	0	0	0	0.000372008	0	4.13343e-05	0	0	4.13343e-05	4.13343e-05	0	0	0	0	0	0	0.000124003
Parvimonas	0	0	0	0	0	0	0	0	0	0	0	0	0	0.000124003	0	4.13343e-05	0.000206671	0	0	0	0	4.13343e-05	0	0	4.13343e-05	0	0	0	4.13343e-05	0	0	0	0	0	0	0	0	0	0	0	0.000124003	0	0	0	0	0	0	0	0
Atopobium	0	0	0	8.26685e-05	4.13343e-05	0	0	0	0.000124003	0	4.13343e-05	0	8.26685e-05	0	0	0	0.000124003	0	0	0	0	0	0	0	0.000620014	0	0	0.00028934	0	0.00028934	0	0	0	0	0	0	0	4.13343e-05	8.26685e-05	0	0.000206671	0	0	4.13343e-05	4.13343e-05	8.26685e-05	0	0.000124003	4.13343e-05
Catenibacterium	0	0	0	0	0	0	0	0	0	0	0.000206671	0	0	0	0.000206671	0	0	0	0	0	0	0	0	0	0.00359608	0	0	0	0	0	0	0	0	0	0	0	0.00624147	0	0	0	0	0	0	0	0	0	0	0	0
Lachnospiraceae_XPB1014_group	0	0	0	0	0	0	0	0	0.000206671	4.13343e-05	0	0	0	0	0	0	0.000124003	0	0	0	0	0	0	0	0	0	0	0	4.13343e-05	0	4.13343e-05	0	0	0	0	4.13343e-05	0	0	0	0	0	0	0	0	8.26685e-05	0	0	0	0
Succiniclasticum	0.00028934	4.13343e-05	0.000496011	8.26685e-05	0	0	0	0	0	0.000248006	0.000744017	0.000124003	0	0.000372008	0	0.000992022	0	0.00028934	0	8.26685e-05	0	0.000372008	0	0	0.00396809	0	0	0	8.26685e-05	4.13343e-05	0	0.000206671	0	0.000124003	0	0	0	0	0.000165337	8.26685e-05	0	0.000330674	0	0.000661348	0.000124003	8.26685e-05	0	0.000124003	0
Blautia	0	0	0	0	8.26685e-05	0.000124003	8.26685e-05	8.26685e-05	8.26685e-05	0.00343074	0	4.13343e-05	0	0	0	0.00260406	4.13343e-05	0	0	4.13343e-05	0	0	0	0	0	0	0	0	0	4.13343e-05	0	0.000248006	4.13343e-05	0	0	4.13343e-05	0	0	0	4.13343e-05	4.13343e-05	0	0	0	4.13343e-05	0	4.13343e-05	0	0
uncultured_Candidatus_Saccharibacteria_bacterium	0.000330674	0	8.26685e-05	4.13343e-05	4.13343e-05	4.13343e-05	4.13343e-05	0	0.000165337	0	4.13343e-05	0	0.000702683	8.26685e-05	0	0.000165337	0.00028934	0	4.13343e-05	0	0	0	0	0	0.000165337	0.000165337	0	4.13343e-05	0	0.000165337	4.13343e-05	0.000124003	0	0	0	0	4.13343e-05	0	4.13343e-05	0	4.13343e-05	0	0	8.26685e-05	0	8.26685e-05	0.00028934	0.000206671	0.000124003
Synergistes	0	0	0	0	0	0	4.13343e-05	0	0	0	0.000124003	0	0	0.000124003	0	0	4.13343e-05	0	0	0	0	0	0	0	0	0	0	0	0	0	0	0	0	0	0	0	0	0	0	0	0	0	4.13343e-05	0	0	0	0	0	0
Rikenellaceae_RC9_gut_group	0	0	0	4.13343e-05	0	0	0	0	0	0	0.000206671	0	0	0	0	0	0	0	0	0	0	0	0	0	0	0	0	0	0	0	0	0	0	0	0	0	0	0	4.13343e-05	0	0	0	0	0	0	0	0	0	0
Bacillus	0.000248006	0	0	0	0	0.000165337	0	0	0	0	0	0	8.26685e-05	8.26685e-05	0	0	0.000124003	0	0	8.26685e-05	0	0	0	0	0	0	0	0	0	0	0	0	0	0	0	0	0	0	0	0	0	0	4.13343e-05	0	4.13343e-05	0	0	0	0
Caproiciproducens	0	0.000206671	0	0.000124003	0	8.26685e-05	4.13343e-05	0	8.26685e-05	0	8.26685e-05	0.000413343	0	0.000248006	4.13343e-05	0.000372008	4.13343e-05	0	0	0.000124003	0	0.000413343	4.13343e-05	0	0	0	0	0.000165337	4.13343e-05	0.000165337	0	4.13343e-05	0	0	0	0	0	0	4.13343e-05	0	0.000165337	0	0	4.13343e-05	0	0	0	0	0
Oribacterium	0	0	0	0	0	0	0	0	0	0	8.26685e-05	0	0	0	0	0	0.000165337	0	0	4.13343e-05	0	0	0	4.13343e-05	0	0	4.13343e-05	4.13343e-05	4.13343e-05	0	0	0	0	0	0	0	0	0	0	0	4.13343e-05	0	0	0	0	0	8.26685e-05	0.000124003	0
Corynebacterium_1	4.13343e-05	0	0	0	0	4.13343e-05	0	0	8.26685e-05	0	0	0.000248006	0	8.26685e-05	0.000950688	0	0	0	0.000165337	0	0	0	0	0	0	0	0	0	0	0	0.00107469	0	0	0	0	0	0	0	0	0	0	0	0	0	0	0	0	4.13343e-05	0
Faecalitalea	0	0.000124003	4.13343e-05	0	0.000165337	0	0	0	0.00624147	0	4.13343e-05	0	0	0.000165337	0	0	4.13343e-05	0	0.000165337	0.000909354	0	0	0	0	0	0	8.26685e-05	0	0	0.000661348	0	0	0	0.000909354	0	0	4.13343e-05	0	0	0.00028934	0	0	0.000330674	0	0	4.13343e-05	0.00512545	4.13343e-05	0.000124003
CAG-873	0	0	0	0	0	0	0	0	0	0	0	0	0	0	0	0	0	0	0	0	0	0	0	0	0	0	0	0	0	0	0	0	0	0	0	0	0	0	0	0	0	0	0	0	0	0	0	0	0
Victivallis	0	0.000248006	0	0	0.00028934	0	0	0	0	0	0	0.000496011	8.26685e-05	0.000165337	0	0	0	0	0	0	0	0	0	0	0	0	0.000165337	0.000537346	0	0	0	0	0	4.13343e-05	0	0	4.13343e-05	0	0.00103336	0	4.13343e-05	0.000330674	0	4.13343e-05	0	0	0	0	0
GCA-900066225	0	0.00086802	0.00239739	4.13343e-05	4.13343e-05	0.00124003	0.000124003	0	0	4.13343e-05	0	4.13343e-05	0	0.000454677	0.000124003	0	0	0	0	0.000165337	8.26685e-05	0.000248006	0.00028934	0	0	0.000330674	0	0	0	0	0	0.000124003	4.13343e-05	0.000330674	0	0.000124003	4.13343e-05	0	0	0	0.000124003	8.26685e-05	0	0.000165337	0	4.13343e-05	0	0	0
Weissella	0	0	0	0	0	0	0	0	0	0	4.13343e-05	0	0.000124003	0.000206671	0	0	0	0	0	0.000124003	0	8.26685e-05	0	0	0	0.000124003	0	0	0	0	0	0	0	0	0	0	0	4.13343e-05	0	0	0	0	0	0	0	4.13343e-05	0	0.000702683	4.13343e-05
Lactococcus	0.000702683	0	0	0	0	0	0	0	0	0	0.000165337	8.26685e-05	4.13343e-05	0.000330674	0	0	0	0	0	0	0	0	0	0	0	0	0.000372008	0	0	0	0	0	0	0	0	0	0	0	4.13343e-05	0	0	0	0	0	0	0	0	0	0
Eggerthella	0	0	0	0.000124003	0	0.000537346	0	0	4.13343e-05	0	0	0	0	0.000330674	8.26685e-05	4.13343e-05	4.13343e-05	0	0	0.000330674	0	0	0.000124003	0.000165337	0	0	0	0.000124003	0.000165337	0.000124003	0	0	0	0	0	0	0	0	0	4.13343e-05	0	0	4.13343e-05	0	0	8.26685e-05	0	0	0
Prevotellaceae_Ga6A1_group	0	0	0	4.13343e-05	4.13343e-05	0	0	0	0	0	4.13343e-05	0	4.13343e-05	0	0	0	0	0	0	0	0	0	0	0.000661348	0	0	0	0	0	0	0	0	0	0	0	0	4.13343e-05	0	0	0	0	0	0	0	0	0	0	0	0
Lachnoanaerobaculum	0	0	0	4.13343e-05	0	0	0	0	0	0	0	0	0	0	0.000165337	0	0	0	0	0	0	0	0	0	0	0	4.13343e-05	0	0	4.13343e-05	8.26685e-05	0	0	0	0	0	0	0	0	0	0	0	0	0	0	0	8.26685e-05	4.13343e-05	0
Oscillospira	0	0	0	0.00272806	0.000330674	0.000454677	4.13343e-05	0	8.26685e-05	0	4.13343e-05	4.13343e-05	0	0	8.26685e-05	8.26685e-05	0	8.26685e-05	0	4.13343e-05	0	0	4.13343e-05	0	0.000826685	0.000165337	4.13343e-05	0	0	0	0	4.13343e-05	0	4.13343e-05	4.13343e-05	0	8.26685e-05	0	0.000124003	0	0	0	0	8.26685e-05	0	0	0	0	4.13343e-05
Cetobacterium	0	0	0.00103336	0	0	0	0	0	0	0	0	0	0	0	0	0	0	0	0	4.13343e-05	0	0	0	0.0059108	0	0	0	0	0	0	0.000165337	0	0	0	0	0	0	0	0	0	0	0	0	0	0	0	0	0	0
uncultured_rumen_bacterium	0	0	0.000454677	0	0	0	0	0	0	0	0	0	0	0.000165337	8.26685e-05	0	0	0	0	0	0	0.00198404	0	0	0	8.26685e-05	0	0	0	0	0	0	0	0	0	0	0	0	8.26685e-05	0	0	0.000124003	4.13343e-05	0	0	0	0	0	0
[Bacteroides]_pectinophilus_group	0	0	8.26685e-05	0	4.13343e-05	0.000124003	0.000248006	0	0	0	0	0	0	4.13343e-05	0	0.000124003	0	0	0	4.13343e-05	8.26685e-05	0	0	0.000165337	4.13343e-05	4.13343e-05	0	0	0	0	0	0	0	8.26685e-05	0	0	0	0	0.000206671	0	0	0	0	0	0	0	0	0	0
Solobacterium	0.000330674	0	0	0	4.13343e-05	0	0	0	0.000206671	4.13343e-05	0	0	8.26685e-05	4.13343e-05	4.13343e-05	0	0	4.13343e-05	0	4.13343e-05	0	0	0	0	0.000620014	4.13343e-05	8.26685e-05	4.13343e-05	0	0	0	4.13343e-05	0	0	0	0.000206671	0	0	0	0	8.26685e-05	0	4.13343e-05	0	0	0	0.000124003	4.13343e-05	0
TM7_phylum_sp._oral_clone_FR058	8.26685e-05	0	0	4.13343e-05	0	4.13343e-05	0	0	0.00028934	0	0	0	0	0	4.13343e-05	4.13343e-05	0.000248006	0	0	0	0	0	0	0	0.000165337	0	0	0	0	0	0	0	0	0	0	0	0	0	0	0	0	0	0	0	0	0	0	0	8.26685e-05
Candidatus_Udaeobacter	0.000124003	8.26685e-05	0	0	0.000206671	0	0	0	4.13343e-05	0	0	0	0.000124003	0	0	0	4.13343e-05	0	0	0	0	0	0	0	0	4.13343e-05	0	0	0	0	0	0	0	0	0	0	0	0	0	0	0	0	0	0	0	0	0	0	0
Kingella	0	0	0	0	0	0	0	0	0	0	0	0	0	0	0	0	0	0	0	8.26685e-05	0	0	0	0	0	0	0	0	0	0	0	0	0	0	0	0	0	0	0	0	0	0	0	0	0	0	0	0	0
Ruminococcaceae_UCG-008	0	0	0	0	0	0	0	0.000206671	0	0	8.26685e-05	0	0	4.13343e-05	0	0	4.13343e-05	0	0	4.13343e-05	0	0	8.26685e-05	0	0	0	0	0	4.13343e-05	0	0	0	0	0	0	4.13343e-05	8.26685e-05	0	0	0	0	0	0	0	0	0	0	0	0
DTU089	0	0	0	4.13343e-05	8.26685e-05	4.13343e-05	0	0	0	0	8.26685e-05	0	0	0.000206671	0	0	4.13343e-05	0	0	0	0	0	0.000124003	0	0	8.26685e-05	0.000165337	4.13343e-05	0.000165337	0	0	0	0	0	0	0	0	0	0.000124003	0	0	0	0	0	0	0	0	0	4.13343e-05
Howardella	0	0	0.00252139	0	0	0	0	0	0	0	0	0	0	0	0	0	0	0	0	0	0.000454677	0	0	0	0	0	0	0	0	0	0	0	0	0	0	0	0	0.000206671	0	0	0	0	0	0	4.13343e-05	0	4.13343e-05	0	0
Thermus	0	0	0	0	0.000124003	0	0	0	0	0	4.13343e-05	4.13343e-05	0	0.000165337	0	0	8.26685e-05	0	0	4.13343e-05	0	0	0	0	0	8.26685e-05	0	0	0	0	0	0	0	0	0	0	0	0	0	0	0	0	0	0	0	0	0	0	0
Holdemania	8.26685e-05	0.000248006	8.26685e-05	4.13343e-05	0.000165337	0.000124003	8.26685e-05	0.000330674	8.26685e-05	0.000248006	8.26685e-05	0	0	0.000537346	0	4.13343e-05	0.000124003	8.26685e-05	0	0.000413343	0	8.26685e-05	4.13343e-05	0	0	8.26685e-05	8.26685e-05	0	0	0	0	0.000124003	0.000248006	8.26685e-05	0.000165337	0.000206671	0	0	8.26685e-05	0	4.13343e-05	0.000165337	0.000124003	4.13343e-05	0.000330674	0.000248006	0	0	0.000165337
S5-A14a	0	0	0	0	0	0	0	0	0	0.000248006	0	0	0	0	0	0	0	0	0	0	0	0	0	0	4.13343e-05	0	0	0	0	0	0	0	0	4.13343e-05	0	0	0	0	0	0	0	0	0	0	0	0	0	0	0
Tyzzerella_4	0	0	0	0	0	0	0	0	0	0	0	8.26685e-05	0	0	0	0	0.00384409	0	0	0	0	0	0	4.13343e-05	0	0	0	0.000206671	0	0	0	0	0	0	0	0.00243872	0	0	0	0	4.13343e-05	0.00103336	8.26685e-05	0	0	0	8.26685e-05	0.000496011	0
Olsenella	0	0	0	0	0	0	0	0	4.13343e-05	0	0.000165337	0.00111603	0	0	0	0	0	0	0	0	0	0	0	0	0	0	0.00310007	0	0	0	0	0	0	0	0	0	4.13343e-05	0	0	0	0	0	0	0	0	0	0	0	0
Clostridioides	0	0	0	0	0	0	0	0	0	0	0	0	0	0	0	0	0	0	0	0.00256272	0	0	0	0	0	0	0	0	0	0	0.00057868	0	0	0	0	0	0	0	0	0	0	0	0	0	0	0	0	0	0
Acidaminococcus	0	4.13343e-05	0	0	0.00057868	0	0	0	0	4.13343e-05	0.00491878	8.26685e-05	0	0	0	0.000165337	0	0	0	8.26685e-05	0	4.13343e-05	0	0	0	0	0	0	0	0	0	0	0	0	4.13343e-05	0	4.13343e-05	0	0	0	0	4.13343e-05	0	0	0	4.13343e-05	0	4.13343e-05	0
Selenomonas	0	0	0	0	0	0	0	0	0	0	0	0	0	0	0.000124003	0	0	0	0	0	0	0	0	0	0	0	0	0	0	0	0	0	0	4.13343e-05	0	0	0.000330674	0	0	0	0	0	0	0	0	0	0	0	0
Slackia	0	0	0.000124003	0	4.13343e-05	0	0	0	0	0	0	0	0	0	0	0	0	0	0	0	0	0	0	0	0	0	0	0	0	0	0	0	0	0	0	0	0	0	8.26685e-05	0	0	0	0	0	0	0	0	0	0
Stenotrophomonas	0	0	0	0	0	0	0	0	0	0	0	0	0	0	0	0	0	0	0	0	0	0	0	0	0	0	0	0	0	0	0	0	0	0	0	0	0	0	0	0	0	0	0	0	0	0	0	0	0
Enterobacter	0	0	0	0	0	0	0	4.13343e-05	0	0	0	0	0.000330674	0	0	0	0.000620014	0	0	0	0	0	0	0	4.13343e-05	0.00028934	0	0	0	0	0	4.13343e-05	0	0	0	0	0	0	0	0	0	0	0	4.13343e-05	0	0	0	0.000496011	0
uncultured_organism	4.13343e-05	0	0	0	4.13343e-05	0.000206671	0	0.000165337	0	0	0	0	0	0	0	0	0	0	0	0	0	0	0	0	0	0	0	0	0	0	0	0	0	0	0	0	4.13343e-05	0	0.000496011	0	0	0	0	0	0	0	0	4.13343e-05	0
Serratia	0	0	0	0	8.26685e-05	0	0	0	8.26685e-05	0	0	8.26685e-05	4.13343e-05	8.26685e-05	0.000744017	0	4.13343e-05	0	0	0.000206671	8.26685e-05	0	0	0	0	0	8.26685e-05	4.13343e-05	0.000454677	0	0	0	0	0	0	0	0	0	0	0	0	0	8.26685e-05	0	0	0	0	0	0
Murdochiella	0	0	0	0	0	0	0	0	0	0	0	0	0	0	0	0	0	0	0	0	0	0	4.13343e-05	0	0.000124003	0	0	0	0	0	0	0	0	0	0	0	0	0	0	0	8.26685e-05	0	0	0	0	4.13343e-05	0	8.26685e-05	0
Pseudoalteromonas	0	0	0	0	8.26685e-05	0	0	0	0	0	0	0	0	0	0	0	0	0	0	0	0	0	0	0	0	0	0	0	0	0	0	0	0	0	0	0	0	0	0	0	0	0	0	0	0	0	0	0.00028934	0
Lawsonella	0	0	0	0	0	0	0	0	0	0	0	0	0	0	0	0	0	0	0	0	0	0	0	0	0.000206671	0	0	0	0	0	0	0	0	0	0	0	0	0	0	0	0	0	0	0	0	0	0	0	0
Senegalimassilia	0	0	0	0	0	0	0	0	0	0.00028934	0	0	0	0	0	0	0	0	0	0	0	0	0	0	0	0	0	0	0	0	0	0	0	0	0	0	0	0	0	0	0	0	0	0.000124003	0	0	0	0	0
Burkholderia-Caballeronia-Paraburkholderia	0	0	0	0	0	0	0	0	0	0	0	0	0	0	0	0	0	0	0	0	0	0	0	0	0	0	0	0	0	0	0	0	0	0	0	0	0	0	0	0	0	0	0	0	0	0	0	0	0
Treponema_2	0	0	0	0	0	0	0	0	0	0	0	0	0	0	0	0	0	0	0	0	0	0	0	0	0	0	0	0	0	0	0	0	0	0	0	0	0	0	0	0	0	0	0	0	0	0	0	0.000165337	0
Stomatobaculum	0	0	0	0	0	0	0	0	0	0	0	0	0.000165337	0	0	0	8.26685e-05	0	0	0	0	0	0	0	0	0	0	0	0	0	0	0	0	0	0	0	0	0	0	0	0	0	0	0	0	0	4.13343e-05	0	0
Fastidiosipila	0	0	0	0	0	0	0	0	0	0	0	0	0	0.000454677	0	0	0	0	0	0	0	0	0	0	0	0	0	0	0	0	0	0	0	4.13343e-05	0	0	0	0	0	0	0	0	0	0	0	0	0	0	0
Roseburia	0	0	0	0	0	0	0	0	0	0	0	0	0	0	8.26685e-05	0	4.13343e-05	0	0	0	4.13343e-05	0.00103336	0	0	0	0	0	0	0	0.00165337	0	0	0	0.000413343	4.13343e-05	0	0.000165337	0	0	0	4.13343e-05	0	0	0	0	4.13343e-05	0	0	0
Peptococcus	0	0.00086802	0	0	8.26685e-05	0	0	0	0	0	0	0	0	0	0	0	0	0	0	0	8.26685e-05	0	0.000248006	0	0	0	0	0	0	0	0	0	0	0.000413343	0	0	0	0	0	0	4.13343e-05	0	0	0	0	0	0	0	0
Anaeroglobus	0	0	0	0	0	0	0	0	0	0	0	0	0	0	0	0	0	0	0	0	0	0	0	0	0	0	0	0	0	0	0	0	0	0	0	0	0	0	0	0	0	0	0	0	0	0	0	0	0
Ochrobactrum	8.26685e-05	0.000124003	0	0	4.13343e-05	0.000124003	0	0	4.13343e-05	4.13343e-05	0	0.000248006	0.000330674	0.000206671	8.26685e-05	0.000124003	8.26685e-05	0	0	0	0	0	0	4.13343e-05	0	0	0	0	0	0	0.000165337	0	0	0	0	0	8.26685e-05	0	0	0	0	0	0	0	0	0	0	0.000537346	0
Varibaculum	0	0	0	0	0	0	0	0	0	0	0	0	0	0	0	0	0	0	0	0	0	0	0	0	0	0	0	0	0	0	0	0	0	0	0	0	0	0	0	0	0	0	0	0	0	0	0	0	0
Muribaculum	0	0	0	0	4.13343e-05	4.13343e-05	0	0	0	0	0	0	0	0	0	0.00028934	4.13343e-05	0	0	0	0	0	0	0	0	0	0	0	0	0	0	0	0	0	0	0	0	0	0	0	0	0	0	0	0	0	0	4.13343e-05	0
Tyzzerella	0	0	0	0	0	0	0	0	0	0	0	0	0	0	0	0	0	0	0	0	0	0	0	0	0	0	0.000124003	0	0	0	0	0	0	0	0	0	0	0	0	0	0	0	0	0	0	0	4.13343e-05	0	0
Helicobacter	0	0.000124003	0	0	4.13343e-05	0.000165337	0	0.000248006	0.000248006	4.13343e-05	0.000124003	0	0.000206671	0	4.13343e-05	0	0	0	0	0	0	0	0	0	0	0	0	0	0	0	0	0	0	0	0	0	0	0	0	0	0	0	0	0	0	0	0	0	0
Halomonas	0	0	0	0	0	4.13343e-05	0	4.13343e-05	0	0	0	0	0	0	0	0	0	4.13343e-05	0	8.26685e-05	0	0	0	0	0	4.13343e-05	0	0	0	0	4.13343e-05	0	0	0	0	0	0	0	0	0	0	0	0	0	0	0	0	0	0
Dysgonomonas	0	0	0	0	0	0	0	0	0	0	0.000950688	0	0	0	0	0	0	0	0	0	0	0	0	0	0	0	0	0	0	0	0	0	0	0	0	0	0	0	0	0	0	0	0	0	0	0	0	0	0
Cardiobacterium	0	0	0	0	0	0	0	0	0	0	0	0	0	0	0	0	0	0	0	0	0	0	0	0	0	0	0	0	0	0	0	0	0	0	0	0	0	0	0	0	0	0	0	0	0	0	0	0	0
Achromobacter	4.13343e-05	0	0	0	0	0	4.13343e-05	0	0	0	0	0	0	0	0	0	0	0	0	4.13343e-05	0	0	0	0	0	0	0	0	0	0	0	0	0	0	0	0	0	0	0	0	0	0	0	0	0	0	0	0	0
Candidatus_Gastranaerophilales_bacterium_Zag_111	0	0	0	0	0	0	0	0	0	0	0	0	0	0	0	0	0	0	0	0	0	0	0	0	0	0	0	0	0	0	0	0	0	0	0	0	0	0	0	0	0	0	0	0	0	0	0	0	0
Ruminococcaceae_UCG-009	0	0	0.000165337	0.000124003	0	0.000124003	0	0	0	0	0.000206671	0	0	0	0	0	0	0	0	0	8.26685e-05	0	0	0	0	8.26685e-05	0	0	0	0	0	0	0	0	0	0.000124003	0	0	4.13343e-05	0	0	0	4.13343e-05	0.000206671	0	0	0	0	0
Flavobacterium	0	0	0	0	0	0	0	0	0	0	0	0	0	0	0	0	0	0	0	0	0	0	0	0	0	0	0	0	0	0	0	0	0	0	0	0	0	0	0	0	0	0	0	0	0	0	0	0	0
uncultured_archaeon	0	0	0	0	0	0	0	0	4.13343e-05	0	0	8.26685e-05	0	4.13343e-05	0	0	0	0	0	0	0	0	0	0	0	0	0	0	0	0	0	0	0	0	0	0	0	0	0	0	0	0	0	0	0	0	0	0	0
Aegilops_tauschii	0	0	0	0	0	0	0	0	0	0	0	0	4.13343e-05	0	0	0	0	0	0	0	0	0	0	0	0	0	0	0	0	0	0	0	0	0	0	0	0	0	0	0	0	0	0	0	0	0	0	0	0
Gaiella	0	0	0	0	0	0	0	0	0	0	0	0	0	0	0	0	0	0	0	0	0	0	0	0	0	0	0	0	0	0	0	0	0	0	0	0	0	0	0	0	0	0	0	0	0	0	0	0	0
Acidibacter	0	0	0	0	0	0	0	0	4.13343e-05	0	0	0	0	0	0	0	0	0	0	0	0	0	0	0	0	0	0	0	0	0	0	0	0	0	0	0	0	0	0	0	0	0	0	0	0	0	0	0	0
Fictibacillus	0	0	0	0	0	0	0	0	0	0	0	0	0	0	0	0	0	0	0	0	0	0	0	0	0	0	0	0	0	0	0	0	0	0	0	0	0	0	0	0	0	0	0	0	0	0	0	0	0
Macellibacteroides	4.13343e-05	0	0	0	0	0	0	0	0	0	0	0	0	0	0	0	0	0	0	0	0	0	0	0	4.13343e-05	0	0	0	0	0	0	0	0	0	0	0	0	0	0	0	0	0	0	0	0	0	0	0	4.13343e-05
F0332	0	0	0	0	0	0	0	0	0	0	0	0	0	0	0	0	0	0	0	0	0	0	0	0	0	0	0	0	0	0	0	0	4.13343e-05	0	0	4.13343e-05	0	0	0	0	4.13343e-05	0	0	0	0	0	0	0	0
ADurb.Bin063-1	0	8.26685e-05	0	0	0	0	0	4.13343e-05	0	0	0	0	0	0	0	0	0	0	0	0	0	0	0	0	0	0	0	0	0	0	0	0	0	0	0	0	0	0	0	0	0	0	0	0	0	0	0	0	0
Sanguibacteroides	0	0	0	0	8.26685e-05	0	0	0	0	0	0	0	0	0	0	0	0	0	0	0	0	0	0	0	0	0	0	0	0	0	0	0	0	0	0	0	0	0	8.26685e-05	0	0	0	0	0	0	0	0	0	0
Candidatus_Solibacter	0	0	0	0	4.13343e-05	0	0	0	0	0	0	0	0	4.13343e-05	0	0	0	0	0	0	0	0	0	0	0	0	0	0	0	0	0	0	0	0	0	0	0	0	0	0	0	0	0	0	0	0	0	0	0
Paenibacillus	0	0	0	0	0	0	0	0	0	0	0	0	0	0	0	0	0	0	0	0	0	0	0	0	0	0	0	0	0	0	8.26685e-05	0	0	0	0	0	0	0	0	0	0	0	0	0	0	0	0	0	0
Alloscardovia	0	0	0	0	0	0	0	0	0	0	0	0	0	0	0	0	0	0	0	0	0	0	0	0	0	0	0	0	0	0	0	0	0	0	0	0	0	0	0	0	0	0	0	0	0	0	0	0	0
Ruminococcaceae_UCG-001	0	8.26685e-05	0.000248006	0	0	0	0	0	0	0	0	0	0	0	0.000124003	0	0	0	0	0	0	4.13343e-05	0	0	0	0	0	0	0	0	0	0	0	0	0	0	0	0	0	0	0.000206671	0	0	0	0	0	0	0	0
Acetanaerobacterium	0	0	0	0	4.13343e-05	0	0	0	0	0	0.000537346	0	0	4.13343e-05	0	0.000124003	0.000124003	0	0	0	0	0	4.13343e-05	0	0	0	0	0.000124003	0	0	0	0	4.13343e-05	0.000124003	0	0	8.26685e-05	0	8.26685e-05	0	0	4.13343e-05	0	4.13343e-05	0	0	0	0	4.13343e-05
Terrisporobacter	0.000124003	0	0	0	0	0	0	0	0	0	0	0	0	4.13343e-05	0	0	0	0	0	0	0	0	0	0	0	4.13343e-05	0	4.13343e-05	0	0	0	0	8.26685e-05	4.13343e-05	0	0	0	0	0	0	0	0	8.26685e-05	0	0	4.13343e-05	0.000165337	0	0
Eubacterium	0	0	0	0	0	0.000124003	0	0	0	0	0	0	0	0	0	0	0	0	0	0.000165337	0	0	0	0	0	0	0	0	0	0	0	0	0	0	0	0	0	0	0.00028934	0	0	4.13343e-05	0	0	0	0	0	0	8.26685e-05
Johnsonella	0	0	0	0	0	0	0	0	0	0	4.13343e-05	0	0	0	0	0	0	0	0	0	0	0	0	0	0	0	0	0	0	0	0	0	0	0	0	0	0	0	0	0	0	0	0	0	0	0	0.000124003	0	0
DNF00809	0	0	0	0	0	0	0	0	0	0	0	0	0	0	0	0	4.13343e-05	0	0	0.000124003	0	0	0	0	4.13343e-05	0	0	0	0	0	0	0	0	0	0	0	0	0	0	0	0	0	0	0	0	0	0	0	0
Cenchrus_americanus	0	0	0	0	0	0	0	0	8.26685e-05	0	0	0	4.13343e-05	0	0	0	0	0	0	0	0	0	0	0	0	0	0	0	0	0	0	0	0	0	0	0	0	0	0	0	0	0	0	0	0	0	0	0	0
Haliangium	0	0	0	0	0	8.26685e-05	0	0	0	0	0	0	0	0	0	0	0	0	0	0	0	0	0	0	0	0	0	0	0	0	0	0	0	0	0	0	0	0	0	0	0	0	0	0	0	0	0	0	0
Catenisphaera	0	0	0	0	4.13343e-05	0	0	0	0	0	0	0	0	0	0	0	0	0	0	0	0	0	0	0	0	0	0	0	0	0	0	0	0	0	0	0.00057868	0	0	0	0	0	0	0	0	0	0	4.13343e-05	0	0
Sporosarcina	0	0	0	0	0	0	0	0	0	0	0	0	0	0	0	0	0	0	0	0	0	0	0	0	0	0	0	0	0	0	0	0	0	0	0	0	0	0	0	0	0	0	0	0	0	0	0	0	0
Bergeyella	0	0	0	0	0	0	0	0	0	0	0	0	0	0	0	0	0	0	0	0	0	0	0	0	0	0	0	0	0	0	0	0	0	0	0	0	0	0	0	0	0	0	0	0	0	0	0	0	0
Gordonibacter	0.000124003	0	0	0	0	0.000206671	0	0	0	8.26685e-05	0	0	0	0.000248006	0	4.13343e-05	0	0	0	0.000165337	0	4.13343e-05	0	0	0	0	0	0	0.000206671	0	0	0	0	0	0	0	0	0	0	0	0	0	0	0	0	0	0	0	4.13343e-05
Nitrospira	0	0	0	0	0	8.26685e-05	0	0	0	0	0	0	8.26685e-05	0	0	0	0	0	0	0	0	0	0	0	0	0	0	0	0	0	0	0	0	0	0	0	0	0	0	0	0	0	0	0	0	0	0	0	0
Dielma	0	4.13343e-05	0	0	0	0	0	0	0	0	0	0	0	0	4.13343e-05	0	0	0	0	0	0	0	0	0	0	0	0	0.00028934	8.26685e-05	0	0	0	0.000248006	8.26685e-05	0	4.13343e-05	0	0	0	0	0.000165337	0	0	0	0	0	0	0	0
Peptoclostridium	0	0	0	0	0	0	0	0	0	0	0	0	0	0	0	0	0	0	0	0	0	0	0	0	0	0	0	0	0	0	0	0	0	0	0	0	0	0	0	0	0	0	4.13343e-05	0	0	0	0	0	0
Parvibacter	0	4.13343e-05	0.000124003	8.26685e-05	4.13343e-05	0	0	0	0	0	4.13343e-05	0	0	0.000165337	0	0.000248006	0	0	0	0	4.13343e-05	0	0.000248006	0	0	8.26685e-05	0	0	0	0	0	8.26685e-05	0	0	0	0	0	0	0	0	0	4.13343e-05	0	0	0	0	0	0	0.000124003
Mogibacterium	0	0	0	0	0	0	0	0	0	0	0	0	0	4.13343e-05	0	0	0	0	0	0	0	0	0	0	0	4.13343e-05	0	0	0	0	0	0	0	0	0	0	0	0	0	0	0	0	8.26685e-05	0	0	0	0	0	0
Acetobacterium	0	0	0	0	0	0	0	0	0	0	0	0	0	0	0	0	0	0	0	0	0	0	0	0	0	0	0	0	0	0	0	0	0	0	0	0	0	0	0	0	0	0	0	0	0	0	0	0	0
Vibrio	0	0	0	0	8.26685e-05	0	0	0	0	0	0	0	0	0	0	0	0	0	0	0	0	0	0	0	0	0	0	0	0	0	0	0	0	0	0	0	0	0	0	0	0	0	0	0	0	0	0	0	0
Thiobacillus	0	0	0	0	0	0	0	0	0	0	0	0	0	0	0	0	0	0	0	0	0	0	0	0	0	0	0	0	0	0	0	0	0	0	0	0	0	0	0	0	0	0	0	0	0	0	0	0	0
Bradyrhizobium	0	0	0	0	0	0	0	0	0	0	0	0	0	0	0	0	0	0	0	0	0	0	0	0	0	0	0	0	0	0	0	0	0	0	0	0	0	0	0	0	0	0	0	0	0	0	0	0	0
Candidatus_Xiphinematobacter	0	0	0	0	0	0	0	0	0	0	0	0	0	0	0	0	0	0	0	0	0	0	0	0	0	0	0	0	0	0	0	0	0	0	0	0	0	0	0	0	0	0	0	0	0	0	0	0	0
Gardnerella	0	0	0	0	0	0	0	0	0	0	0	0	0	0	0	0	0	0	0	0	0	0	4.13343e-05	0	0	0	0	0	0	0	0	0	0	0	0	0	0	0	0	0	0.000206671	0	0	0	0	0	0	0	0
Shewanella	0	0	0.000124003	0	0	4.13343e-05	0	0	4.13343e-05	0	0	0	0.000124003	0	0	0	0	0	0	0	0	0	0	4.13343e-05	4.13343e-05	8.26685e-05	0	0	0	0	0	0	0	0	0	0	0	0	0	0	0.000206671	0	0	0	0	0	0	0	8.26685e-05
MND1	0	0	0	0	0	8.26685e-05	0	0	0	0	0	0	0	0	0	0	0	0	0	0	0	0	0	0	0	0	0	0	0	0	0	0	0	0	0	0	0	0	0	0	0	0	0	0	0	0	0	0	0
uncultured_bacterium_oral_clone_BE109	0	0	0	0	0	0	0	0	0	0	0	0	0.000124003	0	0	0	4.13343e-05	0	0	0	0	0	0	0	0	0	0	0	0	0	0	0	0	0	0	0	0	0	0	0	0	0	0	0	0	0	0	0	0
[Eubacterium]_xylanophilum_group	0	0	0	0	0	0	4.13343e-05	0	0	0	4.13343e-05	4.13343e-05	0	8.26685e-05	0	0	0	0	0	0	0	0	0	0	0	0	0	0	0	0	0	0	0	0	0	0	0	0	0	0	0	0	0	0	0	0	0	0	0
Intestinimonas	0	0	0	0	0	0	0	0	0	0	0	4.13343e-05	0	0	8.26685e-05	0	0	0	0	0	0	4.13343e-05	0	0	0	0	0	0	0.000413343	0	0	0	0	0	0	0.00028934	4.13343e-05	0	0	0	0	0	4.13343e-05	0	0	0	0	0	0
Scardovia	0	0	0	0	0	0	0	0	0	0	0	8.26685e-05	0.000248006	0	0	0	0	0	4.13343e-05	0	0	0	0	0	0	0	0	0	0	0	0	0	0	0	0	0	4.13343e-05	0	0	0	0	0	0	0	0	0	0	0	0
Pseudarthrobacter	0	0	0	0	0	0	0	0	0	0	0.000950688	0	4.13343e-05	0	0	0	0	0	0	0	0	0	0	0	0	0	0	0	0	0	0	0	0	0	0	0	0	0	0	0	0	0	0	0	0	0	0	0	0
Leuconostoc	0	0	0	0	0	0	0	0	0	0	0	0	0	0.000413343	0	0	0	0	0	0	0	0	0	0	0	0	0	0	0	0	0	0	0	0	0	0	0	0	0	0	4.13343e-05	0	0	0	0	0	0	0	8.26685e-05
Shuttleworthia	0	0	0	0	0	0	0	0	0.000165337	0	0	0	0	0	0	0	0	0	0	0	0	0	0	0	0	0	0	0	0	0	0	0	0	0	0	8.26685e-05	0	0	0	0	4.13343e-05	0	0	0	0	0	4.13343e-05	0	0
Ellin6067	4.13343e-05	0	0	0	0	0.000124003	0	0	0	4.13343e-05	0	0	0	0	0	0	0	0	0	0	0	0	0	0	0	0	0	0	0	0	0	0	0	0	0	0	0	0	0	0	0	0	0	0	0	0	0	0	0
Candidatus_Saccharimonas	0	0	0	0	0	0.000165337	0	0	8.26685e-05	0	0	0	0	0	0	0	0	0	0	0	0	0	0	0	0	0	0	0	0	0	4.13343e-05	0	0	0	0	0	0	0	0	0	0	0	0	0	0	0	0	0	0
Catonella	0	0	0	0	0	0	0	0	0	0	0	0	0	0	0	0	0	0	0	0	0	0	0	0	0	0	0	0	0	0	0	0	0	0	0	0	0	0	0	0	0	0	0	0	0	0	0	0	0
uncultured_soil_bacterium	0	4.13343e-05	0	0	0	4.13343e-05	0	0	0	0	0	0	0	0	0	0	0	0	0	0	0	0	0	0	0	0	0	0	0	0	0	0	0	0	0	0	0	0	0	0	0	0	0	0	0	0	0	0	0
Butyricicoccus	0	0	0	0	4.13343e-05	0	4.13343e-05	0	0	0	0	0	0	0	0	0	0	0	0	4.13343e-05	0	0	0	0	0	0	0	0	0	0	0	0.000165337	0.000124003	0	0	0	0	0	0	0	0	0	0	4.13343e-05	0	0	0.000124003	4.13343e-05	0
Methylobacterium	0	0	0	0	0	8.26685e-05	0	0	0	4.13343e-05	0	0	0	0	0	0	0	0	0	0	0	0	0	0	0	0	0	8.26685e-05	0	0	4.13343e-05	0	0	0	0	0	0	0	0	0	0	0	0	0	0	0	0	4.13343e-05	0
uncultured_Acidobacteriales_bacterium	0	4.13343e-05	0	0	0	0	0	0	0	0	0	0	0	0	0	0	0	0	0	0	0	0	0	0	0	0	0	0	0	0	0	0	0	0	0	0	4.13343e-05	0	0	0	0	0	0	0	0	0	0	0	0
Marinobacter	0	0	0	0	0	0	0	0	0	0	0	0	0	0	0	0	0	0	0	0	0	0	0	0	0	0	0	0	0	0	0	0	0	0	0	0	0	0	0	0	0	0	0	0	0	0	0	0	0
Virgibacillus	8.26685e-05	0	0	0	0	0	0	0	0	0	0	0	0	0	0	0	0	0	0	0	0	0	0	0	0	0	0	0	0	0	0	0	4.13343e-05	0	0	0	0	0	0	0	0	0	0	0	0	0	0	0	0
Brevibacillus	0	0	0	0	0	0	0	0	0	0	0	0	0	0	0	0	0	0	0	0	0	0	0	0	0	0	0	0	0	0	0	0	0	0	0	0	0	0	0	0	0	0	0	0	0	0	0	0	0
Marinomonas	0	0	0	0	0.000165337	0	0	0	0	0	0	0	0	0	0	0	0	0	0	0	0	0	0	0	0	0	0	0	0	0	0	0	0	0	0	0	0	0	0	0	0	0	0	0	0	0	0	0.000124003	0
Gillisia	0	0	0	0	0	0	0	0	0	0	0	0	0	0	0	0	0	0	0	0	0	0	0	0	0	0	0	0	0	0	0	0	0	0	0	0	0	0	0	0	0	0	0	0	0	0	0	0	0
Psychrobacter	0	0	0	0	0	0	0	0	4.13343e-05	0	0	0	0	0.000744017	0	0	0	0	0	0	0	0	0	0	0	0	0	0	0	0	0	0	0	0	0	0	0	0	0	0	0	0	0	0	0	0	0	0	0
uncultured_Bacteroidales_bacterium	0	0	0	0	0	0	0	0	0	0	0	0	0	0	0	8.26685e-05	0	0	0	0	0	0	0	0	0	0	0	0	0	0	0	0	0	0	0	0	0	0	0	0	0	0	0	0	0	0	0	4.13343e-05	0
Fretibacterium	0	0	0	0	0	0	0	0	0	0	0	4.13343e-05	0	0	0	0	0	0	0	0	0	0	0	0	0	0	0	0	0	0	0	0	0	0	0	0	0	0	0	0	0	0	0	0	0	0	0	0	0
Angelakisella	0	0	0	0	0	0	0	0	0	0	0	0	0	0	0	0	0	0	0	0	0	0	0	0	0	0	0	4.13343e-05	0	0	0	0	4.13343e-05	0	0	0	0	0	4.13343e-05	0	0	0	0	8.26685e-05	0	0	0	0	0
Pirellula	0	0	0	0	0	0	0	0	0	4.13343e-05	0	0	0	0	0	0	0	0	0	0	0	0	0	0	0	0	0	0	0	0	0	0	0	0	0	0	0	0	0	0	0	0	0	0	0	0	0	0	0
Lachnospiraceae_FE2018_group	0	0	0	0	0	0	0	0	0	0	0	0	0	0	0	0	0	0	0	0	0	0	0	0	0	0	0	0	0	0	0	0	0	0	0	0	0	0	0	0	0	0	8.26685e-05	0	0	0	0	0	0
Sphingomonas	0	4.13343e-05	0	0	0	4.13343e-05	0	0	0	0	0	0	0	0	0	0	0	0	0	0	0	0	0	0	0	0	0	0	0	0	0	0	0	0	0	0	0	0	0	0	0	0	0	0	0	0	0	0	0
Sulfurimonas	0	0	0	0	0	0	0	0	0	0	0	0	0	0	0	0	0.000124003	0	0	0	0	0	0	0	0	0	0	0	0	0	0	0	0	0	0	0	0	0	0	0	0	0	0	0	0	0	0	0	0
bacterium_enrichment_culture_clone_auto10_4W	0	0	0	0	0	0	0	0	0	0	0	0	4.13343e-05	0	0	0	0	0	0	0	0	0	0	0	0	0	0	0	0	0	0	0	0	0	0	0	0	0	0	0	0	0	0	0	0	0	0	0	0
Epulopiscium	0	0	0	0	0	0	0	0	0	0	4.13343e-05	0	0	4.13343e-05	0	0	0	0	0	0	0	0	0	0	0	0	0	0	0	0	0	0	0	0	0	0	0	0	0	0	0	0	0	0	0	0	0	0	0
Massilia	0	0	0	0	0	0	0	0	0	0	0	0	0.000206671	0	0	0	0	0	0	0	0	4.13343e-05	0	0	0	0	0	0	0	0	0	0	0	0	0	0	0	0	0	0	0	0	0.000248006	0	0	0	0	0	0
Tannerella	0	0	0	0	0	0	0	0	0	0	0	0	0	0	0	0	0	0	0	0	0	0	0	0	0	0	0	0	0	0	0	0	0	0	0	0	0	0	0	0	0	0	0	0	0	0	0	0	0
Lysinibacillus	0	0	0	0	0	0	0	0	0	0	0	0	0	0	0	0	0	8.26685e-05	0	0	0	0	0	0	0	0	0	0	0	0	0	4.13343e-05	0	0	0	0	0	0	0	0	0	0	0	4.13343e-05	0	0	0	0	0
Elusimicrobium	0	0	0	0	0	0	0	0	0	0	0	0	0	0	0	0	0	0	0	0	0	0	0	0	0	0	0	0	0	0	0	0	0	0	0	0	0	0	0	0	0	0	0	0	0	0	0	0	0
Lachnospiraceae_UCG-006	0	0	0	0	0	0	0	0	0	0	0	0.00028934	0	0	0	0	0	0	0	0	0	0	0	0	0	0	0	0	0	0	0	0	0	0	0	0	0	8.26685e-05	0	0	0	0	0	0	0	0	0	0	0
Selenomonas_4	0	0	0	0	0	0	0	0	0	0	0	0	0	0	0	0	0	0	0	0	0	0	0	0	0	0	0	0	0	0	0	0	0	0	0	0	0	0	0	0	0	0	0	0	0	0	0	0	0
[Eubacterium]_ruminantium_group	0	0	0	0	0	0	0.000124003	0	4.13343e-05	8.26685e-05	0	0	0	0	0	0	0	0	0	0.000124003	0	0	0	0	0	0	0	0	0	0	0	0.000206671	0	0	0	0	0	0	0	0	0	0	0	0	0	0	0	0	0
Candidatus_Jettenia	0	0	0	0	0	0	0	0	0	0	0	0	0	0	0	0	0	0	0	0	0	0	0	0	0	0	0	0	0	0	0	0	0	0	0	0	0	0	0	0	0	0	0	0	0	0	0	0	0
Phocaeicola	0	0	0	0	0	0	0	0	0	0	0	0	0	0	0	0	0	0	0	0	0	0	0	0	0	0	0	0	0	0	0	0	0	0	0	0	0	0	0	0	0	0	0	0	0	0	0	0	0
Brevibacterium	0	0	0	0	0	0	0	0	0	0	0	4.13343e-05	0	0	0	8.26685e-05	0	0	0	0	0	0	0	0	0	0	0	0	0	0	0	0	0	0	0	0	0	0	0	0	0	0	0	0	0	0	0	0	0
Allobaculum	0	0	0.000248006	0	0	0	0	0	0.000124003	0.000330674	0	0	0	0	0	0	0	0	0	0	0	0	0	0	0	4.13343e-05	0	0	0	0	0	0	0	0	0	0	0	0	0	0	0	0	0	0	0	0	0	0	0
Natronomonas	4.13343e-05	4.13343e-05	0	0	4.13343e-05	0	0	4.13343e-05	0	8.26685e-05	0	4.13343e-05	0.000248006	0	0	4.13343e-05	0	0	0	0	0	0	0	0	0	0	0	0	0	0	0.000248006	0	0	0	0	0	0	0	0	0	0	0	0	0	0	0	0	4.13343e-05	0
Gallicola	0	0	0	0	0	0	0	0	0	0	0	0	0	0	0	0	0	0	0	0	0	0	0	0	0	0	0	0	0	0	0	0	0	0	0	0	0	0	0	0	0	0	0	0	0	0	0	0	0
Succinatimonas	0	0	0	0	0	0	0	0	0	4.13343e-05	0	0	0	0	0	0	0	0	0	0	0	0	0	0	0	0	0	0.00028934	0	0	0	0	0	0	0	0	0.000206671	0	0	0	0	0	0	0	0	0	0	0	0
Papillibacter	0	0	0	0	0	0	0	0	0	0	0	0	0	0.00028934	0	0	0	0	0	0	0	0	0	0	0	0	0	0	0	0	0	0	0	0	0	0	0	0	0	0	0	0	0	0	0	0	0	0	0
Carnobacterium	8.26685e-05	0	0	0	0	0	0	0	4.13343e-05	0	0	0	0	0	0	0	0	0	0	0	0	0	0	0	0	0	0	0	0	0	0	0	0	0	0	0	0	0	0	0	0	0	0	0	0	0	0	0	0
Geobacter	0	0	0	0	0	0	0	0	0	0	0	0	0	8.26685e-05	0	0	0	0	0	0	0	0	0	0	0	0	0	0	0	0	0	0	0	0	0	0	0	0	0	0	0	0	0	0	0	0	0	0	0
Idiomarina	0	0	0	0	0	0	0	0	0	0	0	0	0	0	0	0	0	0	0	0	0	0	0	0	0	0	0	0	0	0	0	0	0	0	0	0	0	0	0	0	0	0	0	0	0	0	0	0	0
Mycoplasma	0	0	0	0	0	0	0	0	0	0	0	0	0	0	0	0	0	0	0	0	0	0	0	0	0	0	0	0	0	0	0	4.13343e-05	0	0	0	0	0	0	0	0	0	0	0	0	0	0	0	0	0
Haloarcula	0	8.26685e-05	0	0	8.26685e-05	0	0	0	0	0	0	0	0	0	0.000124003	0	0	0	0	0	0	0	0	0	0	0	0	0	0	0	0	0	0	0	0	0	0	0	0	0	0	0	0	0	0	0	0	4.13343e-05	0
Faecalibaculum	0	0	0	0	0	0	0	0	0	0	0	0	0	0	0	0	0	0	0	0	0	0	0	0	0	0	0	4.13343e-05	0	0	0	0	0	0	0	0	0	0	0	0	0	0	0	0	0	0	0	0	0
Mesorhizobium	0	0.000165337	0	0	4.13343e-05	4.13343e-05	0	0	0	0	0	0	0.000248006	0.000124003	0	0	0	0	0	0	0	0	0	0	0	0	0	0	0	0	4.13343e-05	0	0	0	0	0	0	0	0	0	0	0	0	0	0	0	0	0	0
Gemmatimonas	0	0	0	0	0	0	0	0	0	0	0	0	0	0	0	0	0	0	0	0	0	0	0	0	0	0	0	0	0	0	0	0	0	0	0	0	0	0	0	0	0	0	0	0	0	0	0	0	0
Chryseobacterium	0	0	0	0	8.26685e-05	0	0	0	0	4.13343e-05	0	0	4.13343e-05	0	0	0	0.000124003	0	0	0	0	0	0	0	0	0	0	0	0	0	0	0	0	0	0	0	4.13343e-05	0	0	0	0	0	0	0	0	0	0	0	0
Dietzia	0	0	0	0	0	0	0	0	0	0	0	4.13343e-05	0	0	0	0	0	0	0	0	0	0	0	0	0	0	0	0	0	0	0	0	0	0	0	0	0	0	0	0	0	0	0	0	0	0	0	0	0
uncultured_Acidobacteria_bacterium	0	0	0	0	0	0	0	0	4.13343e-05	0	0	0	0	0	0	0	0	0	0	0	0	0	0	0	0	0	0	0	0	0	0	0	0	0	0	0	0	0	0	0	0	0	0	0	0	0	0	0	0
CAG-56	0	0	0	4.13343e-05	0	0	0	0	0	0	4.13343e-05	0	0	0	0	0	0	0	0	0.00028934	0	0	0	0	0	0	0.000826685	0	0	0	0	0	0	0	0	0	0	0	0	0	0	0	0	0	0	0	0	0	0
F0058	0	0	0	0	0	0	0	0	0	0	0	0	0	0	0	0	0	0	0	0	0	0	0	0	0	0	0	0	0	0	0	0	0	0	0	0	0	0	0	0	0	0	0	0	0	0	0	0	0
Oceanivirga	0	0	0	0	0	0	8.26685e-05	0	0	0	0	0	0	0	0	0	0	0	0	0	0	0	0	0	0.000165337	0	0	0	0	0	0	0	0	0	0	0	0	0	0	0	0	0	0.000248006	0	0	0	0	0	0
OM60(NOR5)_clade	0	0	0	0	0	0	0	0	0	0	0	0	0	0	0	0	0	0	0	0	0	0	0	0	0	0	0	0	0	0	0	0	0	0	0	0	0	0	0	0	0	0	0	0	0	0	0	0	0
Brevundimonas	0	4.13343e-05	0.000413343	0	0	0	0	0	0	0	0	0	4.13343e-05	0	0.000744017	0	0	0	0	0	0	0	0	0	0	0	0	0	0	0	0	0	0	0	0	0	0	0	0	0	0	0	0	0	0	0	0	0	0
Conexibacter	0	0	0	0	0	0	0	0	0	0	0	0	0	0	0	0	0	0	0	0	0	0	0	0	0	0	0	0	0	0	0	0	0	0	0	0	0	0	0	0	0	0	0	0	0	0	0	0	0
uncultured_bacterium_adhufec202	0	0	0	0	0	0	0	0	0	0	0	0	0	0	0	0	0	0	0	0	0	0	0	0	0	0	0	0	0	0	0	0	0	0	0	0	0	0	0	0	0	0	0	0	0	0	0	0	0
Aquicella	0	0	0	0	0	0	0	0	8.26685e-05	0	0	0	0	0	0	0	0	0	0	0	0	0	0	0	0	0	0	0	0	0	0	0	0	0	0	0	0	0	0	0	0	0	0	0	0	0	0	0	0
Mucispirillum	0	0	0	0	0	0	0	0	0	0	0	0	0	0	0	0	0	0	0	0	0	0	0	0	0	0	0	0	0	0	0	0	0	0	0	0	0	0	0	0	0	0	0	0	0	0	0	0	0
Prevotellaceae_UCG-003	0	0	0	0	0	0	0	0	0	0	0	0	0	0	0	0	0	0	0	0	0	0	0	0	0	0	0	0	0	0	0	0	0	0	0	0	0	0	0	0	0	0	0	0	0	0	0	0	0
Paraeggerthella	0	0	0	0	0	0	0	0	0	8.26685e-05	0	0	0	0	0	0	0	0	0	0	0	4.13343e-05	0	0	0	0	0	0	0	0	0	0	0	0	0	0	0	0	0	0	0	0	0	0	0	0	0	0	0
Enhydrobacter	0	0	0	0	0	4.13343e-05	0	0	0	0	0	0	0	0	0	0	0	0	0	0	0	0	0	0	0	0	0	0	0	0	0	0	0	0	0	0	0	0	0	0	0	0	0	0	0	0	0	0	0
uncultured_proteobacterium	0	0	0	0	0	0	0	0	0	0	0	0	0	0	0	0	0	0	0	0	0	0	0	0	0	0	0	0	0	0	0	0	0	0	0	0	0	0	0	0	0	0	0	0	0	0	0	0	0
Fournierella	0	0	0	0	0	0	0	0	0	0	0	0	0	0	0	0	0	0	0	0	0	0	0	0	4.13343e-05	0	0	0	0	0	0	0	0	0	0	0	0	0	0	4.13343e-05	0	0	0	0	0	0	0	0	0
Nocardioides	0	0	0	0	0	0	0	0	0	0	0	0	0	0	0	0	0	0	0	0	0	0	0	0	0	0	0	0	0	0	0	0	0	0	0	0	0	0	0	0	0	0	0	0	0	0	0	0	0
Anaeromyxobacter	0	0	0	0	0	4.13343e-05	0	0	0	0	0	0	0	0	0	0	0	0	0	0	0	0	0	0	0	0	0	0	0	0	0	0	0	0	0	0	0	0	0	0	0	0	0	0	0	0	0	0	0
Bryobacter	0	0	0	0	4.13343e-05	0	0	0	0	4.13343e-05	0	0	0	0	0	0	0	0	0	0	0	0	0	0	0	0	0	0	0	0	0	0	0	0	0	0	0	0	0	0	0	0	0	0	0	0	0	0	0
Dubosiella	0	0	0	0	0	0	0	0	0	0	0	0.00103336	0	0	4.13343e-05	0	0	0	0	0	0	0	0	0	0	0	0	0	0	0	0	0	0	0	0	0	0	0	0	0	0	0	0	0	0	0	0	0	0
[Eubacterium]_saphenum_group	0	0	0	0	0	0	0	0	0	0	0	0	0	0	0	0	0	0	0	0	0	0	0	0	0	0	0	0	0	0	0	0	0	0	0	0	0	0	0	0	4.13343e-05	0	0	0	0	0	0	0	0
Salinicoccus	0	0	0	0	0	0	0	0	0	0	0	0	0	0	0	0	0	0	0	0	0	0	0	0	0	0	0	0	0	0	0	0	0	0	0	0	0	0	0	0	0	0	0	0	0	0	0	0	0
Duganella	0	0	0	0	0	0	0	0	0	0	0	0	0	0	0	0	0	0	0	0	0	0	0	0	0	0	0	0	0	0	0	0	0	0	0	0	0	0	0	0	0	0	0.00028934	0	0	0	0	0	8.26685e-05
Lewinella	0	0	0	0	0	0	0	0	0	0	0	0	0	0	0	0	0	0	0	0	0	0	0	0	0	0	0	0	0	0	0	0	0	0	0	0	0	0	0	0	0	0	0	0	0	0	0	0	0
Enterorhabdus	0	0	0	0	0	0	0	0	0	0	0	0	0	0	0	0	0	0	0	0	0	0	0	0	0	0	0	0	0	0	0	0	0	0	0	0	0	0	0	0	0	0	0	0	0	0	0	0	0
Oleispira	0	0	0	0	0	0	0	0	0	0	0	0	0	0	0	0	0	0	0	0	0	0	0	0	0	0	0	0	0	0	0	0	0	0	0	0	0	0	0	0	0	0	0	0	0	0	0	0	0
Pseudolabrys	0	0	0	0	0	0	0	0	0	0	0	0	0	0	0	0	0	0	0	0	0	0	0	0	0	0	0	0	0	0	0	0	0	0	0	0	0	0	0	0	0	0	0	0	0	0	0	0	0
Moryella	0	0	0	0	0	0	0	0	0	0	0	0	0	0	0	0	0	0	0	0	0	0	0	0	0	0	0	0	0	0	0	0	0	0	0	0	0	0	0	0	0	0	0	0	0	0	0	0	0
Erysipelotrichaceae_UCG-004	0	0	0	0	0	0	0	0	0	0	0	0	0	0	0	0	0	0	0	0	0	0	0	0	0	0	0	0	0	0	0	0	0	0	0	0	0	0	0	0	0	0	0	0	0	0	0	0	0
Candidatus_Koribacter	0	0	0	0	0	0	0	4.13343e-05	0	0	0	0	0	0	0	0	0	0	0	0	0	0	0	0	0	0	0	0	0	0	0	0	0	0	0	0	0	0	0	0	0	0	0	0	0	0	0	0	0
Paraclostridium	0	0	0	0	0	0	0	0	0	0	0	0	0	0	0	0	0	0	0	0	0	0	0	0	0	0	0	0	0	0	0	0	0	0	0	0	0	0	0	0	0	0	8.26685e-05	0	0	0	0	0	0
Cellulosilyticum	0	0	0	0	0	0	0	0	0	0	0	0	0	0	0	0	0	0	0	0	0	0	0	0	0	0	0	0	0	0	0	0	0	0	0	0	0	0	0	0	0	0	0	0	0	0	0	0	0
Polycyclovorans	0	0	0	0	0	0	0	0	0	0	0	0	0	0	0	0	0	0	0	0	0	0	0	0	0	0	0	0	0	0	0	0	0	0	0	0	0	0	0	0	0	0	0	0	0	0	0	0	0
Enorma	0	0	0	0	0	0	0	0	0	0	0	0	0	0	0	0	8.26685e-05	0	0	0	0	0	0	0	0	0	0	0	0	0	0	0	0	0	0	0	0	0	0	0	0	0	0	0	0	0	0	0	0
Zoogloea	0	0	0	0	0	0	0	0	0	0	0	0	0	0	0	0	0	0	0	0	0	0	0	0	0	0	0	0	0	0	0	0	0	0	0	0	0	0	0	0	0	0	0.000661348	0	0	0	0	0	0.000124003
Acetatifactor	0	0	0	0	0	4.13343e-05	0	0	0	0	0.000124003	0	0	0	8.26685e-05	8.26685e-05	0	0	0	0	0	0	0	0	0	0	0	0	0	0	0	0	0	0	0	0	4.13343e-05	0	0	0	0	0	0	0	0	0	0	0	0
Polaribacter_4	0	0	0	0	0	0	0	0	0	0	0	0	0	0	0	0	0	0	0	0	0	0	0	0	0	0	0	0	0	0	0	0	0	0	0	0	0	0	0	0	0	0	0	0	0	0	0	0	0
[Eubacterium]_oxidoreducens_group	0	0	0	0	4.13343e-05	0	0	0	0	0	0	0	0	0	0	0	0	0	0	0	0	0	0	0	0	0	0	0	0	0	0	0	0	0	0	0	0	0	0	0	0	0	0	0	0	0	0	0	0
unidentified	0	0	0	0	0	0	0	0	0	0	0	0	0	0	0	0	0	0	0	0	0	0	0	0	0	0	0	0	0	0	0	0	0	0	0	0	0	0	0	0	0	0	0	0	0	0	0	0	0
Sulfuritalea	0	0	0	0	0	0	0	0	0	0	0	0	0	0	0	0	0	0	0	0	0	0	0	0	0	0	0	0	0	0	0	0	0	0	0	0	0	0	0	0	0	0	0	0	0	0	0	0	0
Aureimonas	0	0	0	0	0	0	0	0	0	0	4.13343e-05	0	0	0	0	0	0	0	0	0	0	0	0	0	0	0	0	0	0	0	0	0	0	0	0	0	0	0	0	0	0	0	0	0	0	0	0	0	0
Cupriavidus	0	0	0	0	0	0	0	0	0	0	0	0	0	0	0	0	0	0	0	0	0	0	0	0	0	0	0	0	0	0	0	0	0	0	0	0	0	0	0	0	0	0	0	0	0	0	0	0	0
Vicinamibacter	0	0	0	4.13343e-05	0	4.13343e-05	0	0	0	0	0	0	0	0	0	0	0	0	0	0	0	0	0	0	0	0	0	0	0	0	0	0	0	0	0	0	0	0	0	0	0	0	0	0	0	0	0	0	0
Prevotella_1	0	0	0	0	0	0	0	0	0	0.00057868	0	0	0	0	0	0	0	0	0	0	0	0	0	0	0	0	0	0	0	0	0	4.13343e-05	0	0	0	0	0	0	0	0	0	0	0	0	0	0	0	0	0
RB41	0	0	0	0	0	0	0	0	0	0	0	0	0	0	0	0	0	0	0	0	0	0	0	0	0	0	0	0	0	0	0	0	0	0	0	0	0	0	0	0	0	0	0	0	0	0	0	0	0
SM1A02	0	0	0	0	0	4.13343e-05	0	0	0	0	0	0	0	4.13343e-05	0	0	0	0	0	0	0	0	0	0	0	0	0	0	0	0	0	0	0	0	0	0	0	0	0	0	0	0	0	0	0	0	0	0	0
uncultured_Verrucomicrobia_bacterium	0	0	0	0	0	0	0	0	0	0	0	0	0	0	0	0	0	0	0	0	0	0	0	0	0	0	0	0	0	0	0	0	0	0	0	0	0	0	0	0	0	0	0	0	0	0	0	0	0
Mycobacterium	0	0	0	0	0	0	0	0	0	0	0	0	0	0	0	0	0	0	0	0	0	0	0	0	0	0	0	0	0	0	0	0	0	0	0	0	0	0	0	0	0	0	0	0	0	0	0	0	0
Opitutus	0	0	0	0	0	0	0	0	0	0	0	0	0	0	0	0	0	0	0	0	0	0	0	0	0	0	0	0	0	0	0	0	0	0	0	0	0	0	0	0	0	0	0	0	0	0	0	0	0
Woeseia	0	0	0	0	0	0	0	4.13343e-05	0	0	0	0	0	0	0	0	0	0	0	0	0	0	0	0	0	0	0	0	0	0	0	0	0	0	0	0	0	0	0	0	0	0	0	0	0	0	0	0	0
Cylindrotheca_closterium	0	0	0	0	0	0	0	0	0	0	0	0	0	0	0	0	0	0	0	0	0	0	0	0	0	0	0	0	0	0	0	0	0	0	0	0	0	0	0	0	0	0	0	0	0	0	0	0	0
Bdellovibrio	0	0	0	0	0	0	0	0	0	0	0	0	0	0	0	0	0	0	0	0	0	0	0	0	0	0	0	0	0	0	0	0	0	0	0	0	0	0	0	0	0	0	0	0	0	0	0	0	0
Merdibacter	0	0	0	0	4.13343e-05	0	0	0	0	0	0	0	0	0	0	0	0.000165337	0	0	0.000165337	0	0	0	0	0	0	0	0	4.13343e-05	0	0	0	0	0	0	0	0	0	0	0	0	0	0	0	0	0	4.13343e-05	0	0
Pajaroellobacter	0	0	0	0	4.13343e-05	0	0	0	0	0	0	0	0	0	0	0	0	0	0	0	0	0	0	0	0	0	0	0	0	0	0	0	0	0	0	0	0	0	0	0	0	0	0	0	0	0	0	0	0
[Ruminococcus]_torques_group	0	0	0	0	0	0	0	0	0	0	0	0	0	0	0	0	0	0	0	0	0	0	0	0	0	0	0	0	0	0	0	0	0	0	0	0	0	0	0	0	0	0	0	0	0	0	0	0	0
Simonsiella	0	0	0	0	0	0	0	0	0	0	0	0	0	0	0	0	0	0	0	0	0	0	0	0	0	0	0	0	0	0	0	0	0	0	0	0	0	0	0	0	0	0	0	0	0	0	0	0	0
Flavisolibacter	0	0	0	0	0	0	0	0	0	0	0	0	0	0	0	0	0	0	0	0	0	0	0	0	0	0	0	0	0	0	0	0	0	0	0	0	0	0	0	0	0	0	0	0	0	0	0	0	0
Proteus	0	0	0	0	0	0	0	0	0.000165337	0	0	0	0	0	0	0	0	0	0	8.26685e-05	0	0	0	0	0	0	0	0	0	0	0	0	0	0	0	0	0	0	0	0	0	0	0	0	0	0	0	0	0
Paludibacter	0	0	0	0	0	0	0	0	0	0	0	0	0	0	0	0	0	0	0	0	0	0	0	0	0	0	0	0	0	0	0	0	0	0	0	0	0	0	0	0	0	0	8.26685e-05	0	0	0	0	0	4.13343e-05
Porphyrobacter	0	0	0	0	0	0	0	0	0	0	0	0	0	0	0	0	0	0	0	0	0	0	0	0	0	0	0	0	0	0	0	0	0	0	0	0	0	0	0	0	0	0	0	0	0	0	0	0	0
GOUTA6	0	0	0	0	0	0	0	0	0	0	0	0	0	0	0	0	0	0	0	0	0	0	0	0	0	0	0	0	0	0	0	0	0	0	0	0	0	0	0	0	0	0	0	0	0	0	0	0	0
Candidatus_Nitrotoga	0	0	0	0	0	0	0	0	0	0	0	0	0	0	0	0	0	0	0	0	0	0	0	0	0	0	0	0	0	0	0	0	0	0	0	0	0	0	0	0	0	0	0	0	0	0	0	0	0
Lutibacter	0	0	0	0	0	0	0	0	0	0	0	0	0	0	0	0	0	0	0	0	0	0	0	0	0	0	0	0	0	0	0.000124003	0	0	0	0	0	0	0	0	0	0	0	0	0	0	0	0	0	0
Planktomarina	0	0	0	0	0	0	0	0	0	0	0	0	0	0	0	0	0	0	0	0	0	0	0	0	0	0	0	0	0	0	0	0	0	0	0	0	0	0	0	0	0	0	0	0	0	0	0	0	0
Spirochaeta_2	0	0	0	0	0	0	0	0	0	0	0	0	0	0	0	0	0	0	0	0	0	0	0	0	0	0	0	0	0	0	0	0	0	0	0	0	0	0	0	0	0	0	0	0	0	0	0	0	0
uncultured_forest_soil_bacterium	0	0	0	0	0	0	0	0	0	0	0	0	0	0	0	0	4.13343e-05	0	0	0	0	0	0	0	0	0	0	0	0	0	0	0	0	0	0	0	0	0	0	0	0	0	0	0	0	0	0	0	0
Crenothrix	0	0	0	0	0	0	0	0	0	0	0	0	0	0	0	0	0	0	0	0	0	0	0	0	0	0	0	0	0	0	0	0	0	0	0	0	0	0	0	0	0	0	0	0	0	0	0	0	0
Aerococcus	0	0	0	0	0	0	0	0	0	0	0	0	0	0	0	0	0	0	0	0	0	0	0	0	4.13343e-05	0	0	0	0	0	0	4.13343e-05	0	0	0	0	4.13343e-05	0	0	0	0	0	0	0	0	0	0	0	0
Hymenobacter	0	0	0	0	0	0	0	0	0	0	0	0	0	0	0.000206671	0	0	0	0	0	0	0	0	0	0	0	0	0	0	0	0	0	0	0	0	0	0	0	0	0	0	0	0	0	0	0	0	0	0
uncultured_prokaryote	0	0	0	0	0	0	0	0	0	0	0	0	0	0	0	0	0	0	0	0	0	0	0	0	0	0	0	0	0	0	0	0	0	0	0	0	0	0	0	0	0	0	0	0	0	0	0	0	0
Tenacibaculum	0	0	0	0	0	0	0	0	0	0	0	0	0	0	0	0	0	0	0	0	0	0	0	0	0	0	0	0	0	0	0	0	0	0	0	0	0	0	0	0	0	0	0	0	0	0	0	0	0
Sh765B-TzT-35	0	0	0	0	0	0	0	0	4.13343e-05	0	0	0	0	0	0	0	0	0	0	0	0	0	0	0	0	0	0	0	0	0	0	0	0	0	0	0	4.13343e-05	0	0	0	0	0	0	0	0	0	0	0	0
Marivirga	0	0	0	0	0	0	0	4.13343e-05	0	0	0	0	0	0	0	0	0	0	0	0	0	0	0	0	0	0	0	0	0	0	0	0	0	0	0	0	0	0	0	0	0	0	0	0	0	0	0	0	0
BD1-7_clade	0	0	0	0	0	0	0	0	0	0	0	0	0	0	0	0	0	0	0	0	0	0	0	0	0	0	0	0	0	0	0	0	0	0	0	0	0	0	0	0	0	0	0	0	0	0	0	0	0
Desulfatiglans	0	0	0	0	0	0	0	0	0	0	0	0	0	0	0	0	0	0	0	0	0	0	0	0	0	0	0	0	0	0	0	0	0	0	0	0	0	0	0	0	0	0	0	0	0	0	0	0	0
Filifactor	8.26685e-05	0	0	0	0	0	0	0	0	0	0	0	0	0	0	0	0	0	0	0	0	0	0	0	0	0	0	0	0	0	0	0	0	0	0	0	0	0	0	0	0	0	0	0	0	0	0	0	0
Family_XIII_UCG-001	0	0	0	0	0	0	0	0	0	0	0	0	0	0	0	0	0	0	0	0	0	0	0	0	0	0	0	0	0	0	0	0	0	0	0	0	0	0	0	0	0	0	0	0	0	0	0	0	0
AKYG587	0	0	0	0	0	0	0	0	0	0	0	0	0	0	0	0	0	0	0	0	0	0	0	0	0	0	0	0	0	0	0	0	0	0	0	0	0	0	0	0	0	0	0	0	0	0	0	0	0
Candidatus_Berkiella	0	0	0	0	0	0	0	0	0	0	0	0	0	0	0	0	0	0	0	0	0	0	0	0	0	0	0	0	0	0	0	0	0	0	0	0	0	0	0	0	0	0	0	0	0	0	0	0	0
uncultured_Acidobacterium_sp.	0	0	0	0	0	0	0	0	0	0	0	0	0	0	0	0	0	0	0	0	0	0	0	0	0	0	0	0	0	0	0	0	0	0	0	0	0	0	0	0	0	0	0	0	0	0	0	0	0
Ruminiclostridium_1	0	0	0	0	0	0	0	0	0	0	0	0	0	0	0	0	0	0	0	0	0	0	0	0	0	0	0	0	0	0	0	0	0	0	0	0	0	0	0	0	0	0	0	0	0	0	0	0	0
Arcanobacterium	0	0	0	0	0	0	0	0	0	0	0	0	0	0	0	0	0	0	0	0	0	0	0	0	0	0	0	0	0	0	0	0	0	0	0	0	0	0	0	0	0	0	0	0	0	0	0	0	0
Hirschia	0	0	0	0	0	0	0	0	0	0	0	0	0	0	0	0	0	0	0	0	0	0	0	0	0	0	0	0	0	0	0	0	0	0	0	0	0	0	0	0	0	0	0	0	0	0	0	0	0
[Eubacterium]_brachy_group	0	0	0	0	0	0	0	0	0	0	0	0	0	0	0	0	0	0	0	0	0	0	0	0	0	0	0	0	0	0	0	0	0	0	0	0	0	0	0	0	0	0	0	0	0	0	0	0	0
Chthonomonas	0	0	0	0	0	0	0	0	0	0	0	0	0	0	0	0	0	0	0	0	0	0	0	0	0	0	0	0	0	0	0	0	0	0	0	0	0	0	0	0	0	0	0	0	0	0	0	0	0
Desulfobacca	0	0	0	0	0	0	0	0	0	0	0	0	0	0	0	0	0	0	0	0	0	0	0	0	0	0	0	0	0	0	0	0	0	0	0	0	0	0	0	0	0	0	0	0	0	0	0	0	0
[Eubacterium]_nodatum_group	0	0	0	0	0	0	0	0	0	0	0	0	0	0	0	0	0	0	0	0	0	0	0	0	0	0	0	0	0	0	0	0	0	0	0	0	0	0	0	0	0	0	0	0	0	0	0	0	0
Halolamina	0	0	0	0	0	0	0	0	0	0	0	0	0	0	0	0	0	0	0	0	0	0	0	0	0	0	0	0	0	0	0	0	0	0	0	0	0	0	0	0	0	0	0	0	0	0	0	0	0
Xenorhabdus	0	0	0	0	8.26685e-05	0	0	0	4.13343e-05	0	0	0	0	0	0	0	0	0	0	0.000124003	0	0	0	0	0	0	0	0	0	0	0	0	0	0	0	0	0	0	0	0	0	0	0	0	0	0	0.000330674	0	0
uncultured_Chloroflexi_bacterium	0	0	0	0	0	0	0	0	0	0	0	0	0	0	0	0	0	0	0	0	0	0	0	0	0	0	0	0	0	0	0	0	0	0	0	0	0	0	0	0	0	0	0	0	0	0	0	0	0
CAG-352	0	0	0	0	0	0	0	0	0	0	0	0	0	0	0	0	0	0	0	0	0	4.13343e-05	4.13343e-05	0	0	0	0	0	0	0	0	4.13343e-05	0	0	0	0	0	0	0	0	0	0	0	0	0	0	0	0	0
Geobacillus	0	0	0	0	0	0	0	0	0	0	0	0	0	0	0	0	0	0	0	0	0	0	0	0	0	0	0	0	0	0	0	0	0	0	0	0	0	0	0	0	0	0	0	0	0	0	0	0	0
Raoultibacter	0	0	0	0	0	0.000206671	0	0	0	0	0	0	0	0	0	0	0	0	0	0	0	0	0	0	0	0	0	0	0	0	0	0	0	0	0	0	0	0	4.13343e-05	0	0	0	0	0	0	0	0	0	0
Rhodococcus	0	0	0	0	0	0	0	0	0	0	0	0	0	0	0	0	0	0	0	0	0	0	0	0	0	0	0	0	0	0	0	0	0	0	0	0	0	0	0	0	0	0	0	0	0	0	0	0	0
uncultured_microorganism	0	0	0	0	0	0	0	0	0	0	0	0	0	0	0	0	0	0	0	0	0	0	0	0	0	0	0	0	0	0	0	0	0	0	0	0	0	0	0	0	0	0	0	0	0	0	0	0	0
Sphingopyxis	0	0	0	0	0	0	0	0	0	0	0	0	0	0	0	0	8.26685e-05	0	0	0	0	0	0	0	0	0	0	0	0	0	0	0	0	0	0	0	0	0	0	0	0	0	0	0	0	0	0	0	0
Exiguobacterium	0	0	0	0	0	0	0	0	0	0	0	0	0	0	0	0	0	0	0	0	0	0	0	0	0	0	0	0	0	0	0	0	0	0	0	0	0	0	0	0	0	0	0	0	0	0	0	0	0
Zobellia	0	0	0	0	0	0	0	0	0	0	0	0	0	0	0	0	0	0	0	0	0	0	0	0	0	0	0	0	0	0	0	0	0	0	0	0	0	0	0	0	0	0	0	0	0	0	0	0	0
uncultured_gamma_proteobacterium	0	0	0	0	0	0	0	0	0	0	0	0	0	0	0	0	0	0	0	0	0	0	0	0	0.000330674	0	0	0	0	0	0	0	0	0	0	0	0	0	0	0	0	0	0	0	0	0	0	0	0
Succinivibrio	0	0	0	0	0	0	0	0	0	0	0	0	0	0	0	0	0	0	0	0	0	0	0	0	0	0	0	0	0	0	0	0	0	0	4.13343e-05	0	0	0	0	0	0	0	0	0	0	0	0	0	0
uncultured_Chitinophagaceae_bacterium	0	0	0	0	0	0	0	0	0	0	0	0	4.13343e-05	0	0	0	0	0	0	0	0	0	0	0	0	0	0	0	0	0	0	0	0	0	0	0	0	0	0	0	0	0	0	0	0	0	0	0	0
Meiothermus	0	0	0	0	0	0	0	0	0	0	0	0	0	0	0	0	0	0	0	0	0	0	0	0	0	0	0	0	0	0	0	0	0	0	0	0	0	0	0	0	0	0	0	0	0	0	0	0	0
Lachnospiraceae_NK4A136_group	0	0	0	0	0	0	0	0	0	0	0	0	0	0.000372008	0	0	0	0	0	0	0	0	0	0	0	0	0	0	0	0	0	0	0	0	0	0	0	0	0	0	0	0	0	0	0	0	0	0	0
Chthoniobacter	0	0	0	0	0	0	0	0	0	0	0	0	0	0	0	0	0	0	0	0	0	0	0	0	0	0	0	0	0	0	0	0	0	0	0	0	0	0	0	0	0	0	0	0	0	0	0	0	0
Brachybacterium	0	0	0	0	0	0	0	0	0	0	0	0	0	0	0	0	0	0	0	0	0	0	0	0	0	0	0	0	0	0	0	0	0	0	0	0	0	0	0	0	0	0	0	0	0	0	0	0	0
Ilumatobacter	0	0	0	0	0	0	0	0	0	0	0	0	0	0	0	0	0	0	0	0	0	0	0	0	0	0	0	0	0	0	0	0	0	0	0	0	0	0	0	0	0	0	0	0	0	0	0	0	0
Lautropia	0	0	0	0	0	0	0	0	0	0	0	0	0	0	0	0	0	0	0	0	0	0	0	0	0	0	0	0	0	0	0	0	0	0	0	0	0	0	0	0	0	0	0	0	0	0	0	0	0
Atopostipes	0	0	0	0	0	0	0	0	0	0	0	0	0	0	0	0	0	0	0	0	0	0	0	0	0	0	0	0	0	0	0	0	0	0	0	0	0	0	0	0	0	0	0	0	0	0	0	0	0
Psychromonas	0	0	0	0	0	0	0	0	0	0	0	0	0	0	0	0	0	0	0	0	0	0	0	0	0	0	0	0	0	0	0	0	0	0	0	0	0	0	0	0	0	0	0	0	0	0	0	0	0
[Eubacterium]_yurii_group	0	0	0	0	0	0	0	0	0	0	0	0	0	0	0	0	0	0	0	0	0	0	0	0	0	0	0	0	0	0	0	0	0	0	0	0	0	0	0	0	0	0	0	0	0	0	0	0	0
Dyadobacter	0	0	0	0	0	0	0	0	0	0	0	0	0	0	0	0	0	0	0	0	0	0	0	0	0	0	0	0	0	0	0	0	0	0	0	0	0	0	0	0	0	0	0	0	0	0	0	0	0
Jonquetella	0	0	0	0	0	0	0	0	0	0	0	0	0	4.13343e-05	0	0	0	0	0	0	0	0	0	0	0	0	0	0	0	0	0	0	0	0	0	0	0	0	0	0	0	0	0	0	0	0	0	0	0
archaeon_RBG_16_50_20	0	0	0	0	0	0	0	0	0	0	0	0	0	0	0	0	0	0	0	0	0	0	0	0	0	0	0	0	0	0	0	0	0	0	0	0	0	0	0	0	0	0	0	0	0	0	0	0	0
Azospirillum	0	0	0	0	0	0	0	0	0	0	0	8.26685e-05	0	0	0	0	0	0	0	0	0	0	0	0	0	0	0	0	0	0	0	0	0	0	0	0	0	0	0	0	0	0	0	0	0	0	4.13343e-05	0	0
uncultured_planctomycete	0	0	0	0	0	0	0	0	0	0	0	0	0	0	0	0	0	0	0	0	0	0	0	0	0	0	0	0	0	0	0	0	0	0	0	0	0	0	0	0	0	0	0	0	0	0	0	0	0
Subgroup_23	0	0	0	0	0	0	0	0	0	0	0	0	0	0	0	0	0	0	0	0	0	0	0	0	0	0	0	0	0	0	0	0	0	0	0	0	0	0	0	0	0	0	0	0	0	0	0	0	0
uncultured_sediment_bacterium	0	0	0	0	0	0	0	0	0	0	0	0	0	0	0	0	0	0	0	0	0	0	0	0	0	0	0	0	0	0	0	0	0	0	0	0	0	0	0	0	0	0	0	0	0	0	0	0	0
Anaeroplasma	0	0	0	0	0	0	0	0	0	0	0	0	0	0	0	0	0	0	0	0	0	0	0	0	0	0	0	0	0	0	0	0	0	0	0	0	0	0	0	0	0	0	0	0	0	0	0	0	0
HSB_OF53-F07	0	0	0	0	0	0	0	0	0	0	0	0	0	0	0	0	0	0	0	0	0	0	0	0	0	0	0	0	0	0	0	0	0	0	0	0	0	0	0	0	0	0	0	0	0	0	0	0	0
Facklamia	0	0	0	0	0	0	0	0	0	0	0	0	0	0	0	0	0	0	0	0	0	0	0	0	0	0	0	0	0	0	0	0	0	0	0	0	0	0	0	0	0	0	0	0	0	0	0	0	0
AKIW659	0	0	0	0	0	0	0	0	0	0	0	0	0	0	0	0	0	0	0	0	0	0	0	0	0	0	0	0	0	0	0	0	0	0	0	0	0	0	0	0	0	0	0	0	0	0	0	0	0
Butyrivibrio_2	0	0	0	0	0	0	0	0	0	0	0	0	0	0	0	0	0	0	0	0	0	0	0	0	0	0	0	0	0	0	0	0	0	0	0	0	0	0	0	0	0	0	0	0	0	0	0	0	0
uncultured_Planctomycetaceae_bacterium	0	0	0	0	0	0	0	0	0	0	0	0	0	0	0	0	0	0	0	0	0	0	0	0	0	0	0	0	0	0	0	0	0	0	0	0	0	0	0	0	0	0	0	0	0	0	0	0	0
Dokdonella	0	0	0	0	0	0	0	0	0	0	0	0	0	0	0	0	0	0	0	0	0	0	0	0	0	0	0	0	0	0	0	0	0	0	0	0	0	0	0	0	0	0	0	0	0	0	0	0	0
Arenicella	0	0	0	0	0	0	0	0	0	0	0	0	0	0	0	0	0	0	0	0	0	0	0	0	0	0	0	0	0	0	0	0	0	0	0	0	0	0	0	0	0	0	0	0	0	0	0	0	0
RBG-16-49-21	0	0	0	0	0	0	0	0	0	0	0	0	0	0	0	0	0	0	0	0	0	0	0	0	0	0	0	0	0	0	0	0	0	0	0	0	0	0	0	0	0	0	0	0	0	0	0	0	0
Desulfobulbus	0	0	0	0	0	0	0	0	0	0	0	0	0	0	0	0	0	0	0	0	0	0	0	0	0	0	0	0	0	0	0	0	0	0	0	0	0	0	0	0	0	0	0.000124003	0	0	0	0	0	0
Ignavibacterium	0	0	0	0	0	0	0	0	0	0	0	0	0	0	0	0	0	0	0	0	0	0	0	0	0	0	0	0	0	0	0	0	0	0	0	0	0	0	0	0	0	0	0	0	0	0	0	0	0
Eggerthia	0	0	0	0	0	0	0	0	0	0	0	0	0	0	0	0	0	0	0	0	0	0	0	0	4.13343e-05	0	0	0	0	0	0	0	0	0	0	0	0	0	0	0	4.13343e-05	0	0	0	0	0	0	0	0
Syntrophus	0	0	0	0	0	0	0	0	0	0	0	0	0	0	0	0	0	0	0	0	0	0	0	0	0	0	0	0	0	0	0	0	0	0	0	0	0	0	0	0	0	0	0	0	0	0	0	0	0
Methanosphaera	0	0	0	0	0	0	0	0	0	0	0	0	0	0	0	0	0	0	0	0	0	0	0	0	0	0	0	0	0	0	0	0	0	0	0	0	0	0	0	0	0	0	0	0	0	0	0	0	0
Pseudoflavonifractor	0	0	0	0	0	0	0	0	0	0	0	0	0	0	0	0	0	0	0	0	0	0	0	0	0	0	0	0	0	0	0	0	0	0	0	0	0	0	0	0	0	0	0	0	0	0	0	0	0
Roseiarcus	0	0	0	0	0	0	0	0	0	0	0	0	0	0	0	0	0	0	0	0	0	0	0	0	0	0	0	0	0	0	0	0	0	0	0	0	0	0	0	0	0	0	0	0	0	0	0	0	0
Aliivibrio	0	0	0	0	0	0	0	0	0	0	0	0	0	0	0	0	0	0	0	0	0	0	0	0	0	0	0	0	0	0	0	0	0	0	0	0	0	0	0	0	0	0	0	0	0	0	0	0	0
Ruminobacter	0	0	0	0	0	0	0	0	0	0	0	0	0	0	0	0	0	0	0	0	0	0	0	0	0	0	0	0	0	0	0	0	0	0	0	0	0	0	0	0	0	0	0	0	0	0	0	0	0
Cloacibacterium	0	0	0	0	0	0	0	0	0	0	0	0	0	0	0	4.13343e-05	0	0	0	0	0	0	0	0	0	0	0	0	0	0	0	0	0	0	0	0	0	0	0	0	0	0	0	0	0	0	0	0	0
uncultured_Geoalkalibacter_sp.	0	0	0	0	0	0	0	0	0	0	0	0	0	0	0	0	0	0	0	0	0	0	0	0	0	0	0	0	0	0	0	0	0	0	0	0	0	0	0	0	0	0	0	0	0	0	0	0	0
Nonlabens	0	0	0	0	0	0	0	0	0	0	0	0	0	0	0	0	0	0	0	0	0	0	0	0	0	0	0	0	0	0	0	0	0	0	0	0	0	0	0	0	0	0	0	0	0	0	0	0	0
Glaciecola	0	0	0	0	4.13343e-05	0	0	0	0	0	0	0	0	0	0	0	0	0	0	0	0	0	0	0	0	0	0	0	0	0	0	0	0	0	0	0	0	0	0	0	0	0	0	0	0	0	0	0	0
Reyranella	0	0	0	0	0	0	0	0	0	0	0	0	0	0	0	0	0	0	0	0	0	0	0	0	0	0	0	0	0	0	0	0	0	0	0	0	0	0	0	0	0	0	0	0	0	0	0	0	0
Pir2_lineage	0	0	0	0	0	0	0	0	0	0	0	0	0	0	0	0	0	0	0	0	0	0	0	0	0	0	0	0	0	0	0	0	0	0	0	0	0	0	0	0	0	0	0	0	0	0	0	0	0
Candidatus_Ovatusbacter	0	0	0	0	0	0	0	0	0	0	0	0	0	0	0	0	0	0	0	0	0	0	0	0	0	0	0	0	0	0	0	0	0	0	0	0	0	0	0	0	0	0	0	0	0	0	0	0	0
uncultured_Chlorobi_bacterium	0	0	0	0	0	0	0	0	0	0	0	0	0	0	0	0	0	0	0	0	0	0	0	0	0	0	0	0	0	0	0	0	0	0	0	0	0	0	0	0	0	0	0	0	0	0	0	0	0
Luteolibacter	0	0	0	0	0	0	0	0	0	0	0	0	0	0	0	0	0	0	0	0	0	0	0	0	0	0	0	0	0	0	0	0	0	0	0	0	0	0	0	0	0	0	0	0	0	0	0	0	0
uncultured_Acidimicrobiaceae_bacterium	0	0	0	0	0	0	0	0	0	0	0	0	0	0	0	0	0	0	0	0	0	0	0	0	0	0	0	0	0	0	0	0	0	0	0	0	0	0	0	0	0	0	0	0	0	0	0	0	0
uncultured_actinobacterium	0	0	0	0	0	0	0	0	0	0	0	0	0	0	0	0	0	0	0	0	0	0	0	0	0	0	0	0	0	0	0	0	0	0	0	0	0	0	0	0	0	0	0	0	0	0	0	0	0
Geodermatophilus	0	0	0	0	0	0	0	0	0	0	0	0	0	0	0	0	0	0	0	0	0	0	0	0	0	0	0	0	0	0	0	0	0	0	0	0	0	0	0	0	0	0	0	0	0	0	0	0	0
Craurococcus	0	0	0	0	0	0	0	0	0	0	0	0	0	0	0	0	0	0	0	0	0	0	0	0	0	0	0	0	0	0	0	0	0	0	0	0	0	0	0	0	0	0	0	0	0	0	0	0	0
Nitrosomonas	0	0	0	0	0	0	0	0	0	0	0	0	0	0	0	0	0	0	0	0	0	0	0	0	0	0	0	0	0	0	0	0	0	0	0	0	0	0	0	0	0	0	0	0	0	0	0	0	0
Desulfonema	0	0	0	0	0	0	0	0	0	0	0	0	0	0	0	0	0	0	0	0	0	0	0	0	0	0	0	0	0	0	0	0	0	0	0	0	0	0	0	0	0	0	0	0	0	0	0	0	0
Moraxella	0	0	0	0	0	0	0	0	0	0	0	0	0	0	0	0	0	0	0	0	0	0	0	0	0	0	0	0	0	0	0	0	0	0	0	0	0	0	0	0	0	0	0	0	0	0	0	0	0
Acholeplasma	0	0	0	0	0	0	0	0	0	0	0	0	0	0	0	0	0	0	0	0	0	0	0	0	0	0	0	0	0	0	0	0	0	0	0	0	0	0	0	0	0	0	0	0	0	0	0	0	0
Altererythrobacter	0	0	0	0	0	0	0	0	0	0	0	0	0	0	0	0	0	0	0	0	0	0	0	0	0	0	0	0	0	0	0	0	0	0	0	0	0	0	0	0	0	0	0	0	0	0	0	0	0
Chloronema	0	0	0	0	0	0	0	0	0	0	0	0	0	0	0	0	0	0	0	0	0	0	0	0	0	0	0	0	0	0	0	0	0	0	0	0	0	0	0	0	0	0	0	0	0	0	0	0	0
Bosea	0	0	0	0	0	4.13343e-05	0	0	0	0	0	0	0	0	0	0	0	0	0	0	0	0	0	0	0	0	0	0	0	0	0	0	0	0	0	0	0	0	0	0	0	0	0	0	0	0	0	0	0
Desulfobacter	0	0	0	0	0	0	0	0	0	0	0	0	0	0	0	0	0	0	0	0	0	0	0	0	0	0	0	0	0	0	0	0	0	0	0	0	0	0	0	0	0	0	0.000206671	0	0	0	0	0	4.13343e-05
Turneriella	0	0	0	0	0	0	0	0	0	0	0	0	0	0	0	0	0	0	0	0	0	0	0	0	0	0	0	0	0	0	0	0	0	0	0	0	0	0	0	0	0	0	0	0	0	0	0	0	0
uncultured_methanogenic_archaeon	0	0	0	0	0	0	0	0	0	0	0	0	0	0	0	0	0	0	0	0	0	0	0	0	0	0	0	0	0	0	0	0	0	0	0	0	0	0	0	0	0	0	0	0	0	0	0	0	0
Dyella	0	0	0	0	0	0	0	0	0	0	0	0	0	0	0	0	0	0	0	0	0	0	0	0	0	0	0	0	0	0	0	0	0	0	0	0	0	0	0	0	0	0	0	0	0	0	0	0	0
Gracilibacteria_bacterium_canine_oral_taxon_394	0	0	0	0	0	0	0	0	0	0	0	0	0	0	0	0	0	0	0	0	0	0	0	0	0	0	0	0	0	0	0	0	0	0	0	0	0	0	0	0	0	0	0	0	0	0	0	0	0
Thermincola	0	0	0	0	0	0	0	0	0	0	0	0	0	0	0	0	0	0	0	0	0	0	0	0	0	0	0	0	0	0	0	0	0	0	0	0	0	0	0	0	0	0	0	0	0	0	0	0	0
Mucilaginibacter	0	0	0	0	0	0	0	0	0	0	0	0	0.000124003	0	0	0	0	0	0	0	0	0	0	0	0	0	0	0	0	0	0	0	0	0	0	0	0	0	0	0	0	0	0	0	0	0	0	0	0
uncultured_bacterium_zdt-33i5	0	0	0	0	0	0	0	0	0	0	0	0	0	0	0	0	0	0	0	0	0	0	0	0	0	0	0	0	0	0	0	0	0	0	0	0	0	0	0	0	0	0	0	0	0	0	0	0	0
CL500-29_marine_group	0	0	0	0	0	0	0	0	0	0	0	0	0	0	0	0	0	0	0	0	0	0	0	0	0	0	0	0	0	0	0	0	0	0	0	0	0	0	0	0	0	0	0	0	0	0	0	0	0
Erysipelotrichaceae_UCG-006	0	0	0	0	0	0	0	0	0	0	0	0	0	0	0	0	0	0	0	0	0	0	0	0	0	0	0	0	0	0	0	0	0	0	0	0	0	0	0	0	0	0	0	0	0	0	0	0	0
Lentimonas	0	0	0	0	0	0	0	0	0	0	0	0	0	0	0	0	0	0	0	0	0	0	0	0	0	0	0	0	0	0	0	0	0	0	0	0	0	0	0	0	0	0	0	0	0	0	0	0	0
uncultured_Geobacter_sp.	0	0	0	0	0	0	0	0	0	0	0	0	0	0	0	0	0	0	0	0	0	0	0	0	0	0	0	0	0	0	0	0	0	0	0	0	0	0	0	0	0	0	0	0	0	0	0	0	0
Deinococcus	4.13343e-05	0	0	0	0	0	0	0	0	0	0	0	0	0	0	0	0	0	0	0	0	0	0	0	0	0	0	0	0	0	0	0	0	0	0	0	0	0	0	0	0	0	0	0	0	0	0	0	0
Phenylobacterium	0	0	0	0	0	4.13343e-05	0	0	0	0	0	0	0	0	0	0	0	0	0	0	0	0	0	0	0	0	0	0	0	0	0	0	0	0	0	0	0	0	0	0	0	0	0	0	0	0	0	0	0
Oligella	0	0	0	0	0	0	0	0	0	0	0	0	0	0	0	0	0	0	0	0	0	0	0	0	0	0	0	0	0	0	0	0	0	0	0	0	0	0	0	0	0	0	0	0	0	0	0	0	0
Flectobacillus	0	0	0	0	0	0	0	0	0	0	0	0	0	0	0	0	0	0	0	0	0	0	0	0	0	0	0	0	0	0	0	0	0	0	0	0	0	0	0	0	0	0	0	0	0	0	0	0	0
Rikenella	0	0	0	0	0	0	0	0	0	0	0	0	0	4.13343e-05	0	0	0	0	0	0	0	0	0	0	0	4.13343e-05	0	0	0	0	0	0	0	0	0	0	0	0	0	0	0	0	0	0	0	0	0	0	0
Tumebacillus	0	0	0	0	0	0	0	0	0	0	0	0	0	0	0	0	0	0	0	0	0	0	0	0	0	0	0	0	0	0	0	0	0	0	0	0	0	0	0	0	0	0	0	0	0	0	0	0	0
OLB12	0	0	0	0	0	0	0	0	0	0	0	0	0	0	0	0	0	0	0	0	0	0	0	0	0	0	0	0	0	0	0	0	0	0	0	0	0	0	0	0	0	0	0	0	0	0	0	0	0
Pir4_lineage	0	0	0	0	0	0	0	0	0	0	0	0	0	0	0	0	0	0	0	0	0	0	0	0	0	0	0	0	0	0	0	0	0	0	0	0	0	0	0	0	0	0	0	0	0	0	0	0	0
denitrifying_bacterium_enrichment_culture_clone_NOB_2_A7	0	0	0	0	0	0	0	0	0	0	0	0	0	0	0	0	0	0	0	0	0	0	0	0	0	0	0	0	0	0	0	0	0	0	0	0	0	0	0	0	0	0	0	0	0	0	0	0	0
uncultured_Firmicutes_bacterium	0	0	0	0	0	0	0	0	0	0	0	0	0	0	0	0	0	0	0	0	0	0	0	0	0	0	0	0	0	0	0	0	0	0	0	0	0	0	0	0	0	0	0	0	0	0	0	0	0
Gemmata	0	0	0	0	0	0	0	0	0	0	0	0	0	0	0	0	0	0	0	0	0	0	0	0	0	0	0	0	0	0	0	0	0	0	0	0	0	0	0	0	0	0	0	0	0	0	0	0	0
Syntrophorhabdus	0	0	0	0	0	0	0	0	0	0	0	0	0	0	0	0	0	0	0	0	0	0	0	0	0	0	0	0	0	0	0	0	0	0	0	0	0	0	0	0	0	0	0	0	0	0	0	0	0
Singulisphaera	0	0	0	0	0	0	0	0	0	0	0	0	0	0	0	0	0	0	0	0	0	0	0	0	0	0	0	0	0	0	0	0	0	0	0	0	0	0	0	0	0	0	0	0	0	0	0	0	0
Halarchaeum	0	0	0	0	0	0	0	0	0	0	0	0	0	0	0	0	0	0	0	0	0	0	0	0	0	0	0	0	0	0	4.13343e-05	0	0	0	0	0	0	0	0	0	0	0	0	0	0	0	0	0	0
A2	0	0	0	0	0	0	0	0	0	0	0	0	0	0	0	0	0.00028934	0	0	0	0	0	0	0	0	0	0	0	0	0	0	0	0	0	0	0	0	0	0	0	0	0	0	0	0	0	0	0	0
Herpetosiphon	0	0	0	0	0	0	0	0	0	0	0	0	0	0	0	0	0	0	0	0	0	0	0	0	0	0	0	0	0	0	0	0	0	0	0	0	0	0	0	0	0	0	0	0	0	0	0	0	0
Solirubrobacter	0	0	0	0	0	0	0	0	0	0	0	0	0	0	0	0	0	0	0	0	0	0	0	0	0	0	0	0	0	0	0	0	0	0	0	0	0	0	0	0	0	0	0	0	0	0	0	0	0
OLB13	0	0	0	0	0	0	0	0	0	0	0	0	0	0	0	0	0	0	0	0	0	0	0	0	0	0	0	0	0	0	0	0	0	0	0	0	0	0	0	0	0	0	0	0	0	0	0	0	0
Gemmatirosa	0	0	0	0	0	0	0	0	0	0	0	0	0	0	0	0	0	0	0	0	0	0	0	0	0	0	0	0	0	0	0	0	0	0	0	0	0	0	0	0	0	0	0	0	0	0	0	0	0
uncultured_euryarchaeote	0	0	0	0	0	0	0	0	0	0	0	0	0	0	0	0	0	0	0	0	0	0	0	0	0	0	0	0	0	0	0	0	0	0	0	0	0	0	0	0	0	0	0	0	0	0	0	0	0
BSV13	0	0	0	0	0	0	0	0.000330674	0	0	0	0	0	0	0	0	0	0	0	0	0	0	0	0	0	0	0	0	0	0	0	0	0	0	0	0	0	0	0	0	0	0	0	0	0	0	0	0	0
Anaerofustis	0	0	0	0	0	0	0	0	0	0	0	0	0	0	0	0	0	0	0	0	0	0	0	0	0	0	0	0	0	0	0	0	0	0	0	0	0	0	0	0	0	0	0	0	0	0	0	0	0
Halomicroarcula	0	0	0	0	0	0	0	0	0	0	0	0	0	0	0	0	0	0	0	0	0	0	0	0	0	0	0	0	0	0	8.26685e-05	0	0	0	0	0	0	0	0	0	0	0	0	0	0	0	0	0	0
Saccharospirillum	0	0	0	0	0	0	0	0	0	0	0	0	0	0	0	0	0	0	0	0	0	0	0	0	0	0	0	0	0	0	0	0	0	0	0	0	0	0	0	0	0	0	0	0	0	0	0	0	0
Desulfonatronobacter	0	0	0	0	0	0	0	0	0	0	0	0	0	0	0	0	0	0	0	0	0	0	0	0	0	0	0	0	0	0	0	0	0	0	0	0	0	0	0	0	0	0	0	0	0	0	0	0	0
Halioglobus	0	0	0	0	0	0	0	0	0	0	0	0	0	0	0	0	0	0	0	0	0	0	0	0	0	0	0	0	0	0	0	0	0	0	0	0	0	0	0	0	0	0	0	0	0	0	0	0	0
Fluviicola	0	0	0	0	0	0	0	0	0	0	0	0	0	0	0	0	0	0	0	0	0	0	0	0	0	0	0	0	0	0	0	0	0	0	0	0	0	0	0	0	0	0	0	0	0	0	0	0	0
Arcticiflavibacter	0	0	0	0	0	0	0	0	0	0	0	0	0	0	0	0	0	0	0	0	0	0	0	0	0	0	0	0	0	0	0	0	0	0	0	0	0	0	0	0	0	0	0	0	0	0	0	0	0
Oscillochloris	0	0	0	0	0	0	0	0	0	0	0	0	0	0	0	0	0	0	0	0	0	0	0	0	0	0	0	0	0	0	0	0	0	0	0	0	0	0	0	0	0	0	0	0	0	0	0	0	0
Syntrophobacter	0	0	0	0	0	0	0	0	0	0	0	0	0	0	0	0	0	0	0	0	0	0	0	0	0	0	0	0	0	0	0	0	0	0	0	0	0	0	0	0	0	0	0	0	0	0	0	0	0
mle1-7	0	0	0	0	0	0	0	0	0	0	0	0	0	0	0	0	0	0	0	0	0	0	0	0	0	0	0	0	0	0	0	0	0	0	0	0	0	0	0	0	0	0	0	0	0	0	0	0	0
Gramella	0	0	0	0	0	0	0	0	0	0	0	0	0	0	0	0	0	0	0	0	0	0	0	0	0	0	0	0	0	0	0	0	0	0	0	0	0	0	0	0	0	0	0	0	0	0	0	0	0
Sulfurovum	0	0	0	0	0	0	0	0	0	0	0	0	0	0	0	0	0	0	0	0	0	0	0	0	0	0	0	0	0	0	0	0	0	0	0	0	0	0	0	0	0	0	0	0	0	0	0	0	0
Rubrivirga	0	0	0	0	0	0	0	0	0	0	0	0	0	0	0	0	0	0	0	0	0	0	0	0	0	0	0	0	0	0	0	0	0	0	0	0	0	0	0	0	0	0	0	0	0	0	0	0	0
Rhodanobacter	0	0	0	0	0	0	0	0	0	0	0	0	0	0	0	0	0	0	0	0	0	0	0	0	0	0	0	0	0	0	0	0	0	0	0	0	0	0	0	0	0	0	0	0	0	0	0	0	0
Sulfuricurvum	0	0	0	0	0	0	0	0	0	0	0	0	0	0	0	0	0	0	0	0	0	0	0	0	0	0	0	0	0	0	0	0	0	0	0	0	0	0	0	0	0	0	0	0	0	0	0	0	0
uncultured_beta_proteobacterium	0	0	0	0	0	0	0	0	0	0	0	0	0	0	0	0	0	0	0	0	0	0	0	0	0	0	0	0	0	0	0	0	0	0	0	0	0	0	0	0	0	0	0	0	0	0	0	0	0
Hyphomicrobium	0	0	0	0	0	0	0	0	0	0	0	0	0	0	0	0	0	0	0	0	0	0	0	0	0	0	0	0	0	0	0	0	0	0	0	0	0	0	0	0	0	0	0	0	0	0	0	0	0
Winogradskyella	0	0	0	0	0	0	0	0	0	0	0	0	0	0	0	0	0	0	0	0	0	0	0	0	0	0	0	0	0	0	0	0	0	0	0	0	0	0	0	0	0	0	0	0	0	0	0	0	0
Sulfurospirillum	0	0	0	0	0	0	0	0	0	0	0	0	0	0	0	0	0	0	0	0	0	0	0	0	0	0	0	0	0	0	0	0	0	0	0	0	0	0	0	0	0	0	0.000330674	0	0	0	0	0	0
Desemzia	0	0	0	0	0	0	0	0	0	0	0	0	0	0	0	0	0	0	0	0	0	0	0	0	0	0	0	0	0	0	0	0	0	0	0	0	0	0	0	0	0	0	0	0	0	0	0	0	0
Bulleidia	0	0	0	0	0	0	0	0	0	0	0	0	0	0	0	0	0	0	0	0	0	0	0	0	0.000165337	0	0	0	0	0	0	0	0	0	0	0	0	0	0	0	8.26685e-05	0	0	0	0	0	0	0	0
Sphingorhabdus	0	0	0	0	0	0	0	0	0	0	0	0	0	0	0	0	0	0	0	0	0	0	0	0	0	0	0	0	0	0	0	0	0	0	0	0	0	0	0	0	0	0	0	0	0	0	0	0	0
uncultured_delta_proteobacterium	0	0	0	0	0	0	0	0	0	0	0	0	0	0	0	0	0	0	0	0	0	0	0	0	0	0	0	0	0	0	0	0	0	0	0	0	0	0	0	0	0	0	0	0	0	0	0	0	0
Allium_cepa_(onion)	0	0	0	0	0	0	0	0	0	0	0	0	0	0	0	0	0	0	0	0	0	0	0	0	0	0	0	0	0	0	0	0	0	0	0	0	0	0	0	0	0	0	0	0	0	0	0	8.26685e-05	0
CHKCI002	0	0	0	0	0	0	0	0	0	0	0	0	0	0	0	8.26685e-05	0	0	0	0	0	0	0	0	0	0	0	0	0	0	0	0	0	0	0	0	0	0	0	0	0	0	0	0	0	0	0	0	0
Xanthomonas	0	0	0	0	0	0	0	0	0	0	0	0	0	0	0	0	0	0	0	0	0	0	0	0	0	0	0	0	0	0	0	0	0	0	0	0	0	0	0	0	0	0	0	0	0	0	0	0	0
uncultured_Sphingobacteriales_bacterium	0	0	0	0	0	0	0	0	0	0	0	0	0	0	0	0	0	0	0	0	0	0	0	0	0	0	0	0	0	0	0	0	0	0	0	0	0	0	0	0	0	0	0	0	0	0	0	0	0
Magnetospirillum	0	0	0	0	0	0	0	0	0	0	0	0	0	0	0	0	0	0	0	0	0	0	0	0	0	0	0	0	0	0	0	0	0	0	0	0	0	0	0	0	0	0	0	0	0	0	0	0	0
Arenimonas	0	0	0	0	0	0	0	0	0	0	0	0	0	0	0	0	0	0	0	0	0	0	0	0	0	0	0	0	0	0	0	0	0	0	0	0	0	0	0	0	0	0	0	0	0	0	0	0	0
Rubricoccus	0	0	0	0	0	0	0	0	0	0	0	0	0	0	0	0	0	0	0	0	0	0	0	0	0	0	0	0	0	0	0	0	0	0	0	0	0	0	0	0	0	0	0	0	0	0	0	0	0
Desulfomicrobium	0	0	0	0	0	0	0	0	0	0	0	0	0	0	0	0	0	0	0	0	0	0	0	0	0	0	0	0	0	0	0	0	0	0	0	0	0	0	0	0	0	0	0	0	0	0	0	0	8.26685e-05
Pygmaiobacter	0	0	0	0	0	0	0	0	0	0	0	0	0	0	0	0	0	0	0	0	0	0	0	0	0	0	0	0	0	0	0	0	0	0	0	0	0	0	0	0	0	0	0	0	0	0	0	0	0
Geothrix	0	0	0	0	0	0	0	0	0	0	0	0	0	0	0	0	0	0	0	0	0	0	0	0	0	0	0	0	0	0	0	0	0	0	0	0	0	0	0	0	0	0	0	0	0	0	0	0	0
Aquisphaera	0	0	0	0	0	0	0	0	0	0	0	0	0	0	0	0	0	0	0	0	0	0	0	0	0	0	0	0	0	0	0	0	0	0	0	0	0	0	0	0	0	0	0	0	0	0	0	0	0
Limibacillus	0	0	0	0	0	0	0	0	0	0	0	0	0	0	0	0	0	0	0	0	0	0	0	0	0	0	0	0	0	0	0	0	0	0	0	0	0	0	0	0	0	0	0	0	0	0	0	0	0
Actinoallomurus	0	0	0	0	0	0	0	0	0	0	0	0	0	0	0	0	0	0	0	0	0	0	0	0	0	0	0	0	0	0	0	0	0	0	0	0	0	0	0	0	0	0	0	0	0	0	0	0	0
Empedobacter	0	0	0	0	0	0	0	0	0	0	0	0	0	0	0	0	0	0	0	0	0	0	0	0	0	0	0	0	0	0	0	0	0	0	0	0	0	0	0	0	0	0	0	0	0	0	0	0	0
RBG-16-58-14	0	0	0	0	0	0	0	0	0	0	0	0	0	0	0	0	0	0	0	0	0	0	0	0	0	0	0	0	0	0	0	0	0	0	0	0	0	0	0	0	0	0	0	0	0	0	0	0	0
Candidatus_Methanomethylophilus	0	0	0	0	0	0	0	0	0	0	0	0	0	0	0	0	0	0	0	0	0	0	0	0	0	0	0	0	0	0	0	0	0	0	0	0	0	0	0	0	0	0	0	0	0	0	0	0	0
Halomicrobium	0	0	0	0	0	0	0	0	0	0	0	0	0	0	0	0	0	0	0	0	0	0	0	0	0	0	0	0	0	0	0	0	0	0	0	0	0	0	0	0	0	0	0	0	0	0	0	0	0
Anaeromyxobacter_dehalogenans	0	0	0.00028934	0	0	0	0	0	0	0	0	0	0	0	0	0	0	0	0	0	0	0	0	0	0	0	0	0	0	0	0	0	0	0	0	0	0	0	0	0	0	0	0	0	0	0	0	0	0
Parafilimonas	0	0	0	0	0	0	0	0	0	0	0	0	0	0	0	0	0	0	0	0	0	0	0	0	0	0	0	0	0	0	0	0	0	0	0	0	0	0	0	0	0	0	0	0	0	0	0	0	0
Methylophaga	0	0	0	0	0	0	0	0	0	0	0	0	0	0	0	0	0	0	0	0	0	0	0	0	0	0	0	0	0	0	0.000124003	0	0	0	0	0	0	0	0	0	0	0	0	0	0	0	0	0	0
uncultured_bacterium_0319-7F19	0	0	0	0	0	0	0	0	0	0	0	0	0	0	0	0	0	0	0	0	0	0	0	0	0	0	0	0	0	0	0	0	0	0	0	0	0	0	0	0	0	0	0	0	0	0	0	0	0
Robiginitalea	0	0	0	0	0	0	0	0	0	0	0	0	0	0	0	0	0	0	0	0	0	0	0	0	0	0	0	0	0	0	0	0	0	0	0	0	0	0	0	0	0	0	0	0	0	0	0	0	0
Pseudoramibacter	0	0	0	0	0	0	0	0	0	0	0	0	0	0	0	0	0	0	0	0	0	0	0	0	0	0	0	0	0	0	0	0	0	0	0	0	0	0	0	0	0	0	0	0	0	0	0	0	0
Streptomyces	0	0	0	0	0	0	0	0	0	0	0	0	0	0	0	0	0	0	0	0	0	0	0	0	0	0	0	0	0	0	0	0	0	0	0	0	0	0	0	0	0	0	0	0	0	0	0	0	0
Bauldia	0	0	0	0	0	0	0	0	0	0	0	0	0	0	0	0	0	0	0	0	0	0	0	0	0	0	0	0	0	0	0	0	0	0	0	0	0	0	0	0	0	0	0	0	0	0	0	0	0
Phytophthora_sp._Chile5	0	0	0	0	0	0	0	0	0	0	0	0	0	0	0	0	0	0	0	0	0	0	0	0	0	0	0	0	0	0	0	0	0	0	0	0	0	0	0	0	0	0	0	0	0	0	0	0	0
Candidatus_Brocadia	0	0	0	0	0	0	0	0	0	0	0	0	0	0	0	0	0	0	0	0	0	0	0	0	0	0	0	0	0	0	0	0	0	0	0	0	0	0	0	0	0	0	0	0	0	0	0	0	0
Ruminococcaceae_V9D2013_group	0	0	0	0	0	0	0	0	0	0	0	0	0	0	0	0	0	0	0	0	0	0	0	0	0	0	0	0	0	0	0	0	0	0	0	0	0	0	0	0	0	0	0	0	0	0	0	0	0
I-8	0	0	0	0	0	0	0	0	0	0	0	0	0	0	0	0	0	0	0	0	0	0	0	0	0	0	0	0	0	0	0	0	0	0	0	0	0	0	0	0	0	0	0	0	0	0	0	0	0
NS3a_marine_group	0	0	0	0	0	0	0	0	0	0	0	0	0	0	0	0	0	0	0	0	0	0	0	0	0	0	0	0	0	0	0	0	0	0	0	0	0	0	0	0	0	0	0	0	0	0	0	0	0
Verruc-01	0	0	0	0	0	0	0	0	0	0	0	0	0	0	0	0	0	0	0	0	0	0	0	0	0	0	0	0	0	0	0	0	0	0	0	0	0	0	0	0	0	0	0	0	0	0	0	0	0
Lachnospiraceae_NK3A20_group	0	0	0	0	0	0	0	0	0	0	0	0	0	0	0	0	0	0	0	0	0	0	0	0	0	0	0	0	0	0	0	0	0	0	0	0	0	0	0	0	0	0	0	0	0	0	0	0	0
Pontibacter	0	0	0	0	0	0	0	0	0	0	0	0	0	0	0	0	0	0	0	0	0	0	0	0	0	0	0	0	0	0	0	0	0	0	0	0	0	0	0	0	0	0	0	0	0	0	0	0	0
Acidothermus	0	0	0	0	0	0	4.13343e-05	0	0	0	0	0	0	0	0	0	0	0	0	0	0	0	0	0	0	0	0	0	0	0	0	0	0	0	0	0	0	0	0	0	0	0	0	0	0	0	0	0	0
Aliterella_CENA595	0	0	0	0	0	0	0	0	0	0	0	4.13343e-05	0	0	0	0	0	0	0	0	0	0	0	0	0	0	0	0	0	0	0	0	0	0	0	0	0	0	0	0	0	0	0	0	0	0	0	0	0
Anoxynatronum	0	0	0	0	0	0	0	0	0	0	0	0	0	0	0	0	0	0	0	0	0	0	0	0	0	0	0	0	0	0	0	0	0	0	0	0	0	0	0	0	0	0	0	0	0	0	0	0	0
Devosia	0	0	0	0	0	0	0	0	0	0	0	0	0	0	0	0	0	0	0	0	0	0	0	0	0	0	0	0	0	0	0	0	0	0	0	0	0	0	0	0	0	0	0	0	0	0	0	0	0
uncultured_soil_bacterium_PBS-II-37	0	0	0	0	0	0	0	0	0	0	0	0	0	0	0	0	0	0	0	0	0	0	0	0	0	0	0	0	0	0	0	0	0	0	0	0	0	0	0	0	0	0	0	0	0	0	0	0	0
Halohasta	0	0	0	0	0	0	0	0	0	0	0	0	0	0	0	0	0	0	0	0	0	0	0	0	0	0	0	0	0	0	0.000206671	0	0	0	0	0	0	0	0	0	0	0	0	0	0	0	0	0	0
Candidatus_Omnitrophus	0	0	0	0	0	0	0	0	0	0	0	0	0	0	0	0	0	0	0	0	0	0	0	0	0	0	0	0	0	0	0	0	0	0	0	0	0	0	0	0	0	0	0	0	0	0	0	0	0
Sva0081_sediment_group	0	0	0	0	0	0	0	0	0	0	0	0	0	0	0	0	0	0	0	0	0	0	0	0	0	0	0	0	0	0	0	0	0	0	0	0	0	0	0	0	0	0	0	0	0	0	0	0	0
Dechloromonas	0	0	0	0	0	0	0	0	0	0	0	0	0	0	0	0	0	0	0	0	0	0	0	0	0	0	0	0	0	0	0	0	0	0	0	0	0	0	0	0	0	0	0	0	0	0	0	0	0
JGI-0000079-D21	0	0	0	0	0	0	0	0	0	0	0	0	0	0	0	0	0	0	0	0	0	0	0	0	0	0	0	0	0	0	0	0	0	0	0	0	0	0	0	0	0	0	0.000124003	0	0	0	0	0	4.13343e-05
Coriobacteriaceae_UCG-002	0	0	0	0	0	0	0	0	0	0	0	0	0	0	0	0	0	0	0	0	0	0	0	0	0	0	0	0	0	0	0	0	0	0	0	0	0	0	0	0	0	0	0	0	0	0	0	0	0
Truepera	0	0	0	0	0	0	0	0	0	0	0	0	0	0	0	0	0	0	0	0	0	0	0	0	0	0	0	0	0	0	0	0	0	0	0	0	0	0	0	0	0	0	0	0	0	0	0	0	0
Desulfotignum	0	0	0	0	0	0	0	0	0	0	0	0	0	0	0	0	0	0	0	0	0	0	0	0	0	0	0	0	0	0	0	0	0	0	0	0	0	0	0	0	0	0	0	0	0	0	0	0	0
Leucobacter	0	0	0	0	0	0	0	0	0	0	0	0	0	0	4.13343e-05	0	0	0	0	0	0	0	0	0	0	0	0	0	0	0	8.26685e-05	0	0	0	0	0	0	0	0	0	0	0	4.13343e-05	0	0	0	0	0	0
Pyrinomonas	0	0	0	0	0	0	0	0	0	0	0	0	0	0	0	0	0	0	0	0	0	0	0	0	0	0	0	0	0	0	0	0	0	0	0	0	0	0	0	0	0	0	0	0	0	0	0	0	0
Roseomonas	0	0	0	0	0	0	0	0	0	0	0	0	0	0	0	0	0	0	0	0	0	0	0	0	0	0	0	0	0	0	0	0	0	0	0	0	0	0	0	0	0	0	0	0	0	0	0	0	0
Lacunisphaera	0	0	0	0	0	0	0	0	0	0	0	0	0	0	0	0	0	0	0	0	0	0	0	0	0	0	0	0	0	0	0	0	0	0	0	0	0	0	0	0	0	0	0	0	0	0	0	0	0
Isosphaera	0	0	0	0	0	0	0	0	0	0	0	0	0	0	0	0	0	0	0	0	0	0	0	0	0	0	0	0	0	0	0	0	0	0	0	0	0	0	0	0	0	0	0	0	0	0	0	0	0
Smithella	0	0	0	0	0	0	0	0	0	0	0	0	0	0	0	0	0	0	0	0	0	0	0	0	0	0	0	0	0	0	0	0	0	0	0	0	0	0	0	0	0	0	4.13343e-05	0	0	0	0	0	4.13343e-05
Litorimonas	0	0	0	0	0	0	0	0	0	0	0	0	0	0	0	0	0	0	0	0	0	0	0	0	0	0	0	0	0	0	0	0	0	0	0	0	0	0	0	0	0	0	0	0	0	0	0	0	0
Hydrogenobacter	0	0	0	0	0	0	0	0	0	0	0	0.000206671	0	0	0	0	0	0	0	0	0	0	0	0	0	0	0	0	0	0	0	0	0	0	0	0	0	0	0	0	0	0	0	0	0	0	0	0	0
Blastocatella	0	0	0	0	0	0	0	0	0	0	0	0	0	0	0	0	0	0	0	0	0	0	0	0	0	0	0	0	0	0	0	0	0	0	0	0	0	0	0	0	0	0	0	0	0	0	0	0	0
mouse_gut_metagenome	0	0	0	0	0	0	0	0	0	0	0	0	0	0	0	0	0	0	0	0	0	0	0	0	0	0	0	0	0	0	0	0	0	0	0	0	0	0	0	0	0	0	0	0	0	0	0	0	0
Kangiella	0	0	0	0	0	0	0	0	0	0	0	0	0	0	0	0	0	0	0	0	0	0	0	0	0	0	0	0	0	0	0	0	0	0	0	0	0	0	0	0	0	0	0	0	0	0	0	0	0
Pedobacter	0	0	0	0	0	0	0	0	0	0	0	0	0	0	0	0	0	0	0	0	0	0	0	0	0	0	0	0	0	0	0	0	0	0	0	0	0	0	0	0	0	0	0	0	0	0	0	0	0
uncultured_Telmatobacter_sp.	0	0	0	0	0	0	0	0	0	0	0	0	0	0	0	0	0	0	0	0	0	0	0	0	0	0	0	0	0	0	0	0	0	0	0	0	0	0	0	0	0	0	0	0	0	0	0	0	0
Inquilinus	0	0	0	0	0	0	0	0	0	0	0	0	0	0	0	0	0	0	0	0	0	0	0	0	0	0	0	0	0	0	0	0	0	0	0	0	0	0	0	0	0	0	0	0	0	0	0	0	0
Ferruginibacter	0	0	0	0	0	8.26685e-05	0	0	0	0	0	0	0	0	0	0	0	0	0	0	0	0	0	0	0	0	0	0	0	0	0	0	0	0	0	0	0	0	0	0	0	0	0	0	0	0	0	0	0
Schrenkiella_parvula	0	0	0	0	0	0	0	0	0.000124003	0	0	0	0	0	0	0	0	0	0	0	0	0	0	0	0	0	0	0	0	0	0	0	0	0	0	0	0	0	0	0	0	0	0	0	0	0	0	0	0
Propionigenium	0	0	0	0	0	0	0	0	0	0	0	0	0	0	0	0	0	0	0	0	0	0	0	0	0	0	0	0	0	0	0	0	0	0	0	0	0	0	0	0	0	0	0	0	0	0	0	0	0
Pseudoscardovia	0	0	0	0	0	0	0	0	0	0	0	0	0	0	0	0	0	0	0	0	0	0	0	0	0	0	0	0	0	0	0	0	0	0	0	0	0	0	0	0	0	0	0	0	0	0	0	0	0
Anaerolinea	0	0	0	0	0	0	0	0	0	0	0	0	0	0	0	0	0	0	0	0	0	0	0	0	0	0	0	0	0	0	0	0	0	0	0	0	0	0	0	0	0	0	0	0	0	0	0	0	0
Jeotgalibacillus	0	0	0	0	0	0	0	0	0	0	0	0	0	0	0	0	0	0	0	0	0	0	0	0	0	0	0	0	0	0	0	0	0	0	0	0	0	0	0	0	0	0	0	0	0	0	0	0	0
Sporomusa	0	0	0	0	0	0	0	0	0	0	0	0	0	0	0	0	0	0	0	0	0	0	0	0	0	0	0	0	0	0	0	0	0	0	0	0	0	0	0	0	0	0	0	0	0	0	0	0	0
Pyramimonas_tetrarhynchus	0	0	0	0	0	0	0	0	0	0	0	0	0	0	0	0	0	0	0	0	0	0	0	0	0	0	0	0	0	0	0	0	0	0	0	0	0	0	0	0	0	0	0	0	0	0	0	0	0
Roseimaritima	0	0	0	0	0	0	0	0	0	0	0	0	0	0	0	0	0	0	0	0	0	0	0	0	0	0	0	0	0	0	0	0	0	0	0	0	0	0	0	0	0	0	0	0	0	0	0	0	0
Azospira	0	0	0	0	0	0	0	0	0	0	0	0	0	0	0	0	0	0	0	0	0	0	0	0	0	0	0	0	0	0	0	0	0	0	0	0	0	0	0	0	0	0	0	0	0	0	0	0	0
Thermoleophilum	0	0	0	0	0	0	0	0	0	0	0	0	0	0	0	0	0	0	0	0	0	0	0	0	0	0	0	0	0	0	0	0	0	0	0	0	0	0	0	0	0	0	0	0	0	0	0	0	0
Aestuariibacter	0	0	0	0	0	0	0	0	0	0	0	0	0	0	0	0	0	0	0	0	0	0	0	0	0	0	0	0	0	0	0	0	0	0	0	0	0	0	0	0	0	0	0	0	0	0	0	0	0
Sulfurifustis	0	0	0	0	0	0	0	0	0	0	0	0	0	0	0	0	0	0	0	0	0	0	0	0	0	0	0	0	0	0	0	0	0	0	0	0	0	0	0	0	0	0	0	0	0	0	0	0	0
Blastopirellula	0	0	0	0	0	0	0	0	0	0	0	0	0	0	0	0	0	0	0	0	0	0	0	0	0	0	0	0	0	0	0	0	0	0	0	0	0	0	0	0	0	0	0	0	0	0	0	0	0
Phycisphaera	0	0	0	0	0	0	0	0	0	0	0	0	0	0	0	0	0	0	0	0	0	0	0	0	0	0	0	0	0	0	0	0	0	0	0	0	0	0	0	0	0	0	0	0	0	0	0	0	0
Alcanivorax	0	0	0	0	0	0	0	0	0	0	0	0	0	0	0	0	0	0	0	0	0	0	0	0	0	0	0	0	0	0	0	0	0	0	0	0	0	0	0	0	0	0	0	0	0	0	0	0	0
CL500-3	0	0	0	0	0	0	0	0	0	0	0	0	0	0	0	0	0	0	0	0	0	0	0	0	0	0	0	0	0	0	0	0	0	0	0	0	0	0	0	0	0	0	0	0	0	0	0	0	0
Silanimonas	0	0	0	0	0	0	0	0	0	0	0	0	0	0	0	0	0	0	0	0	0	0	0	0	0	0	0	0	0	0	0	0	0	0	0	0	0	0	0	0	0	0	0	0	0	0	0	0	0
Candidatus_Paracaedibacter	0	0	0	0	0	0	0	0	0	0	0	0	0	0	0	0	0	0	0	0	0	0	0	0	0	0	0	0	0	0	0	0	0	0	0	0	0	0	0	0	0	0	0	0	0	0	0	0	0
Cellvibrio	0	0	0	0	0	0	0	0	0	0	0	0	0	0	0	0	0	0	0	0	0	0	0	0	0	0	0	0	0	0	0	0	0	0	0	0	0	0	0	0	0	0	0	0	0	0	0	0	0
OM43_clade	0	0	0	0	0	0	0	0	0	0	0	0	0	0	0	0	0	0	0	0	0	0	0	0	0	0	0	0	0	0	0	0	0	0	0	0	0	0	0	0	0	0	0	0	0	0	0	0	0
uncultured_eubacterium_WD283	0	0	0	0	0	0	0	0	0	0	0	0	4.13343e-05	0	0	0	0	0	0	0	0	0	0	0	0	0	0	0	0	0	0	0	0	0	0	0	0	0	0	0	0	0	0	0	0	0	0	0	0
Lysobacter	0	0	0	0	0	0	0	0	0	0	0	0	0	0	0	0	0	0	0	0	0	0	0	0	0	0	0	0	0	0	0	0	0	0	0	0	0	0	0	0	0	0	0	0	0	0	0	0	0
Syntrophomonas	0	0	0	0	0	0	0	0	0	0	0	0	0	0	0	0	0	0	0	0	0	0	0	0	0	0	0	0	0	0	0	0	0	0	0	0	0	0	0	0	0	0	0	0	0	0	0	0	0
Paraglaciecola	0	0	0	0	0	0	0	0	0	0	0	0	0	0	0	0	0	0	0	0	0	0	0	0	0	0	0	0	0	0	0	0	0	0	0	0	0	0	0	0	0	0	0	0	0	0	0	0	0
Candidatus_Competibacter	0	0	0	0	0	0	0	0	0	0	0	0	0	0	0	0	0	0	0	0	0	0	0	0	0	0	0	0	0	0	0	0	0	0	0	0	0	0	0	0	0	0	0	0	0	0	0	0	0
uncultured_sludge_bacterium	0	0	0	0	0	0	0	0	0	0	0	0	0	0	0	0	0	0	0	0	0	0	0	0	0	0	0	0	0	0	0	0	0	0	0	0	0	0	0	0	0	0	0	0	0	0	0	0	0
Subgroup_10	0	0	0	0	0	0	0	0	0	0	0	0	0	0	0	0	0	0	0	0	0	0	0	0	0	0	0	0	0	0	0	0	0	0	0	0	0	0	0	0	0	0	0	0	0	0	0	0	0
Proteiniphilum	0	0	0	0	0	0	0	0	0	0	0	0	0	0	0	0	0	0	0	0	0	0	0	0	0	0	0	0	0	0	0	0	0	0	0	0	0	0	0	0	0	0	0	0	0	0	0	0	0
Clostridium_sensu_stricto_10	0	0	0	0	0	0	0	0	0	0	0	0	0	0	0	0	0	0	0	0	0	0	0	0	0	0	0	0	0	0	0	0	0	0	0	0	0	0	0	0	0	0	0	0	0	0	0	0	0
WCHB1-32	0	0	0	0	0	0	0	0	0	0	0	0	0	0	0	0	0	0	0	0	0	0	0	0	0	0	0	0	0	0	0	0	0	0	0	0	0	0	0	0	0	0	4.13343e-05	0	0	0	0	0	0
Clostridium_sensu_stricto_13	0	0	0	0	0	0	0	0	0	0	0	0	0	0	0	0	0	0	0	0	0	0	0	0	0	0	0	0	0	0	0	0	0	0	0	0	0	0	0	0	0	0	0	0	0	0	0	0	0
denitrifying_bacterium_enrichment_culture_clone_NOB_2_E8	0	0	0	0	0	0	0	0	0	0	0	0	0	0	0	0	0	0	0	0	0	0	0	0	0	0	0	0	0	0	0	0	0	0	0	0	0	0	0	0	0	0	8.26685e-05	0	0	0	0	0	0
Clostridium_sensu_stricto_12	0	0	0	0	0	0	0	0	0	0	0	0	0	0	0	0	0	0	0	0	0	0	0	0	0	0	0	0	0	0	0	0	0	0	0	0	0	0	0	0	0	0	0	0	0	0	0	0	0
Uliginosibacterium	0	0	0	0	0	0	0	0	0	0	0	0	0	0	0	0	0	0	0	0	0	0	0	0	0	0	0	0	0	0	0	0	0	0	0	0	0	0	0	0	0	0	0	0	0	0	0	0	0
Muricauda	0	0	0	0	0	0	0	0	0	0	0	0	0	0	0	0	0	0	0	0	0	0	0	0	0	0	0	0	0	0	0	0	0	0	0	0	0	0	0	0	0	0	0	0	0	0	0	0	0
Malonomonas	0	0	0	0	0	0	0	0	0	0	0	0	0	0	0	0	0	0	0	0	0	0	0	0	0	0	0	0	0	0	8.26685e-05	0	0	0	0	0	0	0	0	0	0	0	0	0	0	0	0	0	0
Thermoanaerobaculum	0	0	0	0	0	0	0	0	0	0	0	0	0	0	0	0	0	0	0	0	0	0	0	0	0	0	0	0	0	0	0	0	0	0	0	0	0	0	0	0	0	0	0	0	0	0	0	0	0
Palleronia	0	0	0	0	0	0	0	0	0	0	0	0	0	0	0	0	0	0	0	0	0	0	0	0	0	0	0	0	0	0	0	0	0	0	0	0	0	0	0	0	0	0	0	0	0	0	0	0	0
Cycloclasticus	0	0	0	0	0	0	0	0	0	0	0	0	0	0	0	0	8.26685e-05	0	0	0	0	0	0	0	0	0	0	0	0	0	0	0	0	0	0	0	0	0	0	0	0	0	0	0	0	0	0	0	0
uncultured_marine_bacterium	0	0	0	0	0	0	0	0	0	0	0	0	0	0	0	0	0	0	0	0	0	0	0	0	0	0	0	0	0	0	0	0	0	0	0	0	0	0	0	0	0	0	0	0	0	0	0	0	0
JGI_0001001-H03	0	0	0	0	0	0	0	0	0	0	0	0	0	0	0	0	0	0	0	0	0	0	0	0	0	0	0	0	0	0	0	0	0	0	0	0	0	0	0	0	0	0	0	0	0	0	0	0	0
Jatrophihabitans	0	0	0	0	0	0	0	0	0	0	0	0	0	0	0	0	4.13343e-05	0	0	0	0	0	0	0	0	0	0	0	0	0	0	0	0	0	0	0	0	0	0	0	0	0	0	0	0	0	0	0	0
Clade_Ia	0	0	0	0	0	0	0	0	0	0	0	0	0	0	0	0	0	0	0	0	0	0	0	0	0	0	0	0	0	0	0	0	0	0	0	0	0	0	0	0	0	0	0	0	0	0	0	0	0
Anaerospora	0	0	0	0	0	0	0	0	0	0	0	0	0	0	0	0	0	0	0	0	0	0	0	0	0	0	0	0	0	0	0	0	0	0	0	0	0	0	0	0	0	0	0	0	0	0	0	0	0
Erysipelotrichaceae_UCG-009	0	0	0	0	0	0	0	0	0	0	0	0	0	0	0	0	0	0	0	0	0	0	0	0	0	0	0	0	0	0	0	0	0	0	0	0	0	0	0	0	0	0	0	0	0	0	0	0	0
Chlorobaculum	0	0	0	0	0	0	0	0	0	0	0	0	0	0	0	0	0	0	0	0	0	0	0	0	0	0	0	0	0	0	0	0	0	0	0	0	0	0	0	0	0	0	0	0	0	0	0	0	0
W5053	0	0	0	0	0	0	0	0	0	0	0	0	0	0	0	0	0	0	0	0	0	0	0	0	0	0	0	0	0	0	0	0	0	0	0	0	0	0	0	0	0	0	0	0	0	0	0	0	0
Aestuariibaculum	0	0	0	0	0	0	0	0	0	0	0	0	0	0	0	0	0	0	0	0	0	0	0	0	0	0	0	0	0	0	0	0	0	0	0	0	0	0	0	0	0	0	0	0	0	0	0	0	0
endosymbionts	0	0	0	0	0	0	0	0	0	0	0	0	0	0	0	0	0	0	0	0	0	0	0	0	0	0	0	0	0	0	0	0	0	0	0	0	0	0	0	0	0	0	0	0	0	0	0	0	0
groundwater_metagenome	0	0	0	0	0	0	0	0	0	0	0	0	0	0	0	0	0	0	0	0	0	0	0	0	0	0	0	0	0	0	0	0	0	0	0	0	0	0	0	0	0	0	0	0	0	0	0	0	0
Agromyces	0	0	0	0	0	0	0	0	0	0	0	0	0	0	0	0	0	0	0	0	0	0	0	0	0	0	0	0	0	0	0	0	0	0	0	0	0	0	0	0	0	0	0	0	0	0	0	0	0
uncultured_Anaerolineaceae_bacterium	0	0	0	0	0	0	0	0	0	0	0	0	0	0	0	0	0	0	0	0	0	0	0	0	0	0	0	0	0	0	0	0	0	0	0	0	0	0	0	0	0	0	0	0	0	0	0	0	0
Aeromicrobium	0	0	0	0	0	0	0	0	0	0	0	0	0	0	0	0	0	0	0	0	0	0	0	0	0	0	0	0	0	0	0	0	0	0	0	0	0	0	0	0	0	0	0	0	0	0	0	0	0
uncultured_Bellilinea_sp.	0	0	0	0	0	0	0	0	0	0	0	0	0	0	0	0	0	0	0	0	0	0	0	0	0	0	0	0	0	0	0	0	0	0	0	0	0	0	0	0	0	0	0	0	0	0	0	0	0
uncultured_Caldilinea_sp.	0	0	0	0	0	0	0	0	0	0	0	0	0	0	0	0	0	0	0	0	0	0	0	0	0	0	0	0	0	0	0	0	0	0	0	0	0	0	0	0	0	0	0	0	0	0	0	0	0
Litoricola	0	0	0	0	0	0	0	0	0	0	0	0	0	0	0	0	0	0	0	0	0	0	0	0	0	0	0	0	0	0	0	0	0	0	0	0	0	0	0	0	0	0	0	0	0	0	0	0	0
Coxiella	0	0	0	0	0	0	0	0	0	0	0	0	0	0	0	0	0	0	0	0	0	0	0	0	0	0	0	0	0	0	0	0	0	0	0	0	0	0	0	0	0	0	0	0	0	0	0	0	0
uncultured_alpha_proteobacterium	0	0	0	0	0	0	0	0	0	0	0	0	0	0	0	0	0	0	0	0	0	0	0	0	0	0	0	0	0	0	0	0	0	0	0	0	0	0	0	0	0	0	0	0	0	0	0	0	0
uncultured_endolithic_bacterium	0	0	0	0	0	0	0	0	0	0	0	0	0	0	0	0	0	0	0	0	0	0	0	0	0	0	0	0	0	0	0	0	0	0	0	0	0	0	0	0	0	0	0	0	0	0	0	0	0
uncultured_thaumarchaeote	0	0	0	0	0	0	0	0	0	0	0	0	0	0	0	0	0	0	0	0	0	0	0	0	0	0	0	0	0	0	0	0	0	0	0	0	0	0	0	0	0	0	0	0	0	0	0	0	0
Cerasibacillus	0	0	0	0	0	0	0	0	0	0	0	0	0	0	0	0	0	0	0	0	0	0	0	0	0	0	0	0	0	0	0	0	0	0	0	0	0	0	0	0	0	0	0	0	0	0	0	0	0
Sporanaerobacter	0	0	0	0	0	0	0	0	0	0	0	0	0	0	0	0	0	0	0	0	0	0	0	0	0	0	0	0	0	0	0	0	0	0	0	0	0	0	0	0	0	0	0	0	0	0	0	0	0
Candidatus_Methanoperedens	0	0	0	0	0	0	0	0	0	0	0	0	0	0	0	0	0	0	0	0	0	0	0	0	0	0	0	0	0	0	0	0	0	0	0	0	0	0	0	0	0	0	0	0	0	0	0	0	0
Spirulina_PCC-6313	0	0	0	0	0	0	0	0	0	0	0	0	0	0	0	0	0	0	0	0	0	0	0	0	0	0	0	0	0	0	0	0	0	0	0	0	0	0	0	0	0	0	0	0	0	0	0	0	0
Oleiphilus	0	0	0	0	0	0	0	0	0	0	0	0	0	0	0	0	0	0	0	0	0	0	0	0	0	0	0	0	0	0	0	0	0	0	0	0	0	0	0	0	0	0	0	0	0	0	0	0	0
Tetraselmis_marina	0	0	0	0	0	0	0	0	0	0	0	0	0	0	0	0	0	0	0	0	0	0	0	0	0	0	0	0	0	0	0	0	0	0	0	0	0	0	0	0	0	0	0	0	0	0	0	0	0
Candidatus_Aquiluna	0	0	0	0	0	0	0	0	0	0	0	0	0	0	0	0	0	0	0	0	0	0	0	0	0	0	0	0	0	0	0	0	0	0	0	0	0	0	0	0	0	0	0	0	0	0	0	0	0
Arcobacter	0	0	0	0	0	0	0	0	0	0	0	0	0	0	0	0	0	0	0	4.13343e-05	0	0	0	0	0	0	0	0	0	0	0	0	0	0	0	0	0	0	0	0	0	0	0	0	0	0	0	0	0
uncultured_anaerobic_ammonium-oxidizing_bacterium	0	0	0	0	0	0	0	0	0	0	0	0	0	0	0	0	0	0	0	0	0	0	0	0	0	0	0	0	0	0	0	0	0	0	0	0	0	0	0	0	0	0	0	0	0	0	0	0	0
Adhaeribacter	0	0	0	0	0	0	0	0	0	0	0	0	0	0	0	0	0	0	0	0	0	0	0	0	0	0	0	0	0	0	0	0	0	0	0	0	0	0	0	0	0	0	0	0	0	0	0	0	0
uncultured_Hyphomicrobiaceae_bacterium	0	0	0	0	0	0	4.13343e-05	0	0	0	0	0	0	0	0	0	0	0	0	0	0	0	0	0	0	0	0	0	0	0	0	0	0	0	0	0	0	0	0	0	0	0	0	0	0	0	0	0	0
Phaselicystis	0	0	0	0	0	0	0	0	0	0	0	0	0	0	0	0	0	0	0	0	0	0	0	0	0	0	0	0	0	0	0	0	0	0	0	0	0	0	0	0	0	0	4.13343e-05	0	0	0	0	0	0
Thermomonas	0	0	0	0	0	0	0	0	0	0	0	0	0	0	0	0	0	0	0	0	0	0	0	0	0	0	0	0	0	0	0	0	0	0	0	0	0	0	0	0	0	0	0	0	0	0	0	0	0
Pseudohongiella	0	0	0	0	0	0	0	0	0	0	0	0	0	0	0	0	0	0	0	0	0	0	0	0	0	0	0	0	0	0	0	0	0	0	0	0	0	0	0	0	0	0	0	0	0	0	0	0	0
Ileibacterium	0	0	0	0	0	0	0	0	0	0	0	0	0	0	0	0	0	0	0	0	0	0	0	0	0	0	0	0	0	0	0	0	0	0	0	0	0	0	0	0	0	0	0	0	0	0	0	0	0
Oleibacter	0	0	0	0	0	0	0	0	0	0	0	0	0	0	0	0	0	0	0	0	0	0	0	0	0	0	0	0	0	0	0	0	0	0	0	0	0	0	0	0	0	0	0	0	0	0	0	0	0
Candidatus_Megaira	0	0	0	0	0	0	0	0	0	0	0	0	0	0	0	0	0	0	0	0	0	0	0	0	0	0	0	0	0	0	0	0	0	0	0	0	0	0	0	0	0	0	0	0	0	0	0	0	0
Porticoccus	0	0	0	0	0	0	0	0	0	0	0	0	0	0	0	0	0	0	0	0	0	0	0	0	0	0	0	0	0	0	0	0	0	0	0	0	0	0	0	0	0	0	0	0	0	0	0	0	0
Draconibacterium	0	0	0	0	0	0	0	0	0	0	0	0	0	0	0	0	0	0	0	0	0	0	0	0	0	0	0	0	0	0	0	0	0	0	0	0	0	0	0	0	0	0	0	0	0	0	0	0	0
SUP05_cluster	0	0	0	0	0	0	0	0	0	0	0	0	0	0	0	0	0	0	0	0	0	0	0	0	0	0	0	0	0	0	0	0	0	0	0	0	0	0	0	0	0	0	0	0	0	0	0	0	0
Candidatus_Amoebophilus	0	0	0	0	0	0	0	0	0	0	0	0	0	0	0	0	0	0	0	0	0	0	0	0	0	0	0	0	0	0	0	0	0	0	0	0	0	0	0	0	0	0	0	0	0	0	0	0	0
uncultured_Elusimicrobia_bacterium	0	0	0	0	0	0	0	0	0	0	0	0	0	0	0	0	0	0	0	0	0	0	0	0	0	0	0	0	0	0	0	0	0	0	0	0	0	0	0	0	0	0	0	0	0	0	0	0	0
Candidatus_Cloacimonas	0	0	0	0	0	0	0	0	0	0	0	0	0	0	0	0	0	0	0	0	0	0	0	0	0	0	0	0	0	0	0	0	0	0	0	0	0	0	0	0	0	0	8.26685e-05	0	0	0	0	0	0
uncultured_Gemmatimonadetes_bacterium	0	0	0	0	0	0	0	0	0	0	0	0	0	0	0	0	0	0	0	0	0	0	0	0	0	0	0	0	0	0	0	0	0	0	0	0	0	0	0	0	0	0	0	0	0	0	0	0	0
RS62_marine_group	0	0	0	0	0	0	0	0	0	0	0	0	0	0	0	0	0	0	0	0	0	0	0	0	0	0	0	0	0	0	0	0	0	0	0	0	0	0	0	0	0	0	0	0	0	0	0	0	0
Hoppeia	0	0	0	0	0	0	0	0	0	0	0	0	0	0	0	0	0	0	0	0	0	0	0	0	0	0	0	0	0	0	0	0	0	0	0	0	0	0	0	0	0	0	0	0	0	0	0	0	0
Leptolinea	0	0	0	0	0	0	0	0	0	0	0	0	0	0	0	0	0	0	0	0	0	0	0	0	0	0	0	0	0	0	0	0	0	0	0	0	0	0	0	0	0	0	8.26685e-05	0	0	0	0	0	0
possible_genus_04	0	0	0	0	0	0	0	0	0	0	0	0	0	0	0	0	0	0	0	0	0	0	0	0	0	0	0	0	0	0	0	0	0	0	0	0	0	0	0	0	0	0	0	0	0	0	0	0	0
Cnuella	0	0	0	0	0	0	0	0	0	0	0	8.26685e-05	0	0	0	0	0	0	0	0	0	0	0	0	0	0	0	0	0	0	0	0	0	0	0	0	0	0	0	0	0	0	0	0	0	0	0	0	0
Coraliomargarita	0	0	0	0	0	0	0	0	0	0	0	0	0	0	0	0	0	0	0	0	0	0	0	0	0	0	0	0	0	0	0	0	0	0	0	0	0	0	0	0	0	0	0	0	0	0	0	0	0
Psychroflexus	0	0	0	0	0	0	0	0	0	0	0	0	0	0	0	0	0	0	0	0	0	0	0	0	0	0	0	0	0	0	0	0	0	0	0	0	0	0	0	0	0	0	0	0	0	0	0	0	0
Silvanigrella	0	0	0	0	0	0	0	0	0	0	0	0	0	0	0	0	0	0	0	0	0	0	0	0	0	0	0	0	0	0	0	0	0	0	0	0	0	0	0	0	0	0	0	0	0	0	0	0	0
Propionivibrio	0	0	0	0	0	0	0	0	0	0	0	0	0	0	0	0	0	0	0	0	0	0	0	0	0	0	0	0	0	0	0	0	0	0	0	0	0	0	0	0	0	0	0	0	0	0	0	0	0
Desulforhabdus	0	0	0	0	0	0	0	0	0	0	0	0	0	0	0	0	0	0	0	0	0	0	0	0	0	0	0	0	0	0	0	0	0	0	0	0	0	0	0	0	0	0	0	0	0	0	0	0	0
Kaistia	0	0	0	0	0	0	0	0	0	0	0	0	0	0	0	0	0	0	0	0	0	0	0	0	0	0	0	0	0	0	0	0	0	0	0	0	0	0	0	0	0	0	0	0	0	0	0	0	0
Defluviitaleaceae_UCG-011	0	0	0	0	0	0	0	0	0	0	0	0	0	0	0	0	0	0	0	0	0	0	0	0	0	0	0	0	0	0	0	0	0	0	0	0	0	0	0	0	0	0	0	0	0	0	0	0	0
Georgenia	0	0	0	0	0	0	0	0	0	0	0	0	0	0	0	0	0	0	0	0	0	0	0	0	0	0	0	0	0	0	0	0	0	0	0	0	0	0	0	0	0	0	0	0	0	0	0	0	0
Acetitomaculum	0	0	0	0	0	0	0	0	0	0	0	0	0	0	0	0	0	0	0	0	0	0	0	0	0	0	0	0	0	0	0	0	0	0	0	0	0	0	0	0	0	0	0	0	0	0	0	0	0
Sphingobacterium	0	0	0	0	0	0	0	0	0	0	0	0	0	0	0	0	0	0	0	0	0	0	0	0	0	0	0	0	0	0	0	0	0	0	0	0	0	0	0	0	0	0	8.26685e-05	0	0	0	0	0	0
Blvii28_wastewater-sludge_group	0	0	0	0	0	0	0	0	0	0	0	0	0	0	0	0	0	0	0	0	0	0	0	0	0	0	0	0	0	0	0	0	0	0	0	0	0	0	0	0	0	0	8.26685e-05	0	0	0	0	0	0
Dokdonia	0	0	0	0	0	0	0	0	0	0	0	0	0	0	0	0	0	0	0	0	0	0	0	0	0	0	0	0	0	0	0	0	0	0	0	0	0	0	0	0	0	0	0	0	0	0	0	0	0
uncultured_deep-sea_bacterium	0	0	0	0	0	0	0	0	0	0	0	0	0	0	0	0	0	0	0	0	0	0	0	0	0	0	0	0	0	0	0	0	0	0	0	0	0	0	0	0	0	0	0	0	0	0	0	0	0
uncultured_crenarchaeote	0	0	0	0	0	0	0	0	0	0	0	0	0	0	0	0	0	0	0	0	0	0	0	0	0	0	0	0	0	0	0	0	0	0	0	0	0	0	0	0	0	0	0	0	0	0	0	0	0
Iamia	0	0	0	0	0	0	0	0	0	0	0	0	0	0	0	0	0	0	0	0	0	0	0	0	0	0	0	0	0	0	0	0	0	0	0	0	0	0	0	0	0	0	0	0	0	0	0	0	0
Pseudoxanthomonas	0	0	0	0	0	0	0	0	0	0	0	0	0	0	0	0	0	0	0	0	0	0	0	0	0	0	0	0	0	0	0	0	0	0	0	0	0	0	0	0	0	0	0	0	0	0	0	0	0
Peredibacter	0	0	0	0	0	0	0	0	0	0	0	0	0	0	0	0	0	0	0	0	0	0	0	0	0	0	0	0	0	0	0	0	0	0	0	0	0	0	0	0	0	0	0	0	0	0	0	0	0
Candidatus_Electrothrix	0	0	0	0	0	0	0	0	0	0	0	0	0	0	0	0	0	0	0	0	0	0	0	0	0	0	0	0	0	0	0	0	0	0	0	0	0	0	0	0	0	0	0	0	0	0	0	0	0
HTCC5015	0	0	0	0	0	0	0	0	0	0	0	0	0	0	0	0	0	0	0	0	0	0	0	0	0	0	0	0	0	0	0	0	0	0	0	0	0	0	0	0	0	0	0	0	0	0	0	0	0
Kallotenue	0	0	0	0	0	0	0	0	0	0	0	8.26685e-05	0	0	0	0	0	0	0	0	0	0	0	0	0	0	0	0	0	0	0	0	0	0	0	0	0	0	0	0	0	0	0	0	0	0	0	0	0
MSBL7	0	0	0	0	0	0	0	0	0	0	0	0	0	0	0	0	0	0	0	0	0	0	0	0	0	0	0	0	0	0	0	0	0	0	0	0	0	0	0	0	0	0	0	0	0	0	0	0	0
TX1A-55	0	0	0	0	0	0	0	0	0	0	0	0	0	0	0	0	0	0	0	0	0	0	0	0	0	0	0	0	0	0	0	0	0	0	0	0	0	0	0	0	0	0	0	0	0	0	0	0	0
Microbispora	0	0	0	0	0	0	0	0	0	0	0	0	0	0	0	0	0	0	0	0	0	0	0	0	0	0	0	0	0	0	0	0	0	0	0	0	0	0	0	0	0	0	0	0	0	0	0	0	0
Halodesulfurarchaeum	0	0	0	0	0	0	0	0	0	0	0	0	0	0	0	0	0	0	0	0	0	0	0	0	0	0	0	0	0	0	0	0	0	0	0	0	0	0	0	0	0	0	0	0	0	0	0	0	0
Candidatus_Nitrosoarchaeum_limnia_SFB1	0	0	0	0	0	0	0	0	0	0	0	0	0	0	0	0	0	0	0	0	0	0	0	0	0	0	0	0	0	0	0	0	0	0	0	0	0	0	0	0	0	0	0	0	0	0	0	0	0
Amphiplicatus	0	0	0	0	0	0	0	0	0	0	0	0	0	0	0	0	0	0	0	0	0	0	0	0	0	0	0	0	0	0	0	0	0	0	0	0	0	0	0	0	0	0	0	0	0	0	0	0	0
Salegentibacter	0	0	0	0	0	0	0	0	0	0	0	0	0	0	0	0	0	0	0	0	0	0	0	0	0	0	0	0	0	0	0	0	0	0	0	0	0	0	0	0	0	0	0	0	0	0	0	0	0
Melioribacter	0	0	0	0	0	0	0	0	0	0	0	0	0	0	0	0	0	0	0	0	0	0	0	0	0	0	0	0	0	0	0	0	0	0	0	0	0	0	0	0	0	0	0	0	0	0	0	0	0
Methylomonas	0	0	0	0	0	0	0	0	0	0	0	0	0	0	0	0	0	0	0	0	0	0	0	0	0	0	0	0	0	0	0	0	0	0	0	0	0	0	0	0	0	0	0	0	0	0	0	0	0
Caulobacter	0	0	0	0	0	0	0	0	0	0	0	0	0	0	0	0	0	0	0	0	0	0	0	0	0	0	0	0	0	0	0	0	0	0	0	0	0	0	0	0	0	0	0	0	0	0	0	0	0
Halorientalis	0	0	0	0	0	0	0	0	0	0	0	0	0	0	0	0	0	0	0	0	0	0	0	0	0	0	0	0	0	0	0	0	0	0	0	0	0	0	0	0	0	0	0	0	0	0	0	0	0
Asteroleplasma	0	0	0	0	0	0	0	0	0	0	8.26685e-05	0	0	0	0	0	0	0	0	0	0	0	0	0	0	0	0	0	0	0	0	0	0	0	0	0	0	0	0	0	0	0	0	0	0	0	0	0	0
SH-PL14	0	0	0	0	0	0	0	0	0	0	0	0	0	0	0	0	0	0	0	0	0	0	0	0	0	0	0	0	0	0	0	0	0	0	0	0	0	0	0	0	0	0	0	0	0	0	0	0	0
Rubellimicrobium	0	0	0	0	0	0	0	0	0	0	0	0	0	0	0	0	0	0	0	0	0	0	0	0	0	0	0	0	0	0	0	0	0	0	0	0	0	0	0	0	0	0	0	0	0	0	0	0	0
uncultured_bacterium_SBR1071	0	0	0	0	0	0	0	0	0	0	0	0	0	0	0	0	0	0	0	0	0	0	0	0	0	0	0	0	0	0	0	0	0	0	0	0	0	0	0	0	0	0	0	0	0	0	0	0	0
Haloplanus	0	0	0	0	0	0	0	0	0	0	0	0	0	0	0	0	0	0	0	0	0	0	0	0	0	0	0	0	0	0	0	0	0	0	0	0	0	0	0	0	0	0	0	0	0	0	0	0	0
Flexilinea	0	0	0	0	0	0	0	0	0	0	0	0	0	0	0	0	0	0	0	0	0	0	0	0	0	0	0	0	0	0	0	0	0	0	0	0	0	0	0	0	0	0	0	0	0	0	0	4.13343e-05	0
Methanosaeta	0	0	0	0	0	0	0	0	0	0	0	0	0	0	0	0	0	0	0	0	0	0	0	0	0	0	0	0	0	0	0	0	0	0	0	0	0	0	0	0	0	0	4.13343e-05	0	0	0	0	0	0
Angustibacter	0	0	0	0	0	0	0	0	0	0	0	0	0	0	0	0	0	0	0	0	0	0	0	0	0	0	0	0	0	0	0	0	0	0	0	0	0	0	0	0	0	0	0	0	0	0	0	0	0
Methanocorpusculum	0	0	0	0	0	0	0	0	0	0	0	0	0	0	0	0	0	0	0	0	0	0	0	0	0	0	0	0	0	0	0	0	0	0	0	0	0	0	0	0	0	0	0	0	0	0	0	0	0
uncultured_candidate_division_SAM_bacterium	0	0	0	0	0	0	0	0	0	0	0	0	0	0	0	0	0	0	0	0	0	0	0	0	0	0	0	0	0	0	0	0	0	0	0	0	0	0	0	0	0	0	0	0	0	0	0	0	0
uncultured_candidate_division_TA06_bacterium	0	0	0	0	0	0	0	0	0	0	0	0	0	0	0	0	0	0	0	0	0	0	0	0	0	0	0	0	0	0	0	0	0	0	0	0	0	0	0	0	0	0	0	0	0	0	0	0	0
Brumimicrobium	0	0	0	0	0	0	0	0	0	0	0	0	0	0	0	0	0	0	0	0	0	0	0	0	0	0	0	0	0	0	0	0	0	0	0	0	0	0	0	0	0	0	0	0	0	0	0	0	0
Paludibaculum	0	0	0	0	0	0	0	0	0	0	0	0	0	0	0	0	0	0	0	0	0	0	0	0	0	0	0	0	0	0	0	0	0	0	0	0	0	0	0	0	0	0	0	0	0	0	0	0	0
Methanocella	0	0	0	0	0	0	0	0	0	0	0	0	0	0	0	0	0	0	0	0	0	0	0	0	0	0	0	0	0	0	0	0	0	0	0	0	0	0	0	0	0	0	0	0	0	0	0	0	0
Runella	0	0	0	0	0	0	0	0	0	0	0	0	0	0	0	0	0	0	0	0	0	0	0	0	0	0	0	0	0	0	0	0	0	0	0	0	0	0	0	0	0	0	0	0	0	0	0	0	0
Prevotellaceae_UCG-004	0	0	0	0	0	0	0	0	0	0	0	0	0	0	0	0	0	0	0	0	0	0	0	0	0	0	0	0	0	0	0	0	0	0	0	0	0	0	0	0	0	0	0	0	0	0	0	0	0
uncultured_eubacterium_WCHB1-56	0	0	0	0	0	0	0	0	0	0	0	0	0	0	0	0	0	0	0	0	0	0	0	0	0	0	0	0	0	0	0	0	0	0	0	0	0	0	0	0	0	0	0	0	0	0	0	0	0
Bogoriella	0	0	0	0	0	0	0	0	0	0	0	0	0	0	0	0	0	0	0	0	0	0	0	0	0	0	0	0	0	0	0	0	0	0	0	0	0	0	0	0	0	0	0	0	0	0	0	0	0
DSSF69	0	0	0	0	0	0	0	0	4.13343e-05	0	0	0	0	0	0	0	0	0	0	0	0	0	0	0	0	0	0	0	0	0	0	0	0	0	0	0	0	0	0	0	0	0	0	0	0	0	0	0	0
Eudoraea	0	0	0	0	0	0	0	0	0	0	0	0	0	0	0	0	0	0	0	0	0	0	0	0	0	0	0	0	0	0	0	0	0	0	0	0	0	0	0	0	0	0	0	0	0	0	0	0	0
SWB02	0	0	0	0	0	0	0	0	0	0	0	0	0	0	0	0	0	0	0	0	0	0	0	0	0	0	0	0	0	0	0	0	0	0	0	0	0	0	0	0	0	0	0	0	0	0	0	0	0
uncultured_haloarchaeon	0	0	0	0	0	0	0	0	0	0	0	0	0	0	0	0	0	0	0	0	0	0	0	0	0	0	0	0	0	0	0	0	0	0	0	0	0	0	0	0	0	0	0	0	0	0	0	0	0
Gelidibacter	0	0	0	0	0	0	0	0	0	0	0	0	0	0	0	0	0	0	0	0	0	0	0	0	0	0	0	0	0	0	0	0	0	0	0	0	0	0	0	0	0	0	0	0	0	0	0	0	0
Prosthecobacter	0	0	0	0	0	0	0	0	0	0	0	0	0	0	0	0	0	0	0	0	0	0	0	0	0	0	0	0	0	0	0	0	0	0	0	0	0	0	0	0	0	0	0	0	0	0	0	0	0
Arenibacter	0	0	0	0	0	0	0	0	0	0	0	0	0	0	0	0	0	0	0	0	0	0	0	0	0	0	0	0	0	0	0	0	0	0	0	0	0	0	0	0	0	0	0	0	0	0	0	0	0
JG30a-KF-32	0	0	0	0	0	0	0	0	0	0	0	0	0	0	0	0	0	0	0	0	0	0	0	0	0	0	0	0	0	0	0	0	0	0	0	0	0	0	0	0	0	0	0	0	0	0	0	0	0
uncultured_diatom	0	0	0	0	0	0	0	0	0	0	0	0	0	0	0	0	0	0	0	0	0	0	0	0	0	0	0	0	0	0	0	0	0	0	0	0	0	0	0	0	0	0	0	0	0	0	0	0	0
A7P-90m	0	0	0	0	0	0	0	0	0	0	0	0	0	0	0	0	0	0	0	0	0	0	0	0	0	0	0	0	0	0	0	0	0	0	0	0	0	0	0	0	0	0	4.13343e-05	0	0	0	0	0	0
Actinomycetospora	0	0	0	0	0	0	0	0	0	0	0	0	0	0	0	0	0	0	0	0	0	0	0	0	0	0	0	0	0	0	0	0	0	0	0	0	0	0	0	0	0	0	0	0	0	0	0	0	0
Marinilactibacillus	0	0	0	0	0	0	0	0	0	0	0	0	0	0	0	0	0	0	0	0	0	0	0	0	0	0	0	0	0	0	0	0	0	0	0	0	0	0	0	0	0	0	0	0	0	0	0	0	0
Aliifodinibius	0	0	0	0	0	0	0	0	0	0	0	0	0	0	0	0	0	0	0	0	0	0	0	0	0	0	0	0	0	0	0	0	0	0	0	0	0	0	0	0	0	0	0	0	0	0	0	0	0
marine_bacterium_JK1007	0	0	0	0	0	0	0	0	0	0	0	0	0	0	0	0	0	0	0	0	0	0	0	0	0	0	0	0	0	0	0	0	0	0	0	0	0	0	0	0	0	0	0	0	0	0	0	0	0
Clostridium_sensu_stricto_9	0	0	0	0	0	0	0	0	0	0	0	0	0	0	0	0	0	0	0	0	0	0	0	0	0	0	0	0	0	0	0	0	0	0	0	0	0	0	0	0	0	0	0	0	0	0	0	0	0
microbial_mat_metagenome	0	0	0	0	0	0	0	0	0	0	0	0	0	0	0	0	0	0	0	0	0	0	0	0	0	0	0	0	0	0	0	0	0	0	0	0	0	0	0	0	0	0	0	0	0	0	0	0	0
Magnetococcus	0	0	0	0	0	0	0	0	0	0	0	0	0	0	0	0	0	0	0	0	0	0	0	0	0	0	0	0	0	0	0	0	0	0	0	0	0	0	0	0	0	0	0	0	0	0	0	0	0
bacterium_enrichment_culture_clone_JCA3	0	0	0	0	0	0	0	0	0	0	0	0	0	0	0	0	0	0	0	0	0	0	0	0	0	0	0	0	0	0	0	0	0	0	0	0	0	0	0	0	0	0	4.13343e-05	0	0	0	0	0	0
Berkeleya_fennica	0	0	0	0	0	0	0	0	0	0	0	0	0	0	0	0	0	0	0	0	0	0	0	0	0	0	0	0	0	0	0	0	0	0	0	0	0	0	0	0	0	0	0	0	0	0	0	0	0
Rubripirellula	0	0	0	0	0	0	0	0	0	0	0	0	0	0	0	0	0	0	0	0	0	0	0	0	0	0	0	0	0	0	0	0	0	0	0	0	0	0	0	0	0	0	0	0	0	0	0	0	0
Novispirillum	0	0	0	0	0	0	0	0	0	0	0	0	0	0	0	0	0	0	0	0	0	0	0	0	0	0	0	0	0	0	0	0	0	0	0	0	0	0	0	0	0	0	0	0	0	0	0	0	0
Erysipelothrix	0	0	0	0	0	0	0	0	0	0	0	0	0	0	0	0	0	0	0	0	0	0	0	0	0	0	0	0	0	0	0	0	0	0	0	0	0	0	0	0	0	0	0	0	0	0	0	0	0
Sellimonas	0	0	0	0	0	0	0	0	0	0	0	0	0	0	0	0	0	0	0	0	0	0	0	0	0	0	0	0	0	0	0	0	0	0	0	0	0	0	0	0	0	0	0	0	0	0	0	0	0
Allorhizobium-Neorhizobium-Pararhizobium-Rhizobium	0	0	0	0	0	0	0	0	0	0	0	0	0	0	0	0	0	0	0	0	0	0	0	0	0	0	0	0	0	0	0	0	0	0	0	0	0	0	0	0	0	0	0	0	0	0	0	0	0
uncultured_Bacteroidetes_bacterium	0	0	0	0	0	0	0	0	0	0	0	0	0	0	0	0	0	0	0	0	0	0	0	0	0	0	0	0	0	0	0	0	0	0	0	0	0	0	0	0	0	0	0	0	0	0	0	0	0
Fonticella	0	0	0	0	0	0	0	0	0	0	0	0	0	0	0	0	0	0	0	0	0	0	0	0	0	0	0	0	0	0	0	0	0	0	0	0	0	0	0	0	0	0	0	0	0	0	0	0	0
Hydrogenispora	0	0	0	0	0	0	0	0	0	0	0	0	0	0	0	0	0	0	0	0	0	0	0	0	0	0	0	0	0	0	0	0	0	0	0	0	0	0	0	0	0	0	0	0	0	0	0	0	0
Granulosicoccus	0	0	0	0	0	0	0	0	0	0	0	0	0	0	0	0	0	0	0	0	0	0	0	0	0	0	0	0	0	0	0	0	0	0	0	0	0	0	0	0	0	0	0	0	0	0	0	0	0
Rhodopirellula	0	0	0	0	0	0	0	0	0	0	0	0	0	0	0	0	0	0	0	0	0	0	0	0	0	0	0	0	0	0	0	0	0	0	0	0	0	0	0	0	0	0	0	0	0	0	0	0	0
Calothrix_PCC-6303	0	0	0	0	0	0	0	0	0	0	0	0	0	0	0	0	0	0	0	0	0	0	0	0	0	0	0	0	0	0	0	0	0	0	0	0	0	0	0	0	0	0	0	0	0	0	0	0	0
Rhodocytophaga	0	0	0	0	0	0	0	0	0	0	0	0	0	0	0	0	0	0	0	0	0	0	0	0	0	0	0	0	0	0	0	0	0	0	0	0	0	0	0	0	0	0	0	0	0	0	0	0	0
Alteromonas	0	0	0	0	0	0	0	0	0	0	0	0	0	0	0	0	0	0	0	0	0	0	0	0	0	0	0	0	0	0	0	0	0	0	0	0	0	0	0	0	0	0	0	0	0	0	0	0	0
Parcubacteria_bacterium_C7867-005	0	0	0	0	0	0	0	0	0	0	0	0	0	0	0	0	0	0	0	0	0	0	0	0	0	0	0	0	0	0	0	0	0	0	0	0	0	0	0	0	0	0	0	0	0	0	0	0	0
Aminomonas	0	0	0	0	0	0	0	0	0	0	0	0	0	0	0	0	0	0	0	0	0	0	0	0	0	0	0	0	0	0	0	0	0	0	0	0	0	0	0	0	0	0	4.13343e-05	0	0	0	0	0	0
Rheinheimera	0	0	0	0	0	0	0	0	0	0	0	0	0	0	0	0	0	0	0	0	0	0	0	0	0	0	0	0	0	0	0	0	0	0	0	0	0	0	0	0	0	0	0	0	0	0	0	0	0
Helcococcus	0	0	0	0	0	0	0	0	0	0	0	0	0	0	0	0	0	0	0	0	0	0	0	0	0	0	0	0	0	0	0	0	0	0	0	0	0	0	0	0	0	0	0	0	0	0	0	0	0
Clostridium_sensu_stricto_11	0	0	0	0	0	0	0	0	0	0	0	0	0	0	0	0	0	0	0	0	0	0	0	0	0	0	0	0	0	0	0	0	0	0	0	0	0	0	0	0	0	0	0	0	0	0	0	0	0
Aeriscardovia	0	0	0	0	0	0	0	0	0	0	0	0	0	0	0	0	0	0	0	0	0	0	0	0	0	0	0	0	0	0	0	0	0	0	0	0	0	0	0	0	0	0	0	0	0	0	0	0	0
Halorubrum	0	0	0	0	0	0	0	0	0	0	0	0	0	0	0	0	0	0	0	0	0	0	0	0	0	0	0	0	0	0	0	0	0	0	0	0	0	0	0	0	0	0	0	0	0	0	0	0	0
Dongia	0	0	0	0	0	0	0	0	0	0	0	0	0	0	0	0	0	0	0	0	0	0	0	0	0	0	0	0	0	0	0	0	0	0	0	0	0	0	0	0	0	0	0	0	0	0	0	0	0
Maritimimonas	0	0	0	0	0	0	0	0	0	0	0	0	0	0	0	0	0	0	0	0	0	0	0	0	0	0	0	0	0	0	0	0	0	0	0	0	0	0	0	0	0	0	0	0	0	0	0	0	0
Terrimicrobium	0	0	0	0	0	0	0	0	0	0	0	0	0	0	0	0	0	0	0	0	0	0	0	0	0	0	0	0	0	0	0	0	0	0	0	0	0	0	0	0	0	0	0	0	0	0	0	0	0
Thiohalophilus	0	0	0	0	0	0	0	0	0	0	0	0	0	0	0	0	0	0	0	0	0	0	0	0	0	0	0	0	0	0	0	0	0	0	0	0	0	0	0	0	0	0	0	0	0	0	0	0	0
[truncated: 215 more columns]

## Sheet: table3
Table3: Relative abundance of microbial genera in BC
Taxonomy	SRR12478628	SRR12478629	SRR12478631	SRR12478643	SRR12478913	SRR12478649	SRR12478650	SRR12478653	SRR12479558	SRR12479141	SRR12478658	SRR12479567	SRR12479107	SRR12478746	SRR12478663	SRR12478670	SRR12478671	SRR12479080	SRR12479145	SRR12478681	SRR12478684	SRR12478685	SRR12478686	SRR12478689	SRR12478693	SRR12478694	SRR12479198	SRR12478702	SRR12479515	SRR12478713	SRR12478939	SRR12478835	SRR12478639	SRR12478726	SRR12478991	SRR12478815	SRR12478843	SRR12479084	SRR12478837	SRR12479380	SRR12479440	SRR12479127	SRR12478722	SRR12479369	SRR12478967	SRR12478787	SRR12478789	SRR12479349	SRR12478796
Prevotella_9	0.0385147	0.00291227	0.256207	0.340954	0.250528	0.405897	0.00043684	0.0292683	0.319621	0.00196578	0.375974	0.251183	0.00087368	0.00160175	0.000582454	0.00087368	0.721223	0.546633	0.00182017	0.58522	0.366145	0.131489	0.597597	0.3253	0.379469	0.0296323	0.00152894	0.285693	0.492756	0.00152894	0.399345	0.00225701	0.0010921	0.000946487	0.227011	0.000800874	0.369712	0.00116491	0.600364	0.249145	0.469312	0.517874	0.00160175	0.034292	0.417255	0.0857663	0.531343	0.0361121	0.174954
Bacteroides	0.128868	0.0637787	0.00123771	0.00502366	0.010921	0.00320349	0.30972	0.0213324	0.328941	0.407135	0.0032763	0.0143429	0.71569	0.435166	0.142628	0.290426	0.00393156	0.00524208	0.53593	0.0562068	0.00902803	0.398398	0.00509647	0.0350928	0.00342191	0.0188569	0.595268	0.162505	0.00939206	0.200582	0.0177648	0.57146	0.35719	0.226283	0.231452	0.672079	0.0242446	0.1585	0.133091	0.122679	0.00567892	0.00145613	0.456134	0.0377139	0.00837277	0.303094	0.00451402	0.589953	0.00116491
Faecalibacterium	0.149691	0.0211139	0.0432472	0.0489261	0.0722971	0.067055	0.0819803	0.0796505	0.0706225	0.0600655	0.0299236	0.0662541	0.000291227	0.00196578	0.157044	0.0755005	0.0307244	0.148089	0.162577	0.0332727	0.0556243	0.208591	0.0514015	0.1585	0.0627594	0.141536	0.110812	0.0222788	0.0954496	0.211139	0.0633418	0.000364033	0.00021842	0.104405	0.143356	0.000145613	0.0202403	0.0673462	0.0830724	0.0496542	0.0337095	0.0345832	0.00043684	0.0100473	0.0291227	0.0605024	0.0343648	0.0075719	0.00771751
Escherichia-Shigella	0.000800874	0.0426647	0.00378595	0.008664	0.00720786	0.00145613	0.00211139	0.0345104	0.000728067	0.399854	0.0250455	0.00334911	0.213542	0.0514015	0.076083	0.0115035	0.00123771	0.0204587	0.0868584	0.00152894	0.0158719	0.00283946	0.000728067	0.0101929	0.0291955	0.00087368	0.00320349	0.192647	0.00516928	0.00480524	0.000509647	0.0032763	0.272952	0.00065526	0.00021842	0.030506	0.00509647	0.000509647	0.0200218	0.00240262	0.00021842	0.00364033	0.0905715	0.00160175	0.00829996	0.102148	0.000364033	0.117583	0.00706225
Succinivibrio	0.000145613	0.00065526	0.000145613	0.173207	0.139789	0.0678558	7.28067e-05	0.00771751	7.28067e-05	0.00131052	0.0312341	0.0773935	0.000145613	0.202257	0.000145613	0.000364033	7.28067e-05	0.000364033	0.0223517	0.00669822	7.28067e-05	7.28067e-05	0.000364033	0.000145613	0.00116491	0	0.000364033	0.00065526	0	0.000145613	0.000145613	0.00021842	0.271423	0	7.28067e-05	7.28067e-05	0.180269	7.28067e-05	0.00021842	0.188933	0.193302	0.172406	7.28067e-05	0.00101929	0.000364033	0.0168183	0.109428	0.000291227	0.00720786
Agathobacter	0.0174008	0.0032763	0.0136149	0.0475428	0.0423007	0.0310885	0.0638515	0.0165271	0.019585	0.00043684	0.0954496	0.0321806	7.28067e-05	0.000582454	0.0574445	0.0567892	0.0326174	0.0141245	0.000145613	0.0250455	0.0125956	0.00021842	0.0402621	0.0520568	0.00684383	0.0637787	0.0131052	0.0167455	0.0207499	0.104842	0.0600655	0.00116491	0.000145613	0.117	0.019221	0.00021842	0.0335639	0.0688023	0.00021842	0.0385876	0.0279578	0.0356753	0.000145613	0.00575173	0.0933382	0.0746997	0.0387332	0.000291227	0.00152894
Alloprevotella	0.0370586	0.00516928	0.071569	0.0540954	0.0415726	0.0404805	0	0.0383691	7.28067e-05	7.28067e-05	0.0356753	0.0450673	0	0	0.000145613	0	0.0786312	0.0332727	0.0227885	0.0626866	0.172333	7.28067e-05	0.0616673	0.0155806	0.0385876	0.04332	7.28067e-05	7.28067e-05	0.00502366	7.28067e-05	0	7.28067e-05	0.000145613	0	7.28067e-05	7.28067e-05	0.0714234	0.16083	0	0	0.0297779	0.117	0.000291227	0.00291227	0.0836549	0.00509647	0.0361121	0	0.00364033
Other	0.0141973	0.0313069	0.0264288	0.00786312	0.0209683	0.0128868	0.0277394	0.0506007	0.0246087	0.00728067	0.0194394	0.0258464	0.0180561	0.00691664	0.0567164	0.0180561	0.00735348	0.0132508	0.00269385	0.0122315	0.0146341	0.00771751	0.00997452	0.0324718	0.0287586	0.0645795	0.0115763	0.0131052	0.0418639	0.0207499	0.0206043	0.00669822	0.0144885	0.0500182	0.0139789	0.0042956	0.0087368	0.0242446	0.00313069	0.0219876	0.00895522	0.00502366	0.0179833	0.00378595	0.0198762	0.0337823	0.015435	0.00480524	0.0790681
Prevotella_2	0.000145613	0.000946487	0.0271569	0.0315981	0.00531489	0.0198034	0.000145613	0.0131052	0.0087368	7.28067e-05	0.0486349	0.032399	7.28067e-05	0.00043684	0.000145613	7.28067e-05	0.000145613	0.0266473	7.28067e-05	0.0250455	0.0656716	7.28067e-05	0.0463779	0.00516928	0.045577	0.0167455	0	7.28067e-05	0.00575173	7.28067e-05	0.00393156	0.000145613	0.000145613	0.000145613	0.0535129	7.28067e-05	0.017328	0.0755005	0.0629778	0	0.000291227	0.0187841	7.28067e-05	0.0021842	0.0324718	0.000946487	7.28067e-05	0	0.00087368
Ruminococcaceae_UCG-002	0.0242446	0.136221	0.0320349	0.017328	0.0347288	0.0204587	0.00560612	0.0364762	0.00254823	7.28067e-05	0.00939206	0.0329086	0.00043684	0.0271569	0.0416454	0.00698944	0.000800874	0.00684383	0.0113578	0.00196578	0.0132508	0.00131052	0.00371314	0.0418639	0.00888242	0.0266473	0.00414998	0.025992	0.0122315	0.00749909	0.0161631	0.0087368	0.00021842	0.00189297	0.032763	7.28067e-05	0.00910084	0.010921	7.28067e-05	0.0208227	0.00808154	0.00196578	0.000509647	0.00524208	0.0103386	0.0202403	0.00677102	0.00735348	0.0353841
Roseburia	0.00968329	0.000728067	0.00786312	0.010557	0.00283946	0.00880961	0.234365	0.0275209	0.0211867	0.000145613	0.00480524	0.0125228	0	7.28067e-05	0.00990171	0.0589006	0.00575173	0.00407718	0.000145613	0.0108482	0.0141245	0	0.0219876	0.00808154	0.0203859	0.091518	0.00065526	0.0087368	0.000946487	0.026356	0.0217692	0.000145613	0.000145613	0.0380779	0.00414998	7.28067e-05	0.00749909	0.0165999	0.000364033	0.0202403	0.0232981	0.00597015	0.000364033	0.00174736	0.0254095	0.00495086	0.00509647	0.00232981	0.000582454
Klebsiella	0.00021842	0.00225701	0.00567892	0.00167455	0.00531489	0.00043684	0.00298507	0.0300692	0.00174736	0.0168912	0.00953768	0.00160175	0.0409174	0.00829996	0.000582454	0.00189297	0.00087368	0.0372042	0.00021842	0.000145613	0.00844558	0.00611576	0.00524208	0.00247543	0.0179104	0	0.067055	0.0211867	0.0428103	0.00749909	0.000145613	0.0140517	0.0441209	0.069312	0.000145613	0.000509647	0.00152894	0.00065526	0.00706225	0.0107754	0.000582454	0.0065526	0.0778304	0.000145613	0.0219148	0.00123771	0.00021842	0.00021842	0.0010921
Lachnospiraceae_NK4A136_group	0.0156534	0.00349472	0.0869312	0.00633418	0.0297051	0.0321806	0.000291227	0.00931926	0.00021842	7.28067e-05	0.0123771	0.0190025	0.000145613	0.000728067	0.056134	0.082126	0.00524208	0.00276665	0.0268657	0.00844558	0.0262832	0.0272297	0.00924645	0.0209683	0.0481252	0.0586822	0.0054605	0.00400437	0.00458682	0.00247543	0.0275209	0.000145613	0.000145613	0.0684383	0.0021842	0	0.0317437	0.0824172	0	0.008664	0.0231525	0.000509647	0	0.00196578	0.0157991	0.00385876	0.00669822	0.000509647	0.0141973
Subdoligranulum	0.0113578	0.00946487	0.00276665	0.00582454	0.00604296	0.008664	0.00604296	0.0106298	0.0021842	0.0304332	0.00953768	0.00851838	7.28067e-05	0.0549691	0.0119403	0.0182745	0.00065526	0.00800874	0.0402621	0.00189297	0.00567892	0.0305788	0.00342191	0.00567892	0.0075719	0.00859119	0.0143429	0.00305788	0.0222788	0.0373498	0.0104842	0.000291227	7.28067e-05	0.0427375	0.0138333	0	0.0136877	0.00626138	0.00101929	0.00786312	0.00786312	0.00116491	7.28067e-05	0.000946487	0.00269385	0.0065526	0.0134692	0.00582454	0.00800874
uncultured	0.0076447	0.0152166	0.0133964	0.0227157	0.0203859	0.0168183	0.000582454	0.015435	0.123407	0.00138333	0.033127	0.04332	0.0042956	0.00247543	0.00524208	0.00167455	0.00247543	0.00400437	0.000800874	0.0267929	0.00771751	0.00189297	0.0214052	0.0189297	0.0831452	0.00524208	0.0053877	0.00203859	0.00895522	0.00334911	0.00291227	0.000728067	0.00829996	0.00116491	0.00240262	0	0.0141245	0.00414998	0.000145613	0.00342191	0.00305788	0.0133236	7.28067e-05	0.00240262	0.0132508	0.00371314	0.00203859	0.000800874	0.0145613
Ruminococcaceae_UCG-005	0.0321078	0.0824172	0.0177648	0.0125956	0.0116491	0.0174008	0.00189297	0.0225701	0.000364033	0.000145613	0.0122315	0.013178	0.00021842	0.124645	0.0217692	0.000509647	0.00167455	0.00924645	0.00728067	0.00305788	0.00895522	0.000946487	0.00182017	0.00910084	0.0126684	0.0329814	7.28067e-05	0.00509647	0.00422279	0.00298507	0.0511831	0.000364033	0	0.00800874	0.0112122	0.00021842	0.010557	0.00706225	0	0.00393156	0.00378595	0.000364033	0.00021842	0.00291227	0.00378595	0.00516928	0.00640699	0.000509647	0.10688
Christensenellaceae_R-7_group	0.0348016	0.116054	0.0138333	0.00451402	0.0145613	0.00451402	0.00131052	0.0227885	0.00167455	7.28067e-05	0.00276665	0.00531489	7.28067e-05	0.000364033	0.047834	0.000582454	0.00021842	0.00131052	0	0.000145613	0.00189297	0.00123771	0.000728067	0.0116491	0.00291227	0.0273025	0	0.00298507	0.00378595	0.0146341	0.0123771	7.28067e-05	0	0.00240262	0.00524208	0.000145613	0.00160175	0.0121587	0	0.00291227	0.00283946	7.28067e-05	7.28067e-05	0.00123771	0.00269385	0.00254823	0.00597015	0.00342191	0.0613032
[Eubacterium]_eligens_group	0.00524208	0.00677102	0.0285402	0.00844558	0.0348016	0.00917364	0.0141245	0.0229341	0.000145613	0	0.0139061	0.0140517	0	0.000291227	0.0123771	0.050455	0.00859119	0.00400437	0	0.00735348	0.0101201	7.28067e-05	0.00393156	0.0103386	0.00691664	0.00684383	0.00021842	0.00298507	0.000946487	0.00182017	0.0042956	7.28067e-05	0	0.0172552	0.00021842	7.28067e-05	0.00283946	0.0104842	0	0.0458682	0.00575173	0.0076447	7.28067e-05	0.000364033	0.0207499	0.0108482	0.00160175	7.28067e-05	0.00065526
[Eubacterium]_coprostanoligenes_group	0.00313069	0.0531489	0.00968329	0.00509647	0.0110666	0.0126684	0.0010921	0.0107754	0.00021842	0	0.00320349	0.00888242	7.28067e-05	0.0230069	0.00465963	0.00196578	0.000364033	0.00422279	0.00458682	0.00101929	0.00283946	0.00240262	0.00225701	0.0178376	0.0153622	0.0043684	7.28067e-05	0.011285	0.0144885	0.00211139	0.0064798	0.00597015	7.28067e-05	0.00298507	0.0156534	0.00021842	0.00298507	0.015435	0	0.00582454	0.00786312	0.0010921	0	0.00254823	0.00844558	0.00706225	0.00662541	0.00509647	0.0252639
Butyrivibrio	0.171897	0.00283946	0.106298	0.0053877	0.015435	0.0109938	0.00895522	0.123699	0	0	0.000509647	0.0530033	0	0	0.000291227	0.00101929	0	0.00371314	0.000145613	0.00225701	0.062541	0.000364033	0.00160175	0.00196578	0.00254823	0.0043684	0.000145613	7.28067e-05	0.00291227	0	0.0756462	0.000145613	0.000145613	0.000291227	0.00174736	0	0.0194394	0.00371314	7.28067e-05	0	0.0144157	7.28067e-05	0.000291227	0.000509647	0.00138333	0.0130324	0.00589734	0	0.000946487
Blautia	0.0130324	0.00487805	0.00465963	0.00364033	0.00407718	0.00589734	0.00786312	0.00283946	0.00043684	0.00087368	0.00356753	0.00691664	7.28067e-05	0.000509647	0.0104842	0.0241718	0.00378595	0.00684383	0.000728067	0.00320349	0.00553331	0.00589734	0.00458682	0.00407718	0.00196578	0.00997452	0.00364033	0.00364033	0.00495086	0.0125956	0.00698944	0.00313069	0.000145613	0.0178376	0.0134692	0.0364033	0.0021842	0.0163087	0.0103386	0.0106298	0.0043684	0.00182017	0.00269385	0.000728067	0.00560612	0.00618857	0.00575173	0.00924645	0.0064798
Sutterella	0.0122315	0.00931926	0.00597015	0.0145613	0.0115763	0.00902803	0.0144885	0.00378595	0.00582454	0.00400437	0.00451402	0.0115035	7.28067e-05	0.0021842	0	0.015071	0.00160175	0.00720786	0.00116491	0.00116491	0.0101201	0.00495086	0.00385876	0.00473244	0.00589734	0.00356753	0	0.00902803	0.0113578	0.0191482	0.000728067	0.0321078	0.00815435	0.00269385	0.00356753	0	0.00516928	0.00793593	0.00698944	0.0206771	0.00742628	0.00407718	0.0294867	0.00065526	0.00021842	0.00553331	0.00604296	0.00211139	0.00138333
Ruminococcus_2	0.0193666	0.0251911	0.0156534	0.00597015	0.00283946	0.00684383	0.0098289	0.012814	0.00182017	0	0.00320349	0.00553331	0	0.000728067	0.0420095	0.00385876	0.000728067	0	0	0.00131052	0.00196578	0	0.0010921	0.000145613	0.000509647	0.0171096	0	0.00640699	0	0.00844558	0.00371314	0.000145613	0	0.00851838	0.000145613	0	0.000582454	0.0156534	7.28067e-05	0.00240262	0.000509647	0	0.00065526	0.00131052	0.000728067	0.0127412	0.00400437	0.0321078	0.0418639
Dialister	0.00917364	0.000364033	0	0.0137605	0.0166727	0.008664	0	0.00640699	7.28067e-05	7.28067e-05	0.000582454	0.0187841	0	7.28067e-05	0.000145613	0.00167455	7.28067e-05	0.0164543	0	0.0098289	0.019221	0	0.012814	0.0283218	0.0053877	0	0	0.0107026	0.0236622	0.008664	0.0167455	0.00385876	0.000145613	0	0.000800874	7.28067e-05	7.28067e-05	0.00888242	0	7.28067e-05	0.0139789	0.0107754	0	0.00240262	0.0316709	0.0149254	0.0208955	0	0
Parabacteroides	0.00698944	0.00364033	0.00160175	0.000145613	7.28067e-05	0.000582454	0.00422279	0.0043684	0.0117219	0.012814	0.000145613	0.00225701	0	0.0125228	0.00160175	0.0021842	0.00021842	0.00043684	0.00560612	0.00393156	0.00225701	0.0145613	0.000364033	0.000800874	0.00043684	0.00414998	0.00480524	0.0155078	0.000509647	0.00465963	0.00487805	0.0621769	0.00582454	0.00211139	0.00509647	0.017328	0.00065526	0.00393156	0.00291227	0.00786312	0.00087368	7.28067e-05	0.0312341	0.000364033	0.00240262	0.00291227	0.00116491	0.017692	0.00604296
uncultured_bacterium	0.0149982	0.0416454	0.00364033	0.0197306	0.0141973	0.00567892	0.00152894	0.0344376	0.00160175	7.28067e-05	0.00640699	0.0102657	0	0.000728067	0.0129596	0	0.000291227	0	0	0.00305788	0.00160175	0.00167455	0.00043684	0.0119403	0.00895522	0.0452858	0.0302876	0.00021842	0.0108482	0.00211139	0.0165999	0.000145613	7.28067e-05	0.00589734	0.00495086	0	0.00393156	0.0032763	0	0.00116491	0.00269385	0.00116491	0.0171096	0.00101929	0.00043684	0.00247543	0.0162359	0.00101929	0.0477612
Phascolarctobacterium	7.28067e-05	0.013178	0.015435	0.00640699	7.28067e-05	0.0042956	0.00560612	0.00611576	0.0144157	0.00225701	0.00553331	0.000145613	0.000145613	7.28067e-05	0.00531489	0.00138333	0.00713506	0	0	0.00043684	7.28067e-05	0.012814	0.0010921	0.00021842	0.0187841	0.00633418	0	0.00305788	0.000582454	0.000145613	0	7.28067e-05	7.28067e-05	0.00786312	0.0122315	7.28067e-05	0.0136149	0	0.00931926	0.00990171	0.000364033	0.000145613	7.28067e-05	0.00021842	0.000145613	0.00123771	7.28067e-05	0.0210411	0.0234438
Ruminococcus_1	0.0305788	0.0134692	0.00276665	0.00582454	0.0113578	0.0130324	0.0054605	0.0206771	0	0	0.0087368	0.00495086	0	0.00043684	0.00895522	0.00262104	0.000509647	0.00458682	0	0.00371314	0.00203859	0.0032763	0.00291227	0.00691664	0.00939206	0.00713506	0	0.00254823	0.00567892	0.0136877	0.0116491	0.0182017	7.28067e-05	0.0136149	0.0157991	0	0.00160175	0.00749909	0.000364033	0.00829996	0.00313069	0.0064798	0.00021842	0.000582454	0.0043684	0.00458682	0.00808154	0.000946487	0.0075719
Alistipes	0.0111394	0.00465963	0.000145613	0.000728067	0.000946487	0.000291227	0.011285	0.00021842	7.28067e-05	0.00524208	0.00160175	0.00065526	7.28067e-05	0	0.0107026	0.0087368	0	0.000509647	0.00131052	0	0.00167455	0.00997452	0.000145613	0.00211139	0.000364033	0.00101929	0.00771751	0.0146341	0.000145613	0.0285402	0.00480524	0.00844558	0	0.00771751	0.000946487	0.00844558	0.00101929	0.0053877	0.000145613	0.00480524	0.000582454	0.00043684	0.000946487	0.00364033	0.00196578	0.000946487	0.00269385	0.00407718	0
Lachnoclostridium	0.00524208	0.00087368	0.00087368	0.000946487	0.00283946	0.00167455	0.00313069	0.00211139	0	0.0021842	0.00145613	0.00167455	0	7.28067e-05	0.00669822	0.00829996	0.00371314	0.00101929	0.00560612	0.00225701	0.000800874	0.0182745	0.00123771	0.0032763	0.00087368	0.00138333	0.00560612	0.00196578	0.00152894	0.00888242	0.00182017	0.0644339	0.000509647	0.0102657	0.00342191	0.0198762	0.00313069	0.00291227	0.00910084	0.00502366	0.00021842	0.00116491	0.0155806	0.000364033	0.00145613	0.00160175	0.00298507	0.0400437	0.000291227
Ruminococcaceae_UCG-014	0.00553331	0.0535857	0.00888242	0.000509647	0.00553331	0.00203859	0.00371314	0.0113578	7.28067e-05	0	0.00502366	0.00378595	7.28067e-05	0.000509647	0.00473244	0.00669822	0.000509647	0.000145613	7.28067e-05	0.00203859	0.00211139	0.000145613	7.28067e-05	0.00364033	0.000946487	0.0240262	7.28067e-05	0.000291227	0.00524208	0.013542	0.00123771	0.000145613	0	0.00189297	0.00123771	0	0.0097561	0.0276665	0	0.00203859	0.00152894	0	0	0.00087368	0.000509647	0.00313069	0.00371314	0	0.0117947
Lachnospira	0.00145613	0.000145613	0.00604296	0.0021842	0.00087368	0.00131052	0.0131052	0.00254823	0	0	0.00742628	0.00152894	7.28067e-05	0	0.00582454	0.000291227	0.00910084	0	0	0.000946487	0.00480524	0.0161631	0.00247543	0.00065526	0.00946487	0.00364033	0	0.00240262	0.000145613	0.0374226	0.000728067	7.28067e-05	0	0.0168912	0.00021842	0	0.0115035	0.0181289	0	0.00895522	0.00291227	0	0.000145613	0	0.0145613	0.000291227	0.00225701	7.28067e-05	0.000364033
Coprococcus_2	0.000145613	0.00378595	0.00211139	0.0064798	0.013178	0.0175464	0	0.00509647	0	0	0.00444121	0.00669822	0	0.000145613	0.00589734	0.0177648	0.00043684	0.00917364	7.28067e-05	0.00371314	0.00684383	0	0.00356753	0.0227157	0.00604296	0.0304332	0	0.00182017	0.022206	0.00021842	0.00611576	0	0	7.28067e-05	0.0087368	0	0.00298507	0.00145613	0	0.0117219	0.00553331	0.00065526	0	0.00116491	0.022206	0.0043684	0.0190754	0	0.000291227
metagenome	0.0141245	0.00422279	0.0010921	0.0042956	0.00502366	0.000509647	0.0170368	0.0021842	0.00101929	0	0.00356753	0.00196578	0	0	0	0.0368402	0.00043684	0.00305788	0	0.000364033	0.00364033	0	0.00160175	0.00269385	0.00684383	0.0261376	0.0197306	0	0.00589734	0	0	0	0	0.0396797	0.0141245	0.0108482	0.00742628	0.015435	0.0145613	0	7.28067e-05	0.00043684	0.0136877	0.0010921	0.00531489	0.00313069	0.0076447	0.000800874	7.28067e-05
Ruminococcaceae_UCG-010	0.00160175	0.0159447	0.00669822	0.00291227	0.0113578	0.0042956	0.00021842	0.0148526	0.00131052	7.28067e-05	0.00633418	0.00334911	0	0.000800874	0.00480524	7.28067e-05	0	0.000291227	0	0.00043684	0.000509647	0	0.000291227	0.00837277	0.00473244	0.0124499	0	0.000946487	0.00953768	0.00167455	0.00575173	7.28067e-05	7.28067e-05	0.000145613	0.00640699	0	0.00160175	0.00502366	0	0.000800874	0.00276665	0.00021842	0	0.000509647	0.000946487	0.00182017	0.00509647	0	0.0211139
Akkermansia	7.28067e-05	0	0	0.00065526	0	0.000145613	7.28067e-05	0.00087368	0	0.000291227	0	0	7.28067e-05	0	0.000145613	0.013178	7.28067e-05	7.28067e-05	0	0.00291227	0	0.00232981	0.000364033	7.28067e-05	0	0	0	0.059119	0	0.00123771	0.00313069	0.0646523	0.000145613	0.00196578	0.00378595	0	0.000291227	7.28067e-05	0	0.000145613	0	7.28067e-05	7.28067e-05	0.023735	0.000145613	0.000509647	0.000582454	0	0.000291227
Clostridium_sensu_stricto_1	0.00254823	0.00626138	0.00254823	0.00116491	0.00414998	0.00320349	0	0.00240262	7.28067e-05	0	0.00560612	0.000145613	7.28067e-05	0.000582454	0.000728067	7.28067e-05	0.0127412	0.00021842	0	0.00669822	0.000582454	0.000728067	0.00502366	0.00116491	0.00829996	0.00160175	0	0.000800874	7.28067e-05	0.00313069	0.00815435	0.0171824	0.00021842	0.000364033	0	0	0.00043684	0.00101929	0	0.0054605	0.000582454	0.000145613	0.0291955	0.000946487	0.00116491	0.0065526	0.000509647	0	0.00160175
Prevotella_7	0	0	0.00138333	0.00815435	0.000946487	0.00160175	0	0.011285	0.0140517	0	0	0.00618857	0	0	0	0.00021842	0.00356753	0	0	0.00713506	0.0106298	0	0.00997452	0.00101929	0.00298507	0	0	7.28067e-05	0.000946487	0.00021842	0	0	0	0	0	0	0	0.0353112	0.000145613	0	0.00400437	0	0	0.000582454	7.28067e-05	7.28067e-05	0	0.019585	0.00225701
Ambiguous_taxa	0.0010921	0.00953768	0.00225701	0.00349472	0.00334911	0.00364033	0.00225701	0.0032763	0.00043684	0	0.00815435	0.00931926	0	0.000728067	0.00101929	0.0010921	0.0010921	0.000800874	0	0.000291227	0.00684383	7.28067e-05	0.000291227	0.00487805	0.00371314	0.00509647	0.00021842	0.00116491	0.00458682	0.00189297	0.00211139	7.28067e-05	0	0.00247543	0.00087368	0	0.00043684	0.00305788	0	0.00196578	0.00262104	0.000145613	0.000145613	0.00065526	0.00160175	0.00189297	0.00793593	0	0.00393156
Dorea	0.00407718	0.00225701	0.00276665	0.00313069	0.00720786	0.0032763	0.00342191	0.00182017	0.000291227	0.000364033	0.00211139	0.00458682	0	0.000728067	0.0107026	0.00749909	0.00779032	0.00101929	0.00393156	0.000800874	0.000946487	0	0.00196578	0.00393156	0.00211139	0.00262104	0.00516928	0.00364033	0.00145613	0.00269385	0.00262104	0	0	0.00138333	0.00385876	0	0.00203859	0.0021842	0.00101929	0.00473244	0.00160175	0.00269385	0	0.00065526	0.00342191	0.00786312	0.00152894	0.00116491	0.00225701
[Ruminococcus]_torques_group	0.00232981	0.00225701	0.00589734	0.00451402	0.00123771	0.00152894	0.00698944	0.00334911	0.000291227	7.28067e-05	0.00269385	0.00567892	0	0.000145613	0.00385876	0.00589734	0.00895522	0.000364033	0.00043684	0.000364033	0.000728067	0	0.000582454	0.00021842	0.00349472	0.00240262	0.000509647	0.00283946	0	0.00407718	0.00021842	0.000145613	7.28067e-05	0.00502366	0.000728067	7.28067e-05	0.00101929	0.00291227	0	0.00502366	0.00196578	0.00021842	0.000145613	0.000509647	0.00145613	0.000509647	0.000509647	0.00276665	0.000800874
Fusicatenibacter	0.0184201	0.0065526	0.00167455	0.000509647	0.00065526	0.0010921	0.00349472	0.0010921	0	0.00305788	0.00116491	0.00189297	7.28067e-05	0.00065526	0.00931926	0.00116491	0	0.000145613	7.28067e-05	0.00043684	0.0010921	7.28067e-05	0.000145613	0.000291227	0.000291227	0.0042956	0.0115035	0.00254823	0.000509647	0.0160903	0.000582454	0	0	0.00691664	0.00451402	0	0.000364033	0.00349472	7.28067e-05	0.00342191	0.00043684	0	0	7.28067e-05	0.000509647	0.00087368	0.000800874	7.28067e-05	0.00349472
[Ruminococcus]_gnavus_group	0	0	0	0	0.00131052	0	0.00065526	0.000509647	0	0.00043684	0	7.28067e-05	7.28067e-05	0	0	7.28067e-05	0	0	0.000145613	0	0	0.0042956	0.000291227	0.00021842	0	7.28067e-05	0.00189297	0.00232981	0	0	0	0.0304332	7.28067e-05	0	0	0.0444849	0.00065526	7.28067e-05	0.000364033	0.000145613	0	0	0.0408446	0.000364033	7.28067e-05	0.00283946	0	0	7.28067e-05
Lachnospiraceae_UCG-006	0.00531489	0.0010921	0.00305788	0.00291227	0.00516928	0.00211139	0.00269385	0.00298507	0.000291227	7.28067e-05	0.000800874	0.00189297	0	0	0.00342191	0.0161631	0.00065526	0.00145613	0.00043684	0.00138333	0.00131052	0	0.00043684	0.00225701	0.00167455	0.00182017	0.0054605	0.00203859	0.00116491	0.0065526	0.00262104	0	0	0.00480524	0.00138333	0.0993083	0.00247543	0.00254823	0.00152894	0.00225701	0.00152894	0.00174736	0	0.00021842	0.00451402	0.00189297	0.00101929	0.00065526	0.00021842
Catenibacterium	0	0.0120859	0.000145613	0	0.00990171	0.0174736	0	0.00400437	0	7.28067e-05	0.00101929	0.00495086	0	0	0	0	0.000800874	0	0.0227885	0.000728067	0.00196578	7.28067e-05	7.28067e-05	0.0100473	0.00021842	0	0	7.28067e-05	0.0305788	0	7.28067e-05	0	0	0	0	0	0.00691664	0	0	7.28067e-05	0.00829996	0.00895522	0	0.00298507	0	0	7.28067e-05	0	0.00182017
Bifidobacterium	0	0.00087368	0.00021842	0	0.000291227	0.00021842	0	0	7.28067e-05	0.00021842	0	0	0	0	0	7.28067e-05	0	0.000582454	0	0	0	0.00021842	0	0	0	0.000946487	0	0.00262104	0.000509647	0.0415726	7.28067e-05	0.000145613	0	7.28067e-05	7.28067e-05	0	0.00021842	0	0.0253367	0	0.00888242	0	7.28067e-05	0.000800874	0.00065526	0.00123771	0.00465963	0	0
Holdemanella	0.00720786	0.00575173	0.00160175	0.00021842	0.00444121	0.00713506	0	0.00320349	0.000145613	7.28067e-05	0.00225701	0.00502366	0	0.00393156	0	0	0.00706225	7.28067e-05	0.00939206	0.0010921	0.000291227	7.28067e-05	0.000946487	0.00262104	0.000509647	0.00123771	0.0211139	0	0.000582454	7.28067e-05	0.00487805	0	7.28067e-05	7.28067e-05	0	0	0.000582454	0	0	0	0.00320349	0.000291227	0.000145613	0.000946487	0	0.00232981	0	0.00021842	0.00065526
Lachnospiraceae_ND3007_group	0.0144885	0.00342191	0.00298507	0.000800874	0.0032763	0.00364033	0.00232981	0.00131052	7.28067e-05	0	0.00087368	0.00196578	0	7.28067e-05	0.00604296	0.00458682	0.0010921	0.000509647	0.000145613	0.000291227	0.000582454	0	0.000364033	0.000509647	0.00123771	0.00349472	0	0.00240262	0	0.00611576	0.000728067	0	0	0.0157991	0.00269385	0	0.000946487	0.00567892	0.000364033	0.00422279	0.000509647	0.00065526	7.28067e-05	7.28067e-05	0.00131052	0.000800874	0.00087368	0.000145613	0.00589734
Veillonella	7.28067e-05	0.00101929	0	0.000145613	0.00444121	7.28067e-05	0	0.000145613	7.28067e-05	0.000364033	0.00931926	0.00021842	0	0.00043684	0.00145613	0.023371	0.000145613	0	0	0.000582454	0.00021842	0.00101929	0.00604296	0	0.00087368	0.00065526	7.28067e-05	7.28067e-05	0.000145613	0.00553331	7.28067e-05	0.0273025	0	7.28067e-05	0.00101929	0.000145613	0.000291227	0	0.00065526	0.000145613	0.000145613	0.000145613	0.115326	0.00276665	0.000728067	0.000291227	0.00043684	7.28067e-05	0.000145613
Treponema_2	0	0	7.28067e-05	0	0	0	0	7.28067e-05	0	0	0	0	0	0	0	0	7.28067e-05	7.28067e-05	0	0	0	0	0	7.28067e-05	0	7.28067e-05	0	0	7.28067e-05	0.000145613	0	0	0	0	0	0	0	0	0	0	7.28067e-05	7.28067e-05	0	0	0	0	0	7.28067e-05	0.0175464
Ruminiclostridium_6	0.00684383	0.00043684	0.0166727	0.00123771	0.00043684	0.00298507	7.28067e-05	0.0042956	0	0	0.000800874	0.00320349	0	7.28067e-05	0.00990171	0.00334911	0.000145613	0.0115035	0	0.000291227	0.000728067	0	0.00021842	0.00531489	0.00116491	0.0118675	7.28067e-05	0.00567892	0.000800874	0.000145613	0.00691664	0	0	7.28067e-05	0.00291227	0	0.00131052	0.00749909	0	0.00298507	0.000946487	0	0	0	0.000145613	0.00167455	0.000291227	0	0.00662541
Streptococcus	0.00065526	0.0010921	0.00021842	0.00087368	0.000582454	0.000509647	0.000291227	0.000145613	0	0.000145613	0.00298507	0.00138333	0.000291227	0.000291227	0.00116491	0.0021842	7.28067e-05	0.000364033	0	0.00043684	0	0.00065526	0.0129596	7.28067e-05	0.00138333	0	0.000291227	0.00101929	0.000582454	0.00145613	0	0.00174736	0.000364033	0.000364033	0.000145613	0.000946487	7.28067e-05	0	0.000291227	0.000145613	0.00393156	0.00021842	0.0259192	0.0053877	0.0103386	0.0347288	0.00196578	7.28067e-05	7.28067e-05
Ruminococcaceae_UCG-003	0.00502366	7.28067e-05	0.0032763	0.00203859	0.00291227	0.00254823	0.00269385	0.00407718	0.000364033	0	0.00167455	0.00706225	0	0.00422279	0.00808154	0.00254823	7.28067e-05	0.000946487	0.00101929	0.000509647	0.00305788	0	0.00167455	0.00131052	0.00138333	0.00633418	0.00211139	0.00160175	0.00152894	0.0032763	0.00254823	0.00138333	7.28067e-05	0.00116491	0.00320349	0	0.00211139	0.0043684	0	0.00203859	0.00145613	0.000582454	0	0.00021842	0.000509647	0.00043684	0.00174736	0.000728067	0.00334911
[Eubacterium]_ruminantium_group	0.00043684	0.00021842	0.0447033	0.00516928	0.00706225	0.0098289	0	0.0104114	0	0.000145613	0.0138333	0.00480524	0	0	0.0103386	0.0010921	7.28067e-05	0.00728067	0	0.00247543	0.000145613	0	0.00160175	0.00203859	0.00262104	0.00196578	0	0.00182017	0.0010921	0	0.0136877	0	0	7.28067e-05	0.000509647	0	0.000728067	0.00706225	0	0.00276665	0.00145613	7.28067e-05	0.00021842	0.000364033	0.00771751	0	0.0021842	0	0
Megamonas	0	0	0	0	0	0	0.000582454	0	0	0	7.28067e-05	0	7.28067e-05	0	0.000145613	0	0	0	0.000145613	0	0	0.0160175	0	0	0	0	0	7.28067e-05	0	0	0	0	0	0	0	0	0.00116491	0	0	0.00618857	0	7.28067e-05	0	0	0	7.28067e-05	0	0	0
Paraprevotella	0	7.28067e-05	0	0	0	0	0.0283218	0	0	0.0211867	0	0	0	0	0.0155078	0.00728067	7.28067e-05	0	0.00043684	0	0	0.0198034	0	0	0	0	0.00779032	0	0.0188569	0	0.000509647	7.28067e-05	0	0.013178	0	0	7.28067e-05	0.0149254	0	0	0.00021842	7.28067e-05	0	0	7.28067e-05	0	7.28067e-05	0.00626138	0
Haemophilus	0.00575173	0.000728067	0	0.0010921	0.00320349	0.00211139	0.00291227	0.00087368	0	0	0.0141973	0.00065526	0	0.000364033	0.00262104	0.0348744	0.000145613	0.000509647	0	0.00123771	0.000582454	0.00116491	0.00495086	0.000291227	0.00203859	0.00065526	0.000509647	0.000291227	7.28067e-05	0.00713506	0.000509647	0.0116491	0	0.000582454	7.28067e-05	0.00167455	0.000728067	7.28067e-05	0.00065526	0.000364033	0.00123771	0.000291227	0.0075719	0	0.000582454	0.000800874	0.000291227	0	7.28067e-05
Lachnospiraceae_UCG-004	0.0043684	0.00116491	0.00189297	0.0010921	0.00393156	0.00123771	0.00575173	0.00196578	0.00123771	0	0.000800874	0.00269385	0	0	0.00371314	0.00444121	0.00043684	0.00167455	0.00473244	0.000582454	0.00065526	0	0.000291227	7.28067e-05	0.00203859	0.00131052	0	0.00160175	0.00174736	0.00844558	0.00160175	0	0	0.00225701	0.00269385	0	0.00174736	0.00174736	0.000364033	0.00247543	0.000582454	0.00123771	7.28067e-05	7.28067e-05	0.00145613	7.28067e-05	0.00123771	0.00021842	7.28067e-05
Lachnospiraceae_UCG-003	0.0021842	0	7.28067e-05	0.000946487	0.00021842	0.00021842	0.034656	0	0	0	0.00334911	7.28067e-05	0	7.28067e-05	0.00720786	0	0.000145613	0	0	0.000582454	0.00225701	0	0.000364033	0.00043684	0.00211139	0.00844558	0	0	0.00021842	7.28067e-05	0	0.00174736	7.28067e-05	0.0119403	0	0	0.000364033	0.00283946	0	0.000145613	7.28067e-05	7.28067e-05	0	7.28067e-05	0	0	0	0	0
Prevotellaceae_UCG-003	0	0.00174736	0.00364033	0.00334911	0	0.00684383	0	0.00393156	0	0	0.00997452	0.0145613	0	7.28067e-05	0	0	0	0.0042956	0	0.00473244	0	0	0.00262104	0	0.00465963	0	0	0	0	0	0	0	0	0	0.0530033	0	0	0	0	0	0	0.000145613	0	0	0	0	0	0	0.00902803
Prevotellaceae_NK3B31_group	0	7.28067e-05	0.0042956	0.00116491	0.00196578	0.00131052	0	0.0042956	0	0	0.00458682	0.00480524	0	0	7.28067e-05	0	0.00276665	0	0	0.00356753	0	0	0.00232981	0.00407718	0.00698944	7.28067e-05	0	0	0	0	0	0	0	0	0.00735348	0	0	0	0	7.28067e-05	0	0.00203859	0	0	0.00465963	0	0	0.0032763	0.0010921
Megasphaera	0	0.00065526	0	7.28067e-05	0.00160175	0.000145613	0	0	0	0.00189297	0	0	0	0	7.28067e-05	0	0	0	0	0	0	0.00182017	0.000145613	0	0	7.28067e-05	0	0.00240262	0.000509647	0.0349472	0	7.28067e-05	0	0	7.28067e-05	0	0.0021842	0	0	0	0.0100473	0	0	0.000145613	0.00516928	7.28067e-05	0.00313069	0.0161631	0
Ruminococcaceae_NK4A214_group	0.00305788	0.0111394	0.0021842	0.00138333	0.00174736	0.00189297	0.000582454	0.00451402	0	0	0.00145613	0.00225701	0	0.00021842	0.00174736	0	0	0	7.28067e-05	0.000291227	0.00131052	0	0.000364033	0.00269385	0.00160175	0.00371314	0.000291227	0.00145613	0.00167455	0.00021842	0.00087368	0	0	0.00021842	0.00283946	0	0.00123771	0.00276665	0	0.00101929	0.00101929	0.00043684	0	0.00043684	0.00203859	0.00182017	0.00065526	7.28067e-05	0.0157262
Erysipelotrichaceae_UCG-003	0.00298507	7.28067e-05	0.00203859	0.00283946	0	0.000291227	0.00567892	0.00021842	0	0	0	0.000364033	0	0	0.00131052	0.0101201	0.00131052	0.00021842	0.00313069	0	0.000364033	0.00152894	0.000509647	0.00021842	0.000800874	0.00203859	0.00749909	0.000582454	0.000145613	0.00203859	0.00065526	0	0	0.00495086	0.00021842	7.28067e-05	0.00131052	0.00152894	0	0.0131052	0	7.28067e-05	0	0.000291227	0.00065526	0.00473244	0.000582454	7.28067e-05	7.28067e-05
Anaeroplasma	0.00334911	0	0	0	7.28067e-05	0	0	0	0	7.28067e-05	0.00254823	0.00160175	0	0	0	0	0.000145613	0	0	7.28067e-05	0.000291227	0.000509647	0	0	0.00393156	0.00021842	0	0	0.00633418	0	0	0	0	0	0	0	0	0	0	0	0.000145613	0	0.000145613	0.00021842	0	0	0	0	0
Rikenellaceae_RC9_gut_group	0	0.00749909	0.00567892	0.00575173	0.00677102	0.00021842	0	0.00677102	0	0	0.0042956	0.00378595	0	0.000291227	0	0	0.000291227	0	0	0.00145613	0	0	0.00240262	0.00174736	0.00444121	0	0	0	0	0	0	0	0	0	7.28067e-05	7.28067e-05	0	7.28067e-05	0	0	0.000145613	0	0	0.000364033	0	0	0	0	0.0281034
uncultured_Porphyromonadaceae_bacterium	0	0.00480524	0.00597015	0	0	0.00509647	0	0.00269385	0	0	0	0.00953768	0	0	0	7.28067e-05	0	0	7.28067e-05	0.000946487	0	0	0.00101929	0	7.28067e-05	7.28067e-05	0	7.28067e-05	7.28067e-05	0	0	0	0	0	0	0	0	0	0	0	0	0	0	0	0	0	0	0	0.08664
Erysipelatoclostridium	0	7.28067e-05	0.000291227	0.000145613	7.28067e-05	0	7.28067e-05	0.00021842	0	0	7.28067e-05	0	7.28067e-05	0	0.00087368	0.000291227	0.00043684	0.00021842	0.000145613	0	0.00021842	0.00138333	0.000145613	0.00101929	0.000728067	0	0.00101929	0.000145613	0.000145613	0	0.000291227	0.00495086	0.00516928	0	0	0.030506	0	0	0.000509647	0.000509647	0	0	0.00677102	0	0.000291227	7.28067e-05	0.000364033	0.000582454	0
Candidatus_Gastranaerophilales_bacterium_Zag_111	0.00283946	0	0.00276665	0	7.28067e-05	0.00021842	0.00371314	0.00502366	0.00021842	7.28067e-05	0	0	0	0	0	0	0	0	0	0.00138333	0	0	7.28067e-05	0	7.28067e-05	0.00196578	0	0	0.0111394	0	7.28067e-05	0	0	0	0.000145613	0	0.0356753	0	0	0	0.00232981	0	0	0.000364033	0	0	0.000509647	0	0
Aeromonas	0	0	0	0	0.000145613	0	0	0	0	7.28067e-05	0	0.000145613	0	0	0	0	0	0	0	0	0	0	0	0	0	0	0	0	0	0	0	0	0	0	0	0	0	0	0	0	0	0	0	0.809319	0	0	0	0	0
Coprococcus_3	0.00378595	0.00305788	0.00101929	0.000946487	0.00123771	0.00152894	0.00203859	0.00043684	0	0	0.000509647	0.00393156	0	7.28067e-05	0.00305788	0.00305788	0.00123771	0	0	7.28067e-05	0.0010921	0	0.00123771	0.00043684	7.28067e-05	0.000509647	0	0.00160175	7.28067e-05	0.00123771	0.000364033	0	7.28067e-05	0.00189297	0.000946487	0	0.000728067	0.00232981	0	0.000800874	0.00087368	0.000509647	0	0.000145613	0.00356753	0.00182017	0.000728067	0	0.000509647
[Ruminococcus]_gauvreauii_group	0.00232981	0.000364033	0.000145613	0.00043684	0.000946487	0.00196578	0.00160175	0.000291227	0	0	0.000291227	0.00575173	0	0	0.00021842	0.00021842	0.000509647	0	7.28067e-05	7.28067e-05	0.000364033	0.00633418	7.28067e-05	0	0.00043684	0.00101929	0	0.000291227	0.0010921	0.000291227	0.00021842	7.28067e-05	0	0.00116491	0.00269385	0	0.000145613	0.00101929	0	0.00152894	0.000800874	0.000145613	0	0	0.00087368	0.000946487	0.000145613	0.00509647	0.000364033
Anaerostipes	0.00065526	0.000291227	0.000291227	0.00101929	0.00043684	0.000145613	0.000800874	0.000291227	0	7.28067e-05	0.000364033	0.00254823	0	0.000145613	0.00065526	0.00320349	0.000946487	0.00160175	0	0.00240262	0.000364033	7.28067e-05	0.000145613	0.00371314	0	0.00189297	7.28067e-05	0.00211139	0	0.00196578	7.28067e-05	0.000145613	0	0.000582454	0.00087368	7.28067e-05	0.000582454	0.00385876	0.000582454	0.000728067	0.000145613	0.000145613	0	0.000145613	0.000291227	0.000291227	0.00262104	0	0.00123771
Parasutterella	0.00021842	0.00021842	0.000291227	0	0	7.28067e-05	0.000145613	0	0.00123771	0	7.28067e-05	0	0.00232981	0	0.00101929	7.28067e-05	0	0	0	7.28067e-05	0.000145613	0	0	7.28067e-05	0	0.00269385	0.00910084	0	0	0.0010921	0.00189297	0.00145613	0	0.0032763	0.000582454	0.0065526	7.28067e-05	0.000145613	0	0	0	0	0	0.000145613	0.013178	0	0.000145613	0	0
uncultured_rumen_bacterium	0.000509647	0.00560612	0.00021842	0.00844558	0.00087368	0.000509647	7.28067e-05	0.00859119	0	0	0.000291227	0.00116491	0	0.000291227	0	0	0	0	0	0.00160175	0	0	0.00065526	0.00116491	0.000946487	0.0251183	7.28067e-05	0	0.00174736	0	0.00145613	0	0	0	7.28067e-05	0	7.28067e-05	0.000800874	0	7.28067e-05	0.00320349	7.28067e-05	0	0	0	0.000145613	0.000364033	0	0.0101201
Romboutsia	0.000946487	0.0010921	0.000364033	0.000728067	0.00123771	0.00189297	0.0010921	0.00203859	0	0	0.00101929	7.28067e-05	0	0.000582454	0.00167455	0	0.000145613	0.000145613	0	0.0032763	0.000582454	0.00043684	0.000946487	0.00131052	0.00269385	0.00116491	0	0.00021842	0	0.00182017	0.00225701	7.28067e-05	0	0.000145613	0	0	0.00123771	0.00174736	0.00021842	0.00087368	0.00043684	0.000800874	7.28067e-05	0.000145613	0.00196578	0.000145613	0	7.28067e-05	0.00167455
[Eubacterium]_ventriosum_group	0.000509647	0.000291227	0.00138333	0.00116491	7.28067e-05	0	0.000291227	0.00240262	0	0	0.0010921	0.00393156	0	0	0.0140517	0.000582454	0.00247543	0	0	0.000509647	0.000582454	0	0	0.000364033	0	0.000509647	0	0.000509647	0	0.00087368	0.0119403	0	0	0	7.28067e-05	0	0.000145613	0	0	0.00123771	0	0	0.000145613	0	0.000291227	0	0.00043684	0	7.28067e-05
Ruminobacter	0	0	0	0	0	0	0	0	0	0	0	7.28067e-05	7.28067e-05	7.28067e-05	0	0	0	0	0	0	0	0	0	0	0	7.28067e-05	0	0	0	0	0	0	0	0	0	0	0	0	0	0	0	0	0	0	0	7.28067e-05	0	0	0
Desulfovibrio	0.00087368	0.00640699	0.00364033	0.00334911	0.00269385	0.00269385	0.00116491	0.0064798	0.000145613	0	0.0010921	0	0	7.28067e-05	0.00021842	7.28067e-05	0	0	0	7.28067e-05	0.00305788	0	0	0.0043684	0.0010921	0	0	0	0.00065526	0	0	0	0	0	0.00123771	0	0.00087368	0.00342191	0	0	0.00189297	7.28067e-05	0	0.000291227	0	0.00356753	0	0.00021842	7.28067e-05
Fusobacterium	0	0	0	0	0	0	0	0	0	0.00262104	7.28067e-05	0	0	0	0	0	0.000582454	0	0	0	0	0.00378595	0	0	0.000145613	0.000145613	0	0	0	0	0.0115763	0.000291227	0	0	0	0	0	0	0	0	0	0	0	0	0	0.00473244	0	0	0
Fournierella	0.00116491	7.28067e-05	7.28067e-05	0.000145613	0.00240262	0.00211139	0	0.000509647	0	0	0.00298507	0.00101929	7.28067e-05	0.0124499	0.00276665	0.000291227	7.28067e-05	0	0.00458682	7.28067e-05	0.000728067	0	0.00116491	0.000145613	7.28067e-05	0.00305788	0.00269385	0	0	0	0.00531489	0	0	0	0.00065526	0.00065526	0.000728067	0	0	0.00021842	0.000946487	0	0	0.00021842	0	0.000145613	0.00283946	0	0.00131052
Lachnospiraceae_UCG-001	0.000291227	0.000145613	0.00305788	0.00116491	0	0.000946487	0.00116491	0.00123771	0	0	0.00021842	0.000364033	0	0	0.00211139	0.00502366	0.000145613	0.000291227	0	0.0120859	0.00232981	0	0.00101929	0.00138333	0.00407718	0.00356753	0	0.000509647	0.00043684	0.00313069	0	0	0	0.00254823	7.28067e-05	0	0.00021842	0.00131052	0	0.00087368	0.00174736	0	0	7.28067e-05	0.00087368	0	0.00589734	0	7.28067e-05
[Eubacterium]_hallii_group	0.00167455	0.00320349	0.00101929	0.00101929	0.000582454	0.00065526	0.00087368	0.000728067	7.28067e-05	0	0.000582454	0.000364033	0	0	0.00211139	0.00356753	0.000291227	0.00087368	0	0.000145613	0.000946487	0	0.00043684	0.00138333	0.000145613	0.00189297	0	0.000800874	0.000946487	0.00211139	0.000509647	7.28067e-05	0	0.00152894	0.000509647	7.28067e-05	0.00065526	0.00116491	0.000145613	0.00123771	0.000728067	0.000291227	0	0.00021842	0.00116491	0.0010921	0.00065526	0.000145613	0.0021842
Butyricicoccus	0.00320349	0.00087368	0.000800874	0.000946487	0.000582454	0.00160175	0.00189297	0.000728067	0.000728067	0	0.00043684	0.000946487	0	0	0.0032763	0.00400437	0.00087368	7.28067e-05	0.00043684	0.000291227	0.00043684	0.000582454	0.000800874	0.00087368	0.000509647	0.00116491	0.00182017	0.000145613	0.000582454	0.00123771	0.00196578	0	0	0.00152894	0.000728067	0	0.000509647	0.0010921	0	0.000800874	0.000364033	0.000145613	0	0.00021842	0.00087368	0.000946487	0.000582454	0.000946487	0.00043684
uncultured_organism	0	0.00334911	0	0.00262104	0.0054605	0.000291227	0	0.0164543	0	0	0.000145613	0.00021842	0	0	0	0	0.000145613	0	0	0.000509647	0.000946487	0	7.28067e-05	0.00043684	0.000364033	0.0021842	0.00021842	0	0	0.000145613	7.28067e-05	0	0	0	0	0	7.28067e-05	0	0	7.28067e-05	0.000291227	0.000364033	0	0.00021842	0	0.00232981	0.00349472	0	0.00931926
Barnesiella	0	0	0	0	0	0	0.000728067	0	0	0	0	0	0	0	0	0	0	0	0	0	0	7.28067e-05	0	7.28067e-05	0	0.000582454	0.000145613	0.00589734	0	0	0.00334911	0	7.28067e-05	0.00138333	0	0	0.000145613	0.00021842	0	0.0109938	0.000582454	0	0	0	0	0	0.000145613	7.28067e-05	0
Lachnospiraceae_UCG-008	0.00145613	0.000145613	0.00116491	0.000364033	0.0010921	0.00138333	0.000728067	0.00131052	0	0	0.000946487	0.00116491	0	7.28067e-05	0.00240262	0.0032763	0.00152894	0.00123771	0	0.000582454	0.000582454	0	0.000364033	0.000509647	0.0010921	0.00065526	0.000728067	0.000145613	0.000145613	0.0010921	0.00145613	0	0	0.000800874	0.00182017	7.28067e-05	0.00182017	0.00167455	0	0.00203859	0.000291227	0.00021842	0	0	0.000946487	0.000291227	0.000364033	7.28067e-05	0.000509647
Collinsella	0.000582454	0.000728067	0.000364033	0.00152894	0.0010921	0.00101929	0.000364033	0.000728067	0.00043684	0.000145613	7.28067e-05	0.000145613	0	7.28067e-05	0.00167455	0.00160175	0.000364033	0.00087368	0	0	0.000145613	0	0.00021842	7.28067e-05	0.000291227	0.00021842	0	0.00232981	0.000145613	0.0010921	0.00043684	0	0	0	0.000509647	0	0.00101929	0.00021842	7.28067e-05	0.00021842	0.000946487	0.000291227	0	0	0.00065526	7.28067e-05	0.00043684	0.00101929	7.28067e-05
Ruminococcaceae_UCG-013	0.00145613	0.00138333	0.000800874	0.000509647	0.00145613	0.00087368	0.00021842	0.000291227	0	0	7.28067e-05	0.00043684	0	0	0.0053877	0.000946487	0.00021842	0.000145613	0	7.28067e-05	0	0.000291227	7.28067e-05	0.00123771	0.00182017	0.00174736	7.28067e-05	0.000582454	0.00167455	0.000800874	0	0.00021842	0	0.000145613	0.000145613	0	0	0.00065526	0	0.000509647	0.000364033	0	0	7.28067e-05	7.28067e-05	0.00043684	0.00043684	0	0.00152894
Tyzzerella_4	0	0	7.28067e-05	7.28067e-05	0	7.28067e-05	7.28067e-05	0	0	0.000800874	0	0	0	0	0	0	0	0	0	0	0	0.00735348	0	0	0	0	0	0	0	0	0	0.0021842	0	0	0	0	0	7.28067e-05	0	0	0	0	0	0	0	0.0629778	0	0.00859119	0
Anaerosporobacter	0	0	0.00160175	0.000291227	0	0.00021842	0	0.000728067	0	0	0.008664	0.000800874	0	0	0	7.28067e-05	0.00021842	0	0	0.00174736	0.00021842	0	0.000509647	0.000291227	0.00225701	7.28067e-05	0	0	0	0	7.28067e-05	0	0	0.00728067	0	0	0.00145613	7.28067e-05	0	0	7.28067e-05	7.28067e-05	0	0	0.000946487	0.000145613	0	0	7.28067e-05
Bilophila	0.00138333	0.000946487	0	0.000509647	0.00043684	0.00043684	0.000364033	0.00021842	0.000800874	0	7.28067e-05	0.00065526	0	0	0.00123771	0.00138333	0	0.000946487	0	0	0.000728067	0.00196578	0	7.28067e-05	7.28067e-05	0.00131052	7.28067e-05	0.00364033	0.00123771	0.00087368	0.000364033	0.00276665	0	0.000364033	0.000582454	0	0.00043684	7.28067e-05	0	0	0	0.00021842	0	0	0.00283946	0.00138333	0.000800874	0.00276665	0
Prevotellaceae_UCG-001	0	0	0	0	0	0	0	0.0668365	0.000800874	0.00298507	0	0	0	0	0	0	0	0	0	0.00196578	0	0.00043684	0	0	0	0	0	0	0	0	0	0	0	0	0	0	0	0	0	0	0	0	0	0	0	0	0	0	0.0064798
Odoribacter	0.0032763	0.00138333	7.28067e-05	0.000145613	0	0	0.00160175	0.000728067	0	0	0.000291227	7.28067e-05	0	0	0.00320349	0.00138333	0	0.000800874	0	0	0.00043684	0.00320349	0	0.00021842	0	0.000800874	0.0021842	0.00043684	0.000364033	0.000800874	0.000946487	0	0	0.00065526	0.000364033	0.00211139	0.00021842	0.00087368	0	0.00276665	7.28067e-05	0	0	0	0.000582454	0.000728067	0.000291227	7.28067e-05	0
Ruminiclostridium_9	0.00145613	0.00138333	0.00145613	0.000582454	0.000509647	0.000582454	0.0010921	0.000728067	0.00021842	0	0.000364033	0.000291227	0	0.00145613	0.000582454	0.00189297	0	0.00065526	0	0.00021842	0.000582454	0.000364033	0.000145613	0.000800874	0.000291227	0.00101929	0.00152894	0.00116491	0.00043684	0.000728067	0.00065526	0.00101929	0	0.00043684	0.00247543	0.00567892	0.000291227	0.000582454	0	0.000364033	0.00065526	0.00021842	0	0.000145613	0.000145613	0.00043684	0.000364033	0.00116491	0.000800874
CAG-56	0.00342191	0	0	0.000364033	0.000364033	0.00021842	0.000582454	7.28067e-05	0	0	0.00021842	0.00021842	0	0	0.00531489	0.0076447	0.00087368	0	0	0	7.28067e-05	0.00101929	7.28067e-05	0	0	0.000509647	0	0.000145613	0	0.00065526	0.00385876	0	0	0.00232981	0.00298507	0	7.28067e-05	0.000582454	0	0.00131052	0	7.28067e-05	0	0	7.28067e-05	0	0.00043684	0	0
Asteroleplasma	0	0.00182017	0	0	0	0	0	0	0	0	0	0	0.000145613	0	0	0	0	0	0	0	0	0	0	0	0	0	0	0.0102657	0	7.28067e-05	0	7.28067e-05	0	0	0	0	0	0	0	0	0	0	0	0	0	0	0.00087368	0	0
Mitsuokella	0	0	0.000509647	0.0010921	0.00167455	0.000800874	0	0.000364033	0	0	0	0	0	0	0	0	0	0	0	0.00160175	0	0	0.000728067	0.00567892	0	0.00043684	0	0	0	0	0	0	0	0	7.28067e-05	0	0.00167455	0	0	0	0	0	0	0.000582454	0	0.000509647	0	0	0
Lachnospiraceae_UCG-010	0.00298507	0.000291227	0.00101929	0.000291227	7.28067e-05	0.000800874	0.000509647	0.000728067	0	0	0.000145613	0.00247543	0	0	0.00269385	0.00262104	0	7.28067e-05	0	0	0.00065526	0	0.00043684	0.000509647	0.000509647	0.00189297	7.28067e-05	7.28067e-05	0.000364033	0.00021842	0.00021842	0	0	0.00065526	0.0043684	0	0.00087368	0.00065526	0	0.00145613	0.000145613	0	0	0	0.000291227	0.000291227	0.000145613	0.000145613	0.000145613
Pseudomonas	0.00101929	0	0.000582454	0	0	0	0	0.00174736	0	0.000728067	0	0.00931926	0.000145613	0	0	0	0	0.00662541	0	7.28067e-05	0	0.000364033	0	0	0	0	0.00152894	0	0.000728067	0.000728067	0.00174736	0.00160175	0.000145613	0	0.000800874	0	0	0	7.28067e-05	0.000145613	0	0	0	0	0	0.00101929	0.00021842	0.00254823	0.00160175
Oscillibacter	0.000728067	0.000728067	0.00123771	0.000364033	0.000728067	0.000364033	7.28067e-05	0.000364033	0.00101929	7.28067e-05	7.28067e-05	0.00101929	7.28067e-05	0.00043684	0.000946487	7.28067e-05	0	0.000800874	0.00021842	0.00021842	0.000291227	0.0010921	0.00021842	0.000800874	0.000582454	0.000364033	0.00174736	0.000509647	0.000291227	0.00021842	0.000509647	0.00021842	0	0.000291227	0.00211139	0	0.00043684	0.00101929	0	0.00021842	0.000145613	0	0	0	0.000291227	0.00021842	0.000364033	0.00189297	0.00065526
Hungatella	0	0	0	0	7.28067e-05	0	0.000145613	0.00065526	0	0.00283946	0	0	0	0	7.28067e-05	7.28067e-05	0	0	0	0.000364033	0	0.00021842	0	0	0	7.28067e-05	0.00167455	0.000291227	0	0	7.28067e-05	0.00313069	0.00167455	0	0	0	7.28067e-05	0	7.28067e-05	0	0	0	0	0	0	0	0	0.00021842	0
gut_metagenome	0.00356753	0.000364033	0.00152894	0.00087368	0	0	0.000509647	0.00378595	0	0	0.00043684	0.00123771	0	0	0.00334911	0	0	0	0	0	0	0	0	0.0106298	7.28067e-05	0.00451402	0	0	7.28067e-05	0.00196578	0	7.28067e-05	0	0	7.28067e-05	0	0.000145613	7.28067e-05	0	0	0.000291227	0	7.28067e-05	0.000291227	0	0	7.28067e-05	0	0.00196578
Intestinibacter	0.00043684	0	0.00021842	0.00065526	0.000728067	0.000364033	0.0010921	0.000145613	7.28067e-05	0	0.00196578	0	0	0.00116491	0.000800874	0.000145613	0	0.000509647	0	0.000509647	0	0.000728067	0.000364033	0.000145613	0.000728067	0	0	7.28067e-05	0.000145613	0.000145613	0.00269385	0.0010921	0	0.000291227	0	0.00021842	0.000145613	0	7.28067e-05	0.00021842	7.28067e-05	0.000291227	7.28067e-05	0.000145613	0	0.000728067	0.000145613	0	0
Elusimicrobium	7.28067e-05	0	0	0	0	0	0	0	0	0	0	0	0	0.00189297	0	0	0	0	0	0.00021842	0	0	0	0.0165999	0.00160175	0	0	0	0	0	0.00021842	0	0	0	0	0	0.00305788	0	0	0	0.00138333	0	0	0.00334911	0	0.000728067	0	0	0
Coprococcus_1	0.00101929	0.0021842	0.00101929	0.00087368	0.000509647	0.00043684	0.00021842	0.000582454	0	0	0.000364033	0.000946487	0	0	0.000364033	0.00123771	0.000145613	7.28067e-05	0	7.28067e-05	0.000364033	0.00021842	0.000582454	0.000728067	0	7.28067e-05	0.00043684	0.000509647	0.000364033	0.000364033	0.00123771	0	0	0.000582454	0.0010921	0	0	0.00043684	0	0.00131052	7.28067e-05	0.00021842	0	7.28067e-05	0.00021842	0.00182017	7.28067e-05	0.000145613	0.000800874
Negativibacillus	0	0.00320349	0.000509647	0.000800874	0.00152894	0.00160175	0	0.00131052	0.000291227	0	0.00021842	0	0	0.0010921	0.000509647	0.000291227	0	0.00043684	0	0.000364033	0.00101929	0	0	0.00043684	0	0.0010921	0	7.28067e-05	0	0	0.000291227	0	0	0	0.000145613	0	0	0.00021842	0	0	0	0	0	7.28067e-05	0.00189297	0	0	0	0.000291227
Anaerovibrio	0	0	0	0	0	0.0064798	0	0	0	0	0	0	0	0	0	0	0	0	0	0.00524208	0	7.28067e-05	7.28067e-05	0	0.00152894	0	0	0	0	0	0	0	0	0	0	0	0	0	0	0	0	0	0	0	0	0	0	0	0.0010921
Prevotella_1	0	0	0	0	0	0	0	0.00677102	0	0	0	0	0	0	0	0	7.28067e-05	0	0	0.00414998	0	0	0.000728067	0	0	0	0	0	0	0	0	0	0	0	0	0	0	0	0	0	0	0	0	0	0	0	0	0	0
Butyricimonas	0.00232981	0.000509647	7.28067e-05	0.000291227	0	0	0.000364033	0.000728067	0.000364033	0	0.000291227	0.000364033	0	0	0	0.00232981	0	0	0	0	0.00087368	0.0010921	0	0.00152894	0	0.000582454	0.000582454	0	0.000509647	0.000728067	0	0	0.00043684	0.0021842	0.00043684	7.28067e-05	0.000364033	0.00116491	0	0.00167455	0.00021842	0	0	0.000145613	0.00021842	0.000291227	0.000728067	0.00087368	0
Enterococcus	0	0	0.000291227	0	7.28067e-05	0	0	7.28067e-05	0	0.00043684	0.000364033	0	7.28067e-05	0	0	0.000145613	0	0	0.000800874	7.28067e-05	0	0	7.28067e-05	7.28067e-05	7.28067e-05	0	0	0.00043684	0	0	0	0	0.00021842	7.28067e-05	0	0.00021842	0	7.28067e-05	7.28067e-05	0	0	7.28067e-05	0.000509647	0	0.00021842	0	0	0	0
[Eubacterium]_xylanophilum_group	0.00262104	0.00123771	0	7.28067e-05	0	0.00116491	0	0.000509647	0	0	0.00152894	0.0010921	0	0	0.000946487	7.28067e-05	0	7.28067e-05	0	0.000291227	0.000509647	0	0.00021842	0.000728067	0.000291227	0.0021842	0	0.00043684	7.28067e-05	0.000582454	0.00116491	0	0	0.000145613	0	7.28067e-05	0.000364033	0.000946487	0	0	0	0	0.000145613	7.28067e-05	7.28067e-05	0	7.28067e-05	0	0.000509647
Lachnospiraceae_FCS020_group	0.00087368	0.000946487	0.00043684	0.000509647	0.00087368	0.000582454	0.000946487	0.000582454	0	0	0.000582454	0.00065526	0	0	0.00087368	0.000728067	7.28067e-05	7.28067e-05	0.000728067	0.000145613	7.28067e-05	0	0.00021842	7.28067e-05	0.000145613	0.000800874	0	0.000145613	0.000145613	0.00174736	0.000364033	0	0	0.000800874	0.000145613	0	0.000509647	0.000291227	0	0.000145613	0.000291227	7.28067e-05	0	0	0.000145613	0.000364033	0.000509647	0	0.000800874
Family_XIII_AD3011_group	0.00043684	0.00385876	0.000946487	0.000145613	0.0010921	0.00065526	0.000145613	0.000728067	0	0	0.000145613	0.00211139	0	0.000145613	0.000800874	7.28067e-05	7.28067e-05	0.000291227	0	0.00021842	0.00043684	0.000582454	0	0.0010921	0.000145613	0.00065526	7.28067e-05	0.00131052	0.00021842	0.00021842	0.000582454	7.28067e-05	0	0	0.000728067	0	7.28067e-05	0.00043684	0	7.28067e-05	0.000509647	0.000364033	0	0.000509647	0.000291227	0.00131052	0	7.28067e-05	0.00087368
Erysipelotrichaceae_UCG-004	0.000291227	0.000800874	7.28067e-05	0.0021842	0.00065526	0.000291227	0.00043684	0.000145613	0.00859119	0	0.000145613	0.00021842	0	0.000291227	0	0	0	0.00043684	0.00065526	0.000145613	0.000145613	0.00043684	0.000291227	0.000800874	7.28067e-05	0.00065526	0	0	0.000291227	0.000728067	0.00065526	0	0	0	0.00065526	0	0	0.000800874	0	0.00232981	0	0	0	0	0	0	0.000582454	0.000509647	0.00182017
GCA-900066575	0.000728067	0.00021842	0.000291227	0.00021842	0.000728067	0.000291227	0.00138333	0.000291227	0	0	0.00021842	0.000291227	0	0	0.00160175	0.00152894	0	0.000582454	0	0.000291227	0.00021842	0	0.000145613	0.000291227	0.000145613	0.00043684	0	0.000364033	0.000145613	0.000509647	0.00087368	0	0	0.00145613	0.000728067	0	0.000582454	0.000145613	0	0.00043684	7.28067e-05	0.000582454	7.28067e-05	0	0.000509647	0.000145613	0.000291227	7.28067e-05	0
Lactobacillus	0	0.00174736	7.28067e-05	0	0	7.28067e-05	0	7.28067e-05	0	0.000291227	0	0	0	0.00021842	0	0.00021842	0	0	0	0	0	7.28067e-05	0	0	0.000145613	0	0	7.28067e-05	0	0.00728067	0.000291227	0	0	0	0	0	0.00116491	0	0	0	0.00269385	0	0	0	7.28067e-05	0.000291227	0	0	0
Weissella	7.28067e-05	0.000145613	0.000582454	0	0	0	0	0.000800874	0	0	0.000364033	0.000509647	7.28067e-05	0	0.000145613	0	0.00313069	0	7.28067e-05	0	0	0.000291227	0.000582454	0	0.00138333	0	0	0.000364033	0.000800874	0.000946487	0	0	0	0.00116491	0.00021842	0	0	0	0	0	0	0.000291227	7.28067e-05	0.00021842	0.00043684	0.000728067	0.00021842	0.000145613	0.000582454
CAG-352	0.00021842	0.0010921	0	0.00021842	0	0	0	0	0	0	0	0	0	0	7.28067e-05	0	0	0	0	0	0	0	0	0	0.000509647	0.0163815	0	0	0	0	0	0.00364033	0	0	0.00101929	0	0	0.000582454	0	0	0.000364033	0	0	0	0	0	0	0	0.000800874
Flavonifractor	7.28067e-05	0	0	7.28067e-05	0	0	0	0.000145613	0.00043684	0.000800874	0	0	7.28067e-05	0	0.000291227	0.000145613	0	0.000145613	7.28067e-05	0.000582454	0	0.00160175	0	0.00021842	0.00021842	7.28067e-05	0.00152894	0.000364033	0	0.000145613	0	0.000509647	0	0	7.28067e-05	0	0	0	0.00021842	7.28067e-05	0	7.28067e-05	0.00283946	7.28067e-05	0	0	0.000291227	0.00065526	0
Ruminococcaceae_UCG-009	0.000364033	0.0162359	0.00131052	0.000800874	0.00203859	0.000291227	0	0.00021842	0	0	0.000145613	0.00174736	0	0	0.00021842	0	0	0	0	7.28067e-05	7.28067e-05	0.000145613	0	0.00087368	0.000364033	0.000509647	0	0	7.28067e-05	0.000291227	0.000364033	7.28067e-05	0	0	0.00101929	0	0	0.00021842	0	0.00160175	0	0	0	7.28067e-05	7.28067e-05	0.000728067	7.28067e-05	0	0.00021842
Lachnospiraceae_UCG-007	0	0.00240262	0	0	0	0	0	0.000946487	0	0	0	0	0	0	7.28067e-05	0	0	0	0	0	0	0	0	0.000291227	0.00203859	0	7.28067e-05	0	0	0	0	0	0	0	7.28067e-05	0	0	0	0	0	0	0	0	0	0	0	0	0	0.0155806
Clostridium_sp._K4410.MGS-306	0.00131052	0	0	7.28067e-05	7.28067e-05	7.28067e-05	0	0	0	0	0.0270113	0	0	0	0	0	0	0	0	0	0.0065526	0	0	0	0.000364033	0.00291227	0	0	0.000291227	0	0.00065526	0	0	0.00131052	0	0	0	0	0	0	0.00021842	0	0	0	0	0	0	0	0.000291227
Marvinbryantia	0.000509647	0.00131052	7.28067e-05	0.00021842	7.28067e-05	0.000582454	0	0.00021842	0	0	0.000145613	0.00043684	0	0	0.000800874	7.28067e-05	0	7.28067e-05	0	0.000145613	7.28067e-05	0	0.000364033	7.28067e-05	7.28067e-05	0.000728067	0	7.28067e-05	0	0.00021842	0.000291227	0	0	0.00065526	0.00065526	0	0	0.000509647	7.28067e-05	0.000145613	0	7.28067e-05	0	0	0.000582454	0.000291227	0.000364033	0	0.00152894
[Eubacterium]_oxidoreducens_group	0.00123771	0.000582454	0.00116491	0.000145613	0.000582454	0.000145613	7.28067e-05	0.00131052	0	0	0.00065526	0.000582454	0	0.000291227	0.000364033	0	0	7.28067e-05	0	0.000291227	0.000145613	0	0	0.00021842	0.00021842	0.000582454	0	0	0	0	0.00232981	0	0	7.28067e-05	0.000291227	0	0.00043684	0.000364033	0	7.28067e-05	0.00021842	0	0	7.28067e-05	0	0	0.000145613	7.28067e-05	0.00291227
Sphingobium	0.00065526	0	7.28067e-05	0	0	0	0	0.00174736	0	0.000364033	0	0.00254823	0	0	0	0	0	0.000946487	0	0	0	0.000291227	0	0	0	0	0.000291227	0	0.000509647	0.00021842	0.000800874	0.000145613	0	0	0	0	0	0	0	0	0	0	0	0.000145613	0	0.000509647	7.28067e-05	0.00043684	0.000728067
Oribacterium	0	0.00553331	0.00211139	0.000364033	0.00298507	0.00160175	0	0.00334911	0	0	0	0.00087368	0	0	0	0	0	0	0	0.000291227	0	7.28067e-05	0.000728067	7.28067e-05	0	0.00043684	0	0	0	0	0.000145613	0	0	0	0.000145613	0	0.000145613	0.000145613	0	0.000509647	0.00021842	0	0	0	7.28067e-05	0	0	0	0.000364033
Granulicatella	7.28067e-05	0	0	0	7.28067e-05	0	0	0	0	0	0.000145613	0	0	0	0	7.28067e-05	0	0	0	0	0	0	7.28067e-05	0	0.000946487	0	0	0	0	0	0	0	0	0	0	0	0	0	0	0	7.28067e-05	0	0	0.00021842	0.000145613	0.000946487	0	0	0
Victivallis	0	0.0021842	0	7.28067e-05	0.000145613	7.28067e-05	7.28067e-05	0.00160175	7.28067e-05	0	0.000145613	0	0	0	7.28067e-05	0	0	0.000364033	0	0	0	0.00021842	0	0.0010921	7.28067e-05	0.00043684	0	0.00021842	0	0.000364033	7.28067e-05	0.000364033	0	0	0	0	0	0.00065526	0	0.000145613	0	0	0	0	0.000145613	7.28067e-05	0.00043684	0.000145613	0.00021842
Lachnospiraceae_NK4B4_group	0.00182017	0	0	0	7.28067e-05	0	0.0021842	0.000145613	0	0	7.28067e-05	7.28067e-05	0	0	0.000509647	0	0	0	0	0	0	0	0	0.00116491	0.000582454	0.00116491	0	0	0	0	0.000145613	0	0	0	0	0	0.00021842	0.000291227	0	0	0	0	0	0	0	0	0	0.00087368	0.000728067
Prevotella	0	0	0	0	0	0	0	0	0	0.00021842	0	7.28067e-05	0	0	0.00189297	0.00021842	0	0	0	0	0	0	0	7.28067e-05	0	0	0	0.000509647	0	0	0	0	0	0	0	0	7.28067e-05	0	0	0	0	0	0.00021842	0	7.28067e-05	0.000364033	0	0	0
Azospirillum_sp._47_25	0	0	0	0	0	0	0.00407718	0	0	0	0	0	0	0	0.00240262	0	0	0	0	0	0	0	0	0	0	0	0	0	0	0	0	0	0	0	0	0	0	0	0	0	0	0	0	0	0	0	0	0	0
[Clostridium]_innocuum_group	0	0	0	0	0	0	0	0	0	0.00021842	0	0	0	0	0	0	0	7.28067e-05	0.000364033	0.00021842	0	0.000145613	7.28067e-05	0	0	0	0.000364033	0	0	0	0	0.00087368	0.00196578	0	0	0.00371314	0	0	0	0	0	0	0.00182017	0	0	0	0	0.00043684	0
Candidatus_Soleaferrea	0	0.00589734	0.000364033	0.000509647	0.00087368	0.000364033	0	0.00196578	0.00021842	0	0	0	0	0	0	0	0	0.000145613	0	0	0	0.000145613	0	7.28067e-05	0.000364033	0	0	7.28067e-05	0.000582454	0	7.28067e-05	7.28067e-05	0	0	7.28067e-05	0	0.00021842	7.28067e-05	0	0	0.00021842	0	0	7.28067e-05	0	0.00043684	0	0	0.00364033
Terrisporobacter	0	0	0.00043684	0.000291227	0.000509647	0.00203859	0.000145613	7.28067e-05	0	0	0.00101929	0	0	0.000728067	0.00021842	0	0	0.000364033	0	0.00101929	7.28067e-05	0.000145613	0.00065526	7.28067e-05	0.00043684	7.28067e-05	0	0	0	0	0.000509647	0	0.000291227	7.28067e-05	0	0.00021842	0	7.28067e-05	0.000582454	0.000291227	7.28067e-05	0	7.28067e-05	0.000145613	0	7.28067e-05	0	0	0
Ruminococcaceae_UCG-004	0.00043684	0.000946487	0.000364033	0	0.00043684	0.00043684	0	0.00021842	0.000145613	0	7.28067e-05	0.000509647	0	0.000291227	0.000364033	0	7.28067e-05	0.000291227	0	0	0.000291227	0.000145613	7.28067e-05	0.00021842	0	7.28067e-05	0	0.00021842	0	7.28067e-05	7.28067e-05	0.00116491	7.28067e-05	0	0.00065526	0	0.00021842	0.000145613	0	0.00021842	0.000145613	0	0	0	0.000291227	0.000509647	7.28067e-05	0.00021842	0.000291227
Campylobacter	0	0	0	0	7.28067e-05	0	0	0.00160175	0	0	0.00021842	7.28067e-05	0	0	0	0	0	0	0	0.000364033	0	0	0	0	0	0	0	0.00225701	0	0	0	0	0	0	0.000145613	0	0	0	0	0	0	0	0	0	0	0	0	0	0.00167455
Turicibacter	7.28067e-05	0	0	7.28067e-05	0	7.28067e-05	7.28067e-05	0.00021842	0	0	0.000291227	0	0	0	0	0	7.28067e-05	0	0	0.000800874	0.000800874	7.28067e-05	0	0	0.00021842	0	0	0	0	0.000800874	0.00087368	0	0	0	0	0	0	0	0	0	0	0.000145613	0	0	0	0	0	0	0
UBA1819	0	0	0	0	0	0	0	0.000145613	7.28067e-05	0	0	0	7.28067e-05	0.000145613	7.28067e-05	0	0	0.000145613	0	7.28067e-05	0	7.28067e-05	0	0	7.28067e-05	0	0.00021842	0.00021842	0	7.28067e-05	0	0.00116491	0.00254823	0	0	0	0	0	0	7.28067e-05	0	0	0.00240262	0	7.28067e-05	0.000291227	0	0.00364033	0
Ruminiclostridium_5	7.28067e-05	0.00189297	0.00021842	7.28067e-05	7.28067e-05	0	0.000364033	7.28067e-05	7.28067e-05	0	0	0.000145613	0	0.000291227	0.000145613	0.000364033	0	7.28067e-05	0.000145613	0.00021842	7.28067e-05	7.28067e-05	0	0	0	0.000145613	0	0.000582454	0	0	0.000145613	0.000145613	0	7.28067e-05	0	0	0.000145613	0.00021842	0	0	7.28067e-05	0	0	7.28067e-05	0.000364033	0.00021842	7.28067e-05	0.000145613	7.28067e-05
GCA-900066225	0.00065526	0.000291227	0.000145613	7.28067e-05	0.000291227	0.000145613	7.28067e-05	0.000800874	0	0	0.00043684	0	0	0	0	0	0	0.000145613	0	7.28067e-05	0	7.28067e-05	0.000145613	7.28067e-05	0.000364033	0.000364033	0	0.000291227	7.28067e-05	0	0.000291227	0	0	7.28067e-05	7.28067e-05	0	0	0.00021842	0	0.00254823	7.28067e-05	0.000145613	0	0.000364033	0	7.28067e-05	0	0	0
Solobacterium	0	0.00123771	0.000145613	0	0	0.00283946	0	0.000946487	0	0	0.000582454	0.00167455	0	0.000145613	0	0	0	0	0	0	0.000145613	0	0.00021842	0.000145613	0	0	0	0	7.28067e-05	0	0	0	0	0	0	0	0	0	0	0	0.000291227	7.28067e-05	0	0	0	0	0	0	0.000582454
Intestinimonas	0.00021842	0.00021842	0	0.00021842	7.28067e-05	0.000509647	0.000582454	0.000291227	7.28067e-05	0	0.000145613	0.00145613	0	0	0.000145613	0	0	0.000364033	0.00021842	7.28067e-05	0.00021842	0.00021842	7.28067e-05	7.28067e-05	0.00087368	0.00021842	0	0	7.28067e-05	0	7.28067e-05	0.000145613	0	0	0.000364033	0	0	0	0	0	0	0	0	0	0.000364033	7.28067e-05	0	0	7.28067e-05
Coprobacillus	0	0	0	0	0.000145613	0	0	0	0	0.00043684	0	0	0	0	0	0	0	0	0	0	0	0	0	0	0	0	0	0	0	0	0	0.000145613	0	0	0	0	0	0	0	0	0	0	0	0	0	0	0	0	0
uncultured_Thermoanaerobacterales_bacterium	0.000145613	0.00123771	0.00138333	7.28067e-05	0	0	0	0.000364033	0	0	0.00254823	0	0	0	0.00145613	0	0	0.000145613	0	0	0	0	0	0	0	0.000364033	0	0.000946487	0.000291227	0	0	0	0	0	0	0	0	0	0	0	0	0	0	0	0	0	0.00021842	0	0.000364033
Proteus	0	0	0	7.28067e-05	0	0	0	0.0053877	0	0.00145613	0.00065526	0	0	0.00021842	0.000291227	0	0	0	0	0	0	0	0	0	7.28067e-05	0.00021842	0	7.28067e-05	0	0	0	0	0	0	0	0	0	0	0	0	0	0	0.000509647	0	0	0	0	0	0
Methanobrevibacter	0	0.00152894	0.00021842	0	0.00021842	0	0	0.00065526	0.000145613	0	0	0	0	0.000291227	0	0	0	0	7.28067e-05	0	0	0	0	7.28067e-05	0	0	0.000145613	0	7.28067e-05	0	0	0	0	0	0	0	0	0	0	0	0	0	0	7.28067e-05	0	7.28067e-05	0	0	0.00145613
Senegalimassilia	0.000509647	0.000582454	0.00021842	0	0.000291227	7.28067e-05	0	0.000145613	0	0	7.28067e-05	0.000364033	0	0	0	0	0.000582454	0.000291227	0	0	7.28067e-05	0	7.28067e-05	0.00043684	7.28067e-05	0.00021842	0	0.000291227	0.000145613	0	0.000145613	0	0	0	7.28067e-05	0	0.000145613	0	0	0	0.000145613	7.28067e-05	0	0	0	0.000291227	7.28067e-05	7.28067e-05	0.00043684
Sneathia	0	0	0	0	0	0	0	0	0	0	0	0	0	0	0	7.28067e-05	0	0	0	0	0	0	0	0	0	0	0	0	0	7.28067e-05	0	0	0	0	0	0	0	0	0	0	0	0	0	0	0	0.00043684	0	0	0
Lactococcus	7.28067e-05	0	0	0	0	0	0	0.000291227	0	0	0.00356753	0	0	0	0	0	0.00021842	0	0	0	7.28067e-05	0	7.28067e-05	0.000582454	0.000728067	0	0	7.28067e-05	0	0	0	7.28067e-05	0	7.28067e-05	0	0	0	0	7.28067e-05	0	0	0.000364033	0.000509647	7.28067e-05	0	0.000364033	0	0	0.000291227
wallaby_gut_metagenome	0	0.0042956	0	0	0	0	0	0.000364033	0	7.28067e-05	0	0	0	0.000364033	0	0	7.28067e-05	0	0	7.28067e-05	0	0	0	0	0	0.00160175	0	0	0	0	0	0	0	0	0	0	0	0	0	0	0	0	0	0	0	0	0	0	0.00021842
Clostridioides	0	0	0	0	0	0	0	0	0	0	0	0	0	0	0	0	0	0	0	0	0	0	7.28067e-05	0	0	0	0	0	0	0	0	7.28067e-05	0	0	0	0	0	0	0	0	0	0	0.00444121	0	0	0	0	0	0
Oxalobacter	0.000145613	0.000509647	0	0	0.000145613	0	0	0.000145613	0.00021842	0	0.000291227	0	0	0.0010921	7.28067e-05	0	0	0	0.00021842	0	0	0.000145613	0	0.000145613	0.000800874	0.000291227	0.00043684	0	0.00021842	7.28067e-05	0	0.00021842	0	0	7.28067e-05	0	7.28067e-05	0	0	0	0	0	0	0.000145613	7.28067e-05	0.000145613	0	0	0
Enterorhabdus	0	0.00145613	0.00021842	0.00021842	0.00021842	0.000291227	0	0.000364033	0	0	7.28067e-05	0.00043684	0	0.00021842	0	0	0	0	0	0.000145613	0	0	0.000145613	0	0	0	0	0	0.00021842	0	0.000509647	0	0	0	0.000145613	0	0	0	0	0	7.28067e-05	0	0	0	0	0.000145613	0	0	0.000291227
Sarcina	0	0	0	0.000145613	0	0	0	7.28067e-05	0	0	0	0	0	7.28067e-05	0	0	0.00196578	0	0	0	0.000145613	0	0	0	0	0	0	0	0	0	0	0	0	0	0	0	0	0.000509647	0	0	0	0	0	0	0	0	0	0	0
Moryella	0.00021842	0.000509647	0	7.28067e-05	0.000291227	0.00021842	0	0	0	0	0	0.000291227	0	0	7.28067e-05	0	0	0	0	0	7.28067e-05	0	0.000145613	0.00021842	7.28067e-05	0.000145613	0	0	0	7.28067e-05	7.28067e-05	0	0	0.000364033	0.000728067	0	7.28067e-05	0.00021842	0	7.28067e-05	0	0	0	0.000145613	0.000291227	7.28067e-05	7.28067e-05	0	0.000145613
Coprobacter	0.00043684	0	0	0	7.28067e-05	0	0.000291227	0	7.28067e-05	0	0	0	0	0	0	0	0	0	0	0	0	0	0	0	0	0	0.00021842	0.000582454	0	0	0	0	0	0	7.28067e-05	0	0.000145613	0.00065526	0	0	0	0	0	0	0	0	0	0	0
Ruminococcaceae_UCG-008	0.000291227	0.000364033	0	0.00021842	0	0.00123771	0	0	0	0	7.28067e-05	7.28067e-05	0	0	0.000582454	0	0	0	0.00225701	0.000509647	0	0	0.000145613	0.000145613	0	0.000582454	0	0	7.28067e-05	0	0.00021842	0	0	7.28067e-05	0.00021842	0	0	0	0	0	0	0	0	0	0	0.000364033	0	0	0.000291227
Peptococcus	7.28067e-05	7.28067e-05	0.000291227	7.28067e-05	7.28067e-05	7.28067e-05	0	0.000145613	0	0	7.28067e-05	0.000145613	0	0	0	0	0	0	0	7.28067e-05	7.28067e-05	0	7.28067e-05	7.28067e-05	0.000291227	0	0	0.000145613	7.28067e-05	0	0.000509647	0	0	0	0.000728067	0	7.28067e-05	0	0	0	0.000291227	0	0	7.28067e-05	0	0	0	0	7.28067e-05
Sellimonas	0	0	0	0	0	0	0	0	0	0	0	0	0	0	0	0	0	0	0	0	0	0	0	0	0	0	0	0	0	0.00131052	0	0	0	0	0	0	0	0	0	0	0	0	0	0	7.28067e-05	0	0	0	0
Caproiciproducens	7.28067e-05	0.00101929	0.000291227	7.28067e-05	7.28067e-05	7.28067e-05	7.28067e-05	0	7.28067e-05	0	0	0.00021842	0	0	0	0	0	0	0	0	0	0	7.28067e-05	0	0.00043684	0	0	7.28067e-05	0	0	0	0	0	0	0.00116491	0	0	0.000509647	0	0	0	0	0	0	0	7.28067e-05	7.28067e-05	7.28067e-05	0.000509647
Selenomonas	0	0	0	0	0	0	0	0	0	0	7.28067e-05	0	0	0	0	0	0	0	0	0	0	0	0	0	0	0	0	0	0	0	0	0	0	0	0	0	0	0	0	0	0	0	0	0	7.28067e-05	0.000145613	0	0	0
Family_XIII_UCG-001	0.000364033	0.000145613	0	7.28067e-05	7.28067e-05	0.000145613	0	7.28067e-05	0	0	0	0.000145613	0	0	0.000291227	0	0	0.000145613	0	0	0	0	7.28067e-05	7.28067e-05	0	7.28067e-05	0	0	0	0	0.00021842	0	0	0.000582454	0.000145613	0	7.28067e-05	0.000145613	0	7.28067e-05	7.28067e-05	0	0	0	0	0	7.28067e-05	0	0.00021842
Acinetobacter	0	0.00021842	0	0	0	0	0	0	0	7.28067e-05	0	0.00065526	0	0	0	0	0	0	0	7.28067e-05	0	0	0	0	0	0	0	0	0	0	0	7.28067e-05	0	0	0	0	0	0	0	0	0	0	0	0	0	0	0	0	0
Acidaminococcus	0	0	0	0	0	0	0	0	0	0	0	0	0	0	0	0	0	0	0	0	0	0.00087368	0	0	0	0	0	0	0	0	0	0	0	0	0	0	0	0	0	0	0	0	0	0	0	0	7.28067e-05	0	0
Allisonella	0	0	0	7.28067e-05	0.000291227	0.000291227	0	0.000291227	0	0.00021842	0	0	0	0	0	0	0	0	0	0	0	0	7.28067e-05	0	0	0	0	7.28067e-05	0	0	0	0	0	0	0	0	7.28067e-05	0	0	0	0.000145613	7.28067e-05	0	7.28067e-05	0	0.00021842	7.28067e-05	0	0
Mogibacterium	0	0.00254823	0.000145613	0.000145613	0.00087368	0.000364033	0	0.00043684	0	0	7.28067e-05	0	0	0	0	0	0	0	0	0	7.28067e-05	0	0	0	0	0	0	0.000145613	0	0	0	0	0	0	0	0	0	0	0	7.28067e-05	0	0	0	0	0	7.28067e-05	0	7.28067e-05	0
[Bacteroides]_pectinophilus_group	0	0	0	0	0	7.28067e-05	0	0	0	0	0	0	0	0	0	0	0	0	0	0.00349472	0	0	0	0	0	0.00189297	0	0	0	0	0	0	0	0	0.000145613	0	0	0	0	0	0.00087368	0	0	0	0	0	0.00211139	0	0
Ezakiella	0	0	0	0	0	0	0	0	0	0	0	7.28067e-05	0	0	0	0	0	0	0	0	0	0	0	0	0	7.28067e-05	0	0.00123771	7.28067e-05	0	0	0	0	0	0	0	0	0	0	0	0	0	0	0	0	0	0	0	0
Eisenbergiella	0	0	0	0	0	0	0	0	0	0	0	0	0	0	0	0	0	0	0	0	0	0.000728067	0	0	0	0	0	0	7.28067e-05	0	0	0.00254823	0	0	0	0	0	0	0	0	0	0	0	0.000509647	0	0	0	7.28067e-05	0
Morganella	0	0.000364033	0	0	0	0	0	0	0	0.000946487	0	0	0	0	0	0	0	0	0	0	0	0	0	0	0	0	0	0	0	0	0	0	0	0	0	0	0	0	0	0	0	0	7.28067e-05	0	0	0	0	0	0
Lachnospiraceae_AC2044_group	0	0.00123771	0	0.000145613	0.000364033	0	0	0.000145613	0	0	7.28067e-05	0	0	0	0	0	0	0	0	0	0	0	0	0	0	0	0	0	0	0	0	0	0	0	0	7.28067e-05	0	0	0	0	0	0	0	0	0	0.000145613	0	0	0.00232981
Leuconostoc	0	0	0	0	0	0	7.28067e-05	0	0	0	0	0	0	0	0	0	0.00160175	0	0	0	0	0	7.28067e-05	0	0.00087368	0	0	0	0	0	0	0	0	0	0	0	0	0	0.000364033	0	7.28067e-05	0	7.28067e-05	0	0.00116491	0.00021842	0	0	0
Pseudobutyrivibrio	0	0	0	0	0	0.000364033	0	0	0	0	0	0	0	0	0	0	0	0	0	0.000145613	0	0	0	0	0	0.000800874	0	7.28067e-05	0	0	0	0	0	0	0	0	0	0	0	0	0.000145613	0	0	0	0	0	0	0	0
Geobacillus	0	0	0	0	0	0	0	0.00043684	0	0	0	0.000364033	0	0	0	0	0	0.000291227	0	0	0	0	0	0	0	0	0.000145613	0	7.28067e-05	0.00021842	7.28067e-05	0.000291227	0	0	0	0	0	0	0	0	0	0	7.28067e-05	0	0	7.28067e-05	0	0.000364033	0
uncultured_bacterium_adhufec202	0	0.00407718	0	0	0	0	0	0.000509647	0	0	0	0.000145613	0	0	0	0	0	0	0	0	0	0	0	0.00065526	0	0	0	0	0	0	0	0	0	0	0	0	0	0	0	0	0.000145613	0	0	0	0	0	0	0	0
Holdemania	7.28067e-05	0	0	0	0	0	0	0	0	0	0	0	0	0	0	0	0	0	0	0	0	7.28067e-05	0	0	0	0.00043684	0	0.000145613	0	0	7.28067e-05	0	0	0.00021842	7.28067e-05	0	0	0	0	0.000145613	0	0	0	0	7.28067e-05	0	0.00021842	0.000145613	0
Tyzzerella	0	0	0	7.28067e-05	0.000291227	0	0	0	0	0	0	0	0	0	7.28067e-05	7.28067e-05	0	0	0	0	0	0	0	0	0	7.28067e-05	0	0	0.000145613	0	0	0	0	0	7.28067e-05	0	7.28067e-05	0.00021842	7.28067e-05	0	0	0	0	0	7.28067e-05	0	0.000145613	0	0
Porphyromonas	0	0	0	0	0	0	0	0	0	0	0	0	0	0	0	0	0	0	0	0	0	0	0	0	0	0	0	0.000728067	0	0	0	0	0	0	0	0	0	0	0	0	0	0	0	0	0	7.28067e-05	0	0	0
Lachnospiraceae_NK3A20_group	0	0.00400437	0.000582454	0	0	0	0	0	0	0	0	0	0	0	0	0	0	0	0	0.00065526	0	0	0	0	0	0	0	0	0	0	0	0	0	0	0	0	0	0	0	0	0.000946487	0	0	0	0	0	0	0	0
Prevotellaceae_Ga6A1_group	0	0	0	0	0	0	0	0	0	0	0	0	0	0	0	0	0	0	0	0	0	0	0	0	0	0.000145613	0	0	0	0	0	0	0	0	0	0	0	0	0	0	0	0	0	0	0	0	0	0	0
Actinomyces	0	7.28067e-05	0	0	0.000364033	0	0	0.00021842	0	0	0.00021842	0	0	0	0	7.28067e-05	0	0	0	0	0	0	0	0	0	0	0	0	0	7.28067e-05	0	7.28067e-05	0	0	0	0	0	0	0.00021842	7.28067e-05	0	0	0	0.000946487	0.000145613	0	0	0	7.28067e-05
Pygmaiobacter	0	0	0	0.00021842	0	7.28067e-05	0	0	0	0	0	0	0	0	0.00021842	0	0	0	0	0	0	0.00043684	0	0	7.28067e-05	0	0	0	0	0	0	0	0	0	0.00043684	0	7.28067e-05	0	0	0	0	0	0	0	0	0	0	0	0
Shuttleworthia	0.000364033	0.00043684	0	0	0	0	0	0	0	0	0	0	0	0	0	0	0	0	0	0	0	0	0	0	0.00043684	0.000728067	0	0	0	0	0	0	0	0	0.000364033	0	0	0	0	0	0	0	0	0	0	0	0	0	7.28067e-05
uncultured_Erysipelotrichaceae_bacterium	0	0	0	0	0	0	0	0	0	0	0	0.000291227	0	0	0.000291227	0	0	0	0	0	0	0	0	0.000364033	7.28067e-05	7.28067e-05	0	0	0.000145613	0	0.000364033	0	0	0	0	0	0	0	0	0.00087368	0	0	0	0	0	0	0.000946487	0	0
Defluviitaleaceae_UCG-011	0	0	0	7.28067e-05	7.28067e-05	0.000145613	0	7.28067e-05	0	0	0.000145613	7.28067e-05	0	0	0	0	0	0	0	0.000145613	0	0	0	0.00021842	0	0.000291227	0	0	0	0.000145613	7.28067e-05	0	0	0	7.28067e-05	0	0	0	0	0	0	0	0	0.000145613	0	0	0	7.28067e-05	0
CAG-873	0	0	0	0.00043684	0	0	0	0	0	0	0	0	0	0	0	0	0	0	0	0	0	0	0	0	0	0	0	0	7.28067e-05	0	0	0	0	0	0	0	0	0	0	0	0	0	0	0	0	0	0	0	0
Cuneatibacter	0	0	0	0	0	0	0	0	0	0	0	0	0	0	0	0	0	0	0	0	0	0	0	0	0	0	0	0	0	0	0	0	0	0	0	0	0	0	0	0	0	0	0	0	0	0	0	0	0
Lachnospiraceae_NC2004_group	0	0	0.000145613	0	0	0	0	0	0	0	0	7.28067e-05	0	0	0.000728067	0	0	0	0	0	7.28067e-05	0	0	7.28067e-05	0	0.00021842	0	7.28067e-05	7.28067e-05	7.28067e-05	0	0	0	0	0	0	0	0	0	0	7.28067e-05	0	0	0	0	0	0	0	0.000291227
Aggregatibacter	0	0.000145613	0	0	0	0	0	0	0	0	0	0	0	0	0	0	0	0	0	0	0	0	0	0	0	0	0	0	0	7.28067e-05	0	0	0	0	0	0	0	0	0	0	0	0	0	0	0	0	0	0	0
Prevotellaceae_UCG-004	0	0	7.28067e-05	0	0	0	0	0	0	0	0	0	0	0	0	0	0	0	0	0	0	0	0	0	0	0	0	0	0	0	0	0	0	0.000728067	0	0	0	0	0	0	0	0	0	0	7.28067e-05	0	0	0	0
Prevotella_6	0	0	0	0	0	0	0	0	0	0	0	0	0	0	0	0	0	0	0	0	0	0	0	0	7.28067e-05	0	0	0.00160175	0	0	0	0	0	0	0	0	0	0	0	0.000145613	0	0	0	0	0	0	0	0	0
Howardella	0	0	0	0.00021842	0.000145613	0	0	0.00021842	0	0	0	0.000364033	0	0	0	0	0	0	0	0	0	0	7.28067e-05	7.28067e-05	0	0	0	7.28067e-05	0	0	0	0	0	0	0	0	0	0	0	0.000145613	0	0	0	0	0	0	0	0	7.28067e-05
Olsenella	0	0.000145613	0	0	0	7.28067e-05	0	0	0	0	0	0.00021842	0	0	0	0	0	0	0	0	0	0	0	0.00087368	0	0	0	0.000145613	0	0.00101929	0	0	0	0	0	0	7.28067e-05	0	0	0	0	0	0	0	0	0	0	0	0
uncultured_Mollicutes_bacterium	0.000728067	0.000582454	0	0	0	0	0	0	0	0	0	0	0	0.000145613	0.000145613	0	0	0	0	0.00021842	0	0	0	0	0	0	0	0	0	0	0	0	0	0	0	0	7.28067e-05	0	0	0	0.000291227	0	0	0	0	7.28067e-05	7.28067e-05	0	0
Providencia	0	0.00502366	0	0	0	0	0	7.28067e-05	0	0	0	0	0	0	0	0	0	0	0	0	0	0	0	0	0	0	0	0	0	0	0	0	0	0	0	0	0	0	0	0	0	0	0	0	0	0	0	0	0
Staphylococcus	0	0	0	0	0	0	0	0	0	0	0	0.00021842	0	0	0	0	0	0	0	0	0	0	0	0	0	0	0	0	0	0	0	0	0	0	0	0	0	0	0	0	0	0	0	0.000145613	0	0	0	0.000291227	0
Plesiomonas	0	0	0	0	0	0	0	0	0	7.28067e-05	0	0	0.000145613	0.000145613	0	0	0	0.000145613	0	0	0	0	0	0	0	0	0	0	0.000145613	0	0	7.28067e-05	0.000145613	0	0	0	0	0	0	0	0	0.000145613	7.28067e-05	0.000291227	7.28067e-05	0	0	0	0
[Eubacterium]_nodatum_group	0.000145613	0.00021842	0.000291227	0	7.28067e-05	0	7.28067e-05	7.28067e-05	0	0	7.28067e-05	0.000364033	0	0	0.00021842	0	0	0	0	0	7.28067e-05	0	0	0.00021842	0	0	0	7.28067e-05	0	7.28067e-05	0	0	0	0	0	0	0	7.28067e-05	0	0	0	0	0	0	0.000145613	0	0	0	0.000145613
Caulobacter	0	0	0	0	0	0	0	0	0	0.000291227	0	0.00021842	0	0	0	0	0	0.00131052	0	0	0	0	0	0	0	0	0	0	0	0	0.000291227	0.00021842	0	0	0	0	0	0	0	0	0	0	0	0	0	0	0	0.00043684	0
GCA-900066755	0	0	0	0	0	0	0.000728067	0	0	0	0	0	0	0	7.28067e-05	0.00043684	0	0	0	0	0	0	0	0	0	0	0	0	0	0.000291227	0	0.000145613	0	7.28067e-05	0	0	0	0	0	0	0	0	0	0	0	0	0	0	0
Eggerthella	0	0	0	0	0	0	0.000145613	0	0	7.28067e-05	0	0	0	0	7.28067e-05	0.000291227	0	0	7.28067e-05	0	0	0.000291227	0	0	0	0	0.000582454	0	0	0	0	0.000291227	0	7.28067e-05	0	0.00021842	0	0	0	0	0	0	0	0	0	0	0	0	0
Corynebacterium_1	0	0	0.000145613	0	0	0	0	0	0	0	0	0	0	0	0	0	0	0	0.00021842	0	0	0.000145613	0	0	0	0	0	0.000145613	7.28067e-05	7.28067e-05	7.28067e-05	0	0	0	7.28067e-05	0	0	0.000145613	7.28067e-05	7.28067e-05	0	7.28067e-05	0	0	0	0.000145613	0	0.000145613	0
Erysipelotrichaceae_UCG-006	7.28067e-05	0.000800874	0.000145613	0	0.000364033	0	0	0	0	0	0.00021842	0	0	0	0	0	0	0	0	0.000145613	0	0	7.28067e-05	0	0	0	0	0	0	0	0	0	0	0	0	0	0.00021842	0	0	0	0	0	0	0	0	0	0	0	0
Mailhella	0	0	0	0	0.00065526	0	0.000145613	0	0	0	7.28067e-05	0	0	0	0	0.00021842	0	0	0	0.000145613	0	0	0	0.000364033	0	0.000145613	0	0	0	0	0	0	0	0	0	0	0	0	0	0	0	0	0	0	0	0	0	7.28067e-05	0
Peptoniphilus	0	0	0	0	0	0	0	7.28067e-05	0	0	0	0	0	0	7.28067e-05	0	0	0	0	0	0	0	0	0	0	0	0	0.000800874	0	0	0	0	0	0	0	0	0	0	0	0	0	0	0	0	0	0	0	0	0
Oscillospira	0	0	0	0	0	0	0	7.28067e-05	0.000291227	0	0	0	0	0.000145613	0	0	0	0	0	0	0	0	0	0	0.000145613	0	0	0	0	0	0	0	0	0	0	0	0	0	0	0	0	0	0	7.28067e-05	0	0	0	0	0
Parvimonas	0	0	0	0	0	0	0	0	0	0	0	0	0	0	0	0	0	0	0	0	0	0	0	0	0	0	0	0	0	0	0	0	0	0	0	0	0	0	0	0	0	0	0	0	0	0	0	0	0
Slackia	7.28067e-05	0.00021842	0	0	7.28067e-05	0	0	7.28067e-05	0.000145613	0	0	0.000291227	0	7.28067e-05	7.28067e-05	0	0	0	0	7.28067e-05	0	0	7.28067e-05	0	0	0	0	0	0	0.000145613	0.000145613	0	0	0	0	0	7.28067e-05	0	0	0	0	0	0	0	0	0	0	7.28067e-05	0
Rothia	0.000145613	0	0	0	0	0	0	0	7.28067e-05	0	0	0	0	0	0	0	0	0	0	0	0	0	0	0	7.28067e-05	0	0	0	0	0	7.28067e-05	0	0	0	0	0	0	0	0	0	7.28067e-05	0	0	0	0	0	0	7.28067e-05	0
Blastomonas	0	0	0	0	0	0	0	0	0	0	0	0.000800874	0	0	0	0	0	0.00065526	0	0	0	0	0	0	0	0	0	0	0.00021842	0	0.00043684	0	0	0	0	0	0	0	0	0	0	0	0	0	0	7.28067e-05	0	0	0
Cercis_gigantea	0	0	0	0	0	0	0	0	0	0	0	0	0	0.000145613	0	0	0	0	0	0	0	0	0	0	0	0	0	0	0	0	0	0	0	0	0	0	0	0	0	0	0	0	0	0	0	0	0	0	0
Enterobacter	0	0	0	0	0	0	0	7.28067e-05	0	0	0	0	7.28067e-05	0	0	0	0	0	0	0	0	0	0	0	0	0	0	7.28067e-05	0	0	0	0	0	0.000509647	0	0	0	0	0	7.28067e-05	0	0	7.28067e-05	0	7.28067e-05	0	0	0	0
Cloacibacillus	0	0.00101929	0	0	0	0	0	0.000145613	0	0	0	0	0	0	0	0	0	0	0	0	0	0	0	0	0	0	0	0	0	0	0	0	0	0	0	0	0	0	0	0	0	0	0	0	0	0	0	0	0
Tyzzerella_3	0.00021842	0.000145613	0	0	0	0	0	0	0	0	0	0	0	0	0	0.00262104	0	0	0	0	0	0	0	0	0	0	0	0	0	0.000509647	0.000145613	0	0	7.28067e-05	0	0	0	0	0	0	0	0	0	0	0	0	0	0	0
Helicobacter	0	0	0	0	0	0	0	0	0	0	0	0	0	0.000145613	0	0	0	0	0	0	0	0	0	0	0	0	0	0	0	0	0	0	0	0	0	0	0	0	0	0	0	0	0	0	0	0	0	0	0
Libanicoccus	0	0.000145613	0	0	0.000291227	7.28067e-05	0	0	0	0	0	0	0	0	0	0	0	0	0	0	0	0	0	0	0	0	0	0	0	0	0	0	0	0	0	0	0	0	0	0	0	0	0	0	0	0.000291227	0	0	0
Robinsoniella	0	0	0	0	0	0	0	0	0	0	0	0	0	0	0	0	0	0	0	0.000291227	0	0.000145613	0	0	0	0	0.000145613	0	0	0	0	7.28067e-05	0	0	0	0	0	0	0	0	0	0	0	0	0	0	0	0	0
Bacillus	0	0	0	0	0	0	0	0	0	0	0	0.000145613	0	0	0	0	0	0	0	0	0	0	0	0	0	0	0	0	0	0	0	0	0	0	0	0	0	0	0	0	0	0	0	0	0	0	0	0	0
Faecalitalea	0	0	0	0	0	0	0	0	0	0	0	0	0	0	0	0	0	0	0	0	0	0	0	0	0	0	0	0	0	0.000145613	0	0	0	0	0	0	0	0	0	0	0	0	0	0	0	0	0	0	0
Anaerofilum	0	0	0	0	7.28067e-05	0	0	0	0	0	0	0	0	0	0	0	0	0	0	0	0	0.00021842	0	0	0	0	0	0	0	0	0	0	0	0	0	0	0	7.28067e-05	0	0	0	0	0	0	0	0	0	7.28067e-05	0
Neisseria	0	0	0	0	0	0	0	0	0	0	7.28067e-05	0	0	0.000145613	0	7.28067e-05	0	0	0	7.28067e-05	0	0	0	0.000364033	0	0	0	0	0	0	0	0	0	0	0	0	0	0	7.28067e-05	0	0	0	0	0	7.28067e-05	0	0	0	0
Gemella	0	0	0	0	0.000145613	0	7.28067e-05	0	0	0	0	0	0	0	0.000145613	7.28067e-05	0	0	0	0	7.28067e-05	7.28067e-05	0	0	0	0	0	0	0	0	0	7.28067e-05	0	0	0	0	0	0	0	0	0	0	0	0	0	0.000291227	0	0	0
Methanosphaera	0	0.00043684	0	0	7.28067e-05	0	0	0	0	0	0	0	0	0	0	0	0	0	0.00021842	0	0	0	0	0.000364033	0	7.28067e-05	0	0	0	0	0	0	0	0	0	0	0	0	0	0	0	0	0	0	0	0	0	0	0
Salmonella	0	0	7.28067e-05	0	0	0	0	7.28067e-05	0.000291227	0	0	0	0.00043684	0	0	0	0	0	0	0	0	0	0	0	0	0	0.000145613	0	0	0	0	0.00021842	0	0.000291227	0	0	0	0	0	0	0	0	7.28067e-05	0	0	0	0	0	0
Tetragenococcus	0	0	0	0	0	0	0	0.000509647	0	0	0	7.28067e-05	0	0	0	0	0	0.000145613	0	0	0	0.000145613	0	0	0	0	0	0	0.00021842	0	0	7.28067e-05	0	0	0	0	0	0	0	0	0	0	0	0	0	0	0	0	7.28067e-05
Ruminococcaceae_UCG-011	0	7.28067e-05	0	0	7.28067e-05	0	0	0	0	0	0	0	0	0	0	0	0	0	0	0	0	0	7.28067e-05	0.000145613	0	0	0	0	0	0	7.28067e-05	0	0	0	0	0	0	0	0	0	0	0	0	0	0	0	0	0	0.000291227
Thermus	7.28067e-05	0	0	0	0	0	0	0	0	0	0	0.000145613	0	0	0	0	0	0.000364033	0	0	0	0	0	0	0	0	0	0	0	0	7.28067e-05	0.00021842	0	0	0	0	0	0	0	0	0	0	0	0	0	0	0	0	7.28067e-05
Leptotrichia	0	0	0	0	0	0	0	0	0	0	0	0	0	0	0	0	0	0	0	0	0	0	7.28067e-05	0	0	0	0	0	0	0	0	0	0	0	0	0	0	0	0	7.28067e-05	0	0	0	0	0	0	0	0	0
Pyramidobacter	0	0	0	0	0	0	0	0	0	0	0	0	0	0	0	0	0	0	0	0	0	0	0	0	0	0	0	0	0	0	0	0	0	0	0	0	0	0	0	0	0	0	0	0	0	0	0	0	0
Anaerotruncus	0	0	0	0	0	0	0	0	0	0	0	0	0	0	0	0	0	7.28067e-05	0	0	0	7.28067e-05	0	0	0	0	0	0	0	0	0	7.28067e-05	0	0	0	0	0	0	0	0	0	0	0	0	7.28067e-05	0	0	0	0
[Eubacterium]_fissicatena_group	0	0	0	0	0	0	0	0	0	0	0	0	0	0	0	0	0	0	0	0	0	0.00021842	0	0	0	0	0	0	0	0	7.28067e-05	0.000291227	0	0	0	0	0	0	0	7.28067e-05	0	0	0	0	0	0	0	0	0
Atopobium	0	0	0	0	0	0	0	7.28067e-05	0	0	0	0	0	0	0	0	0	0	0	0	0	0	0	0	0	0	0	7.28067e-05	0	0	0	0	0	0	0	0	0	0	0	0	0	0	0	0	0	0	0	0.00021842	0
Peptostreptococcus	0	0	0	0	0	0	0	0	0	0	0	0	0	0	0	7.28067e-05	0	0	0	0	0	0	0	0	0	0	0	0	0	0	0	0	0	0	0	0	0	0	0	0	0	0	0	0	0	7.28067e-05	0	0	0
Epulopiscium	0	0	0	0	0	0	0	0	0	0	0	0	0	0	0	0	0	0	0	0	0	0	0	0	0	0	0	0	0	0	0	0	0	0	0	0	0	0	0	0	0	0	0	0	0	0	0	0	0
Allobaculum	0	0	0	0	0	0	0	0	0	0	0	0	0	0	0	0	0	0	0	0	0	0	0	0	0	0	0	0	0	0	0	0	0	0	0	0	0	0	0	0	0	0	0	0	0	0	0	0	0
Achromobacter	0	0	0	0	0	0	0	0.000291227	0	0	0	0	0	0	0	0	0	0	0	0	0	0	0	0	0	0	0	0	0	0	0	0	0	0	0	0	0	0	0	0	0	0	0	0	0	0	0	0	0
Ruminiclostridium	0	7.28067e-05	0	0	0	0	0	0	0	0	0	0	0	0	0	0	0	0	0	0	0	0	0	0	0	0	0	0	0	0	0	0	0	0	0	0	0	0	0	0	0	0	0	0	0	0	0	0	0
Ureaplasma	0	0	0	0	0	0	0	0	0	0	0	0	0	0	0	0	0	0	0	0	0	0	0	0	0	0	0	0	0	0	0	0	0	0	0	0	0	0	0	7.28067e-05	0	0	0	0	0	0	0	0	0
Acetitomaculum	0	0	0	0	0	0	0	0	0	0	0	0	0	0	0	0	0	0	0	0	0	0	0	0	0	0	0	0	0	0	0	0	0	0	0	0	0	0	0	0	0	0	0	0	0	0	0	0	0
Alphaproteobacteria_bacterium_canine_oral_taxon_081	0	0	0	0	0	0	0	0	0	0	0	0	0	0	0	0	0	0	0	0	0	0	0	0	0	0	0	0	0	0	0	0	0	0	0	0	0	0	0	0	0	0	0	0	0	0	0	0	0.00189297
Z20	0	0	0	0.000364033	0	0	0	0	0	0	0	0	0	0	0	0	0	0	0	0	0	0	0	0	0	0	0	0	0	0	0	0	0	0	0	0	0	0	0	0	0	0	0	0	0	0	0	0	0
Phocea	0	0	0	0	0	0	0	0	0	0	0	0	0	0	0	0	0	0	0	0	0	0.000509647	0	0	0	0	0	0.00021842	0	0	0	0	0	0	0	0	0	0.000145613	0	0	0	0	0	0	0	0	0	0	0
Anaerobiospirillum	0	0	0	0	0	0	0	0	0	0	0	0	0	0	0	0	0	0	0	0	0	0	0	0	0	0	0	0	0	0	0	0	0	0	0	0	0	0	0	0	0	0	0	0	0	0	0	0	0
Succinatimonas	0	0	0	0	0	0	0	0	0	0	0	0	0	0	0	0	0	0	0	0	0	0	0	0	0	0	0	0	0	0	0	0	0	0	0	0	0	0	0	0	0	0	0	0	0	0	0	0	0
DTU089	0	0	0	0	0	0	0	0	0	0	0	0	0	0	0	0	0	0	0	0	0	0	0	0	0	0	0	7.28067e-05	0	0	0	0	0	0	0	0	0	0	0	0	0	0	0	0	0	0	0	7.28067e-05	0
Angelakisella	0	0	0	0	7.28067e-05	0	0	0	7.28067e-05	0	0.000145613	0	0	0	7.28067e-05	0	0	0	0	0	0	7.28067e-05	0	0	0	0	0	0	0	0	0	7.28067e-05	0	0	0	0	0	0	0	0	0	0	0	0	0	0	0	0	0
uncultured_Bacteroidales_bacterium	0	0	0	0	0	0	0	0	0	0	0	0	0	0	0	0	0	0	0	0	0	0	0	0	0	0	0	0	0	0	0	0	0	0	0	0	0	0	0	0	0	0	0	0	0	0	0	0	0
Herbinix	0	0	0	0	0	0	0	0	0	0	0	0	0	0	0	0	0	0	0	0	0	0	0	0	0	0	0	0	0	0	0	0	0	0	0	0	0	0	0	0	0	0	0	0	0	0	0	0	0
Novosphingobium	0	0	0	0	0	0	0	0	0	0	0	0	0	0	0	0	0	0	0	0	0	0	0	0	0	0	0	0	0	0	0	0	0	0	0	0	0	0	0	0	0	0	0	0	0	7.28067e-05	0	0	0
Dielma	0	0	0	0	0	0	0	0	0	0	0	0	0	0	0	0	0	0	0	0	0	0.000145613	0	0	0	0	0	0	0	0	0	0	0	0	0	0	0	0	0	0	0	0	0	0	0	0	0	7.28067e-05	0
Ruminococcaceae_V9D2013_group	0	7.28067e-05	0	0	0	0	0	7.28067e-05	0	0	0	0	0	0	0	0	0	0	0	0	0	0	0	0	0	0	0	0	0	0	0	0	0	0	0	0	0	0	0	0	0	0	0	0	0	0	0	0	0
Comamonas	0	0	0	0	0	0	0	0	0	0	0	0	0	0	0	0	0	0	0	0	0	0	0	0	0	0	0	0	0	0	0	0	0	0	0	0	0	0	0	0	0	0	0	0	0.000145613	0.000145613	0	0	0
Paeniclostridium	0	0.000145613	0	0	0	0	0	0	0	0	0	0	0	0	0	0	0	0	0	0	0	0	0	0	0	0	0	0	0	0	7.28067e-05	0	0	0	0	0	0	0	0	0	0	0	0	0	0	0	0	0	0
Ruminiclostridium_1	0	0	0	0	0	0	0	0	0	0	0	0	0	0	7.28067e-05	0	0	0	0	0	0	0	0	0	0	0	0	0	0	0	0	0	0	0	0	0	0	0	0	0	0	0	0	0	0	0	0	0	0
Merdibacter	0	0	0	0	0	0	0	0	0	0	0	0	0	0	0	0	0	0	0	0	0	0	0	0	0	0	0	0	0	0	0	0	0	0	0	0	0	0	0	0	0	0	0	0	0	0	0	0	0
Adlercreutzia	0	0	0	0	0	0	0	0	7.28067e-05	0	0	0	0	0	0	0	0	0	0	0	0	0	0	0	0	0	0	7.28067e-05	0	7.28067e-05	0	0	0	0	0	0	0	0	0	0	0	0	0	0	0	0	0	0	0
Hydrogenoanaerobacterium	0	0.000364033	0	0	0	0	0	0	0	0	0	0	0	0	0	0	0	0	0	0	0	0	0	0	0	0	0	7.28067e-05	0	0	0	0	0	0	0	0	0	0	0	0	0	0	0	0	0	0	0	0	0
Peptoclostridium	0	0	0	0	0	0	0	0	0	0	0	0	0	0	0	0	0	0	0	0	0	0	0	0	0	0	0	0	0	0	0	0	0	0	0	0	0	0	0	0	0	0	0	0	0	0	0	0	0
Brevundimonas	0	0	0	0	0	0	0	0	0	0	0	0	0	0	0	0	0	0	0	0	0	0	0	0	0	0	0	0	0	0	0	0	0	0	0	0	0	0	0	0	0	0	0	0	0	0	0	0	0
Eubacterium	0	0	0	0	0	0	0	0	0	0	0	0	0	0	0	0	0	0	0	0	0	0	0	0	0	0	0	0	0	0	0	0	0	0	0	0	0	0	0	0	0	0	0	0	0	0	0	0	0
Clostridium_sensu_stricto_13	0	0	0	0	0	0	0	0	0	0	0	0	0	0	0	0	0	0	0	0	0	0	0	0	0	0	0	0	0	0	0	0	0	0	0	7.28067e-05	0	0	0	0	0	0	0	0	0	0	0	0	0
Fastidiosipila	0	0	0	0	0	0	0	0.000145613	0	0	0	0	0	0	0	0	0	0	0	0	0	0	0	0	0	0	0	0	0	0	0	0	0	0	0	0	0	0	0	0	0	0	0	0	0	0	0	0	0
Anaerococcus	0	0	0	0	0	0	0	0	0	0	0	0	0	0	7.28067e-05	0	0	0	0	0	0	0	0	0	0	0	0	7.28067e-05	0	0	0	0	0	0	0	0	0	0	0	0	0	0	0	0	0	0	0	0	0
Finegoldia	0	0	0	0	0	0	0	0	0	0	0	0	0	0	0	0	0	0	0	0	0	0	0	0	0	0	0	0	0	0	0	0	0	0	0	0	0	0	0	0	0	0	0	0	0	0	0	0	0
DNF00809	0	0	0	0	0	0	0	0	0	0	0	0	0	0	0	0	0	0	0	0	0	0	0	0	0	7.28067e-05	0	0	0	0	0	0	0	0	0	0	0	0	0	0	0	0	0	0	0	7.28067e-05	0	0	7.28067e-05
Succiniclasticum	0	0	0	0	0	0	0	0	0	0	0	0	0	0	0	0	0	0	0	0	0	0	0	0	0	0	0	0	0	0	0	0	0	0	0	0	0	0	0	0	0	0	0	0.00167455	0	0	0	0	0
uncultured_alpha_proteobacterium	0	0	0	0	0	0	0	0	0	0	0	0	0	0	0	0	0	0	0	0	0	0	0	0	0	0	0	0	0	0	0	0	0	0	0	0	0	0	0	0	0	0	0	0	0	0	0	0	0
Dysgonomonas	0	0	0	0	0	0	0	0	0	0	0	0	0	0	0	0	0	0	0	0	0	0	0	0	0	0	0	0	0	0	0	0	0	0	0	0	0	0	0	0	0	0	0	0	0	0	0	0	0
dgA-11_gut_group	0	0	0	0	0	0	0	0	0	0	0	0	0	0	0	0	0	0	0	0	0	0	0	0	0	0	0	0	0	0	0	0	0	0	0	0	0	0	0	0	0	0	0	0	0	0	0	0	0
Gordonibacter	0	0	0	0	0	0	0	0	0	0	0	0	0	0	0.000145613	0	0	0	0	0	0	0	0	0	0	0	0	0	0	0	0	0	0	0	0	0	0	0	0	0	0	0.000145613	0	0	0	0	0	0	0
Mycoplasma	0	0	0	0	0	0	0	0	0	0	0	0	0	0	0	0	0	0	0	0	0	0	0	0	0	0	0	0	0	0	0	0	0	0	0	0	0	0	0	0	0	0	0	0	0	0	0	0	0
Endozoicomonas	0	0	0	0	0	0	0	0	0	0	0	0	0	0	0	0	0	0	0	0	0	0	0	0	0	0	0	0	0	0	0	0	0	0	0	0	0	0	0	0	0	0	0	0	0	0	0	0	0
Muribaculum	0	0	0	0	0	0	0	0	0	0	0	0	0	0	0	0	0	0	0	0	0	0	0	0	0	0	0	0	0	0	0	0	0	0	0	0	0	0	0	0	0	0	0	0	0	0	0	0	0
Streptomyces	0	0	0	0	0	0	0	0	0	0	0	0	0	0	0	0	0	0	0	0	0	0	0	0	0	0	0	0	0	0	0	0	0	0	0	0	0	0	0	0	0	0	0	0	0	0	0	0	0
Meiothermus	0	0	0	0	0	0	0	0.000364033	0	0	0	0	0	0	0	0	0	0	0	0	0	0	0	0	0	0	0	0	0	0	7.28067e-05	0	0	0	0	0	0	0	0	0	0	0	0	0	0	0	0	0	0
Deinococcus	0	0	0	0	0	0	0	0	0	0	0	0	0	0	0	0	0	7.28067e-05	0	0	0	0	0	0	0	0	0	0	7.28067e-05	0	0	0	0	0	0	0	0	0	0	0	0	0	0	0	0	0	0	0	0
Arcobacter	0	0	0	0	0	0	0	0	0	0	0	0	0	0	0	0	0	0	0	0	0	0	0	0	0	0	0	0	0	0	0	0	0	0	0	0	0	0	0	0	0	0	0	0	0	0	0	0	0
Stenotrophomonas	0	0	0	0	0	0	0	0	0	0	0	0	0	0	0	0	0	0	0	0	0	0	0	0	0	0	0	0	0	0	0	0.000364033	0	0	0	0	0	0	0	0	0	0	0.00021842	0	0	0	0	0	0
Anaerofustis	0	0	0	0	0	0	0	0	0	0	0	0	0	0	0	0	0	0	0	0	0	0	0	0	0	7.28067e-05	0	0	0	0	0	7.28067e-05	0	0	0	0	0	0	0	0	0	0	0	0	0	0	0	0	7.28067e-05
unidentified	7.28067e-05	7.28067e-05	0	0	0	0	0	0	0	0	0	0	0	0	0	0	0	0	0	0	0	0	0	0	0	0	0	0	0	0	0	0	0	0	0	0	0	0	0	0	0	0	0	0	0	0	0	0	0
Ruminococcaceae_UCG-007	0	0	0	0	7.28067e-05	0	0	0	0	0	0	0	0	0	0	0	0	0	0	0	0	0	0	7.28067e-05	0	0	0	0	0	0	0	0	0	0	0	0	0	0	0	0	7.28067e-05	0	0	0	0	0	0	0	0
Harryflintia	0	0	0	0	0	0	0	0	0	0	0	0	0	0	7.28067e-05	0	0	0	0	0	0	0	0	0	0	0	0	0	0	0	0	0	0	0	0	0	0	0	0	0.000145613	0	0	0	0	0	0	0	0	0
Clostridium_sensu_stricto_3	0	0	0	0	0	0	0	0	0	0	0	0	0	0	0	0	0	0	0	0	0	0	0	7.28067e-05	0	0	0	0	0	0	0	0	0	0	0	0	0	0	0	0	0	0	0	0	0	0	0	0	0
Methylobacterium	0	0	0	0	0	0	0	0	0	0	0	0	0	0	0	0	0	0	0	0	0	0	0	0	0	0	0	0	0	0	0	0	0	0	0	0	0	0	0	0	0	0	0	0	0	0	0	0	0
CHKCI002	0	0	0	0	0	0	0	0	0	0	0	0	0	0	0	0	0	0	0	0	0	0	0	0	0	0	0	0	0	7.28067e-05	0	0	0	0	0	0	0	0	0	0	0	0	0	0	0	0	0	0	0
Papillibacter	0	0	0	0	0	0	0	0	0	0	0	0	0	0	0	0	0	0	0	0	0	0	0	0	0	0	0	0	0	0	0	0.000145613	0	0	0	0	0	0	0	0	0	0	0	0	0	0	0	0	0
FD2005	0	0	0	0	0	0	0	0	0	0	0	0	0	0	0	0	0	0	0	0	0	0	0	0	0	0	0	0	0	0	0	0	0	0	0	0	0	7.28067e-05	0	0	0	0	0	0	0	0	0	0	0
Acetanaerobacterium	0	0	0	0	0	0	0	0	0	0	0	0	0	0	0	0	0	0	0	0	0	0	0	0	0	0	0	0	0	0	0	0	0	0	0	0	0	0	0	0	0	0	0	0	0	0	0	0	0
Gardnerella	0	0	0	0	0	0	0	0	0	0	0	0	0	0	0	0	0	0	0	0	0	0	0	0	0	0	0	0	0	0	0	0	0	0	0	0	0	0	0	0	0	0	0	0	0	0	0	0	0
Aerococcus	0	0	0	0	0	0	0	0	0	0	0	0	0	0	0	0	0	0	0	0	0	0	0	0	0	0	0	0	0	0	0	0	0	0	0	0	0	0	0	0	0	0	0	0	0	0	0	0	0
Murdochiella	0	0	0	0	0	0	0	0	0	0	0	0	0	0	0	0	0	0	0	0	0	0	0	0	0	0	0	0.00065526	0	0	0	0	0	0	0	0	0	0	0	0	0	0	0	0	0	0	0	0	0
Sanguibacteroides	0	0.000145613	0	0	0	0	0	0.000291227	0	0	0	0	0	0	0	0	0	0	0	0	0	0	0	0	0	0	0	0	0	7.28067e-05	0	0	0	0	0	0	0	0	0	0	0	0	0	0	0	0	0	0	0
Lactonifactor	0	0	0	0	0	0	0	0	0	0	0	0	0	0	0	0	0	0	0	0	0	0	0	0	0	0	0	0	0	0	0	0.000145613	0	0	0	0	0	0	0	0	0	0	0	7.28067e-05	0	0	0	0	0
S5-A14a	0	0	0	0	0	0	0	0	0	0	0	0	0	0	0	0	0	0	0	0	0	0	0	0	0	0	0	0	0	0	0	0	0	0	0	0	0	0	0	0	0	0	0	0	0	0	0	0	0
Varibaculum	0	0	0	0	0	0	0	0	0	7.28067e-05	0	0	0	0	0	0	0	0	0	0	0	0	0	0	0	0	0	0	0	0	0	0	0	0	0	0	0	0	0	0	0	0	0	0	0	0	0	0	0
Pedobacter	0	0	0	0	0	0	0	0	0	0	0	0	0	0	0	0	0	0	0	0	0	0	0	0	0	0	0	0	0	0	0	0	0	0	0	0	0	0	0	0	0	0	0	0	0	0	0	0	0
Paraclostridium	0	0	0	0	0	0	0	0	0	0	0.00021842	0	0	0	0	0	0	0	0	0	0	0	0	0	0	0	0	0	0	0	0	0	0	0	0	0	0	0	0	0	0	0	0	0	0	0	0	0	0
Stomatobaculum	0	0	0	0	0	0	0	0	0	0	0	0	0	0	0	0	0	0	0	0.00021842	0	0	0	0	0	0	0	0	0	0	0	0	0	0	0	0	0	0	0	0	0	0	0	0	0	0	0	0	0
[Eubacterium]_brachy_group	0	0	0	0	0	0	0	0	0	0	0	0	0	0	7.28067e-05	0	0	0	0	0	0	0	0	0	0	0	0	0	0	0	0	0	0	0	0	0	0	0	0	0	0	0	0	0	7.28067e-05	0	0	0	0
Pseudarthrobacter	0	0	0	0	0	0	0	0	0	0	0	0	0	0	0	0	0	0	0	0	0	0	0	0	0	0	0	0	0	0	0	0	0	0	0	0	0	0	0	0	0	0	0	0	0	0	0	0	0
Photobacterium	0	0	0	0	0	0	0	0	0	0	0	0	0	0	0	0	0	0	0	0	0	0	0	0	0	0	0	0	0	0	0	0	0	0	0	0	0	0	0	0	0	0	0	0	0	0	0	0	0
Subgroup_10	0	0	0	0	0	0	0	0	0	0	0	0	0	0	0	0	0	0	0	0	0	0	0	0	0	0	0	0	0	0	0	0	0	0	0	0	0	0	0	0	0	0	0	0	0	0	0	0	0
Uruburuella	0	0	0	0	0	0	0	0	0	0	0	0	0	0	0	0	0	0	0	0	0	0	0	0	0	0	0	0	0	0	0	0	0	0	0	0	0	0	0	0	0	0	0	0	0	0	0	0	0
Porphyrobacter	0	0	0	0	0	0	0	0	0	0	0	0	0	0	0	0	0	0	0	0	0	0	0	0	0	0	0	0	0	0	0	0	0	0	0	0	0	0	0	0	0	0	0	0	0	0	0	0	0
Cellulosilyticum	0	0	0	0	0	0	0	0	0	0	0	0	0	0	0	0	0	0	0	0	0	0	0	0	0	0	0	0	0	0	0	0	0	0	0	0	0	0	0	0	0	0	0	0	0	0	0	0	0
Lautropia	0	0	0	0	0	0	0	0	0	0	0	0	0	0	0	0	0	0	0	0	0	0	0	0	0	0	0	0	0	0	0	0	0	0	0	0	0	0	0	0	0	0	0	0	0	0	0	0	0
Thermoanaerobacterium	0	0	0	0	0	0	0	0	0	0	0	0	0	0	0	0	0	0	0	0	0	0	0	0	0	0	0	0	0	0	0	0	0	0	0	0	0	0	0	0	0	0	0	0	0	0	0	0	0
XBB1006	0	0	0	0	0	0	0	0	0	0	0	0	0	0	0	0	0	0	0	0	0	0	0	0	0	0	0	0	0	0	0	0	0	0	0	0	0	0	0	0	0	0	0	0	0	0	0	0	0
Vagococcus	0	7.28067e-05	0	0	0	0	0	0	0	0	0	0	0	0	0	0	0	0	0	0	0	0	0	0	0	0	0	0	0	0	0	0	0	0	0	0	0	0	0	0	0	0	0	0	0	0	0	0	0
Caldicellulosiruptor	0	0	0	0	0	0	0	0	0	0	0	0	0	0	0	0	0	0	0	0	0	0	0	0	0	0	0	0	0	0	0	0	0	0	0	0	0	0	0	0	0	0	0	0	0	0	0	0	0
Microbacterium	0	0	0	0	0	0	0	0	0	0	0	0	0	0	0	0	0	0	0	0	0	0	7.28067e-05	0	0	0	0	0	0	0	0	0	0	0	0	0	0	0	0	0	0	0	0	0	0	0	0	0	0
Lachnoanaerobaculum	0	0	0	0	7.28067e-05	0	0	0	0	0	0	0	0	0	0	0	0	0	0	0	0	0	0	0	0	0	0	0	0	0	0	0	0	0	0	0	0	0	0	0	0	0	0	0	0	0	0	0	0
Triticum_aestivum_(bread_wheat)	0	0	0	0	0	0	0	0	0	0	0	0	0	0	0	0	0	0	0	0	0	0	0	0	0	0	0	0	0	0	0	0	0	0	0	0	0	0	0	0	0	0	0	0	0	0	0	0	0
Methanomassiliicoccus	0	0	0	0	0	0	0	0	0	0	0	0	0	0	0	0	0	0	0	0	0	0	0	0	0	0	0	0	0	0	0	0.000145613	0	0	0	0	0	0	0	0	0	0	0	0	0	0	0	0	0
Eikenella	0	0	0	0	0	0	0	0	0	0	0	0	0	0	0	0	0	0	0	0	0	0	0	0	0	0	0	0	0	0	0	0	0	0	0	0	0	0	0	0	0	0	0	0	0	0	0	0	0
Acholeplasmatales_bacterium_canine_oral_taxon_316	0	0	0	0	0	0	0	0	0	0	0	0	0	0	0	0	0	0	0	0	0	0	0	0	0	7.28067e-05	0	0	0	0	0	0	0	0	0	0	0	0	0	0	0	0	0	0	0	0	0	0	0
Kocuria	0	0	7.28067e-05	0	0	0	0	0	0	0	0	0	0	0	0	0	0	0	0	0	0	0	0	0	0	0	0	0	0	0	0	0	0	0	0	0	0	0	0	0	0	0	0	0	0	0	0	0	0
Paracoccus	0	0	0	0	0	0	0	0	0	0	0	0	0	0	0	0	0	0	0	0	0	0	0	0	0	0	0	0	0	0	0	0	0	0	0	0	0	0	0	0	0	0	0	0	0	0	0	0	0
Phreatobacter	0	0	0	0	0	0	0	0	0	0	0	0	0	0	0	0	0	0	0	0	0	0	0	0	0	0	0	0	0	0	0	0	0	0	0	0	0	0	0	0	0	0	0	0	0	0	0	0	0
Lachnospiraceae_UCG-002	0	0	0	0	0	0	0	0	0	0	0	0	0	0	0	0	0	0	0	0	0	7.28067e-05	0	0	0	0	0	0	0	0	0	0	0	0	0	0	0	0	0	0	0	0	0	0	0	0	0	0	0
Empedobacter	0	0	0	0	0	0	0	0	0	0	0	0	0	0	0	0	0	0	0	0	0	0	0	0	0	0	0	0	0	0	0	0	0	0	0	0	0	0	0	0	0	0	0	0	0	0	0	0	0
Laribacter	0	0	0	0	0	0	0	0	0	0	0	0	0	0	0	0	0	0	0	0	0	0	0	0	0	0	0	0	0	0	0	0	0	0	0	0	0	0	0	0	0	0	0	0	0	0	0	0	0
Bradyrhizobium	0	0	0	0	0	0	0	0	0	0	0	0	0	0	0	0	0	0	0	0	0	0	0	0	0	0	0	0	0	0	0	0	0	0	0	0	0	0	0	0	0	0	0	0	0	0	0	0	0
Pediococcus	0	0	0	0	0	0	0	0	0	0	0	0	0	0	0	0	0	0	0	0	7.28067e-05	0	0	0	0	0	0	0	0	0	0	0	0	0	0	0	0	0	0	0	0	0	0	0	0	0	0	0	0
Rhodococcus	0	0	0	0	0	0	0	0	0	0	0	0	0	0	0	0	0	0	0	0	0	0	0	0	0	0	0	0	0	0	0.00021842	0	0	0	0	0	0	0	0	0	0	0	0	0	0	0	0	0	0
Coriobacteriaceae_UCG-003	0	0	0	0	0	0	0	0	0	0	0	0	0	0	0	0	0	0	0	0	0	0	0	0	0	0	0	0	0	0	0	0	0	0	0	0	0	0	0	0	0	0	0	0	0	0	0	0	0
Psychrobacter	0	0	0	0	0	0	0	0	0	0	0	0	0	0	0	0	0	0	0	0	0	0	0	0	0	0	0	0	0	0	0	0	0	0	0	0	0	0	0	0	0	0	0	0	0	0	0	0	0
Corynebacterium	0	0	0	0	0	0	0	0	0	7.28067e-05	0	0	0	0	0	0	0	0	0	0	0	0	0	0	0	0	0	0	0	0	7.28067e-05	0	0	0	0	0	0	0	0	0	0	0	0	0	0	0	0	0	0
Sporomusa	0	0	0	0	0	0	0	0	0	0	0	0	0	0	0	0	0	0	0	0	0	0	0	0	0	0	0	0	0	0	0	0	0	0	0	0	0	0	0	0	0	0	0	0	0	0	0	0	0
Vibrio	0	0	0	0	0	0	0	0	0	0	0	0	0	0	0	0	0	0	0	0	0	0	0	0	0	0	0	0	0	0	0	0	0	0	0	0	0	0	0	0	0	0	0	0	0	0	0	0	0
Faecalibaculum	0	0	0	0	0	0	0	0	0	0	0	0	0	0	0	0	0	0	0	0	0	0	0	0	0	0	0	0	0	0	0	0	0	0	0	0	0	0	0	0	0	0	0	0	0	0	0	0	0
Bulleidia	0	0	0	0	0	0	0	0	0	0	0	0	0	0	0	0	0	0	0	0	0	0	0	0	0	0	0	0	0	0	0	0	0	0	0	0	0	0	0	0	0	0	0	0	0	0	0	0	0
Lachnospiraceae_UCG-009	0	0	0	0	0	0	0	0	0	0	0	0	0	0	0	0	0	0	0	0	0	0	0	0	0	0	0	0	0	0	0	0	0	0	0	0	0	0	0	0	0	0	0	0	0	0	0	0	0
Sphingobacterium	0	0	0	0	0	0	0	0	0	0	0	0	0	0	0	0	0	0	0	0	0	0	0	0	0	0	0	0	0	0	0	0	0	0	0	0	0	0	0	0	0	0	0	0	0	0	0	0	0
A2	0	0	0	0	0	0	0	0	0	0	0	0	0	0	0	0	0	0	0	0	0	0	0	0	0	0	0	0	0	0	0	0	0	0	0	0	0	0	0	0	0	0	0	0	0	0	0	0	0
Candidatus_Methanomethylophilus	0	0	0	0	0	0	0	0	0	0	0	0	0	0.000364033	0	0	0	0	0	0	0	0	0	0	0	0	0	0	0	0	0	0	0	0	0	0	0	0	0	0	0	0	0	0	0	0	0	0	0
Arcanobacterium	0	0	0	0	0	0	0	0	0	0	0	0	0	0	0	0	0	0	0	0	0	0	0	0	0	0	0	0	0	0	0	0	0	0	0	0	0	0	0	0	0	0	0	0	0	0	0	0	0
Nocardiopsis	0	0	0	0	0	0	0	0	0	0	0	0	0	0	0	0	0	0	0	0	0	0	0	0	0	0	0	0	0	0	0	0	0	0	0	0	0	0	0	0	0	0	0	0	0	0	0	0	0
Paenibacillus	0	0	0	0	0	0	0	0	0	0	0	0	0	0	0	0	0	0	0	0	0	0	0	0	0	0	0	0	0	0	0	0	0	0	0	0	0	0	0	0	0	0	0	0	0	0	0	0	0
Alcaligenes	0	0.000291227	0	0	0	0	0	0	0	0	0	0	0	0	0	0	0	0	0	0	0	0	0	0	0	0	0	0	0	0	0	0	0	0	0	0	0	0	0	0	0	0	0	0	0	0	0	0	0
Rheinheimera	0	0	0	0	0	0	0	0	0	0	0	0	0	0	0	0	0	0	0	0	0	0	0	0	0	0	0	0	0	0	0	0	0	0	0	0	0	0	0	0	0	0	0	0	0	0	0	0	0
CHKCI001	0	0	0	0	0	0	0	0	0	0	0	0	0	0	0	0	0	0	0	0	0	0	0	0	0	0	0	0	0	0	0	0	0	0	0	0	0	0	0	0	0	0	0	0	0	0	0	0	0
Facklamia	0	0	0	0	0	0	0	0	0	0	0	0	0	0	0	0	0	0	0	0	0	0	0	0	0	0	0	0	0	0	0	0	0	0	0	0	0	0	0	0	0	0	0	0	0	0	0	0	0
Allorhizobium-Neorhizobium-Pararhizobium-Rhizobium	0	0	0	0	0	0	0	0	0	0	0	0	0	0	0	0	0	0	0	0	0	0	0	0	0	0	0	0	0	0	0	0	0	0	0	0	0	0	0	0	0	0	0	0	0	0	0	0	0
Cupriavidus	0	0	0	0	0	0	0	0	0	0	0	0	0	0	0	0	0	0	0	0	0	0	0	0	0	0	0	0	0	0	0	0	0	0	0	0	0	0	0	0	0	0	0	0	0	0	0	0	0
Enhydrobacter	0	0	0	0	0.000145613	0	0	0	0	0	0	0	0	0	0	0	0	0	0	0	0	0	0	0	0	0	0	0	0	0	0	0	0	0	0	0	0	0	0	0	0	0	0	0	0	0	0	0	0
Negativicoccus	0	0	0	0	0	0	0	0	0	0	0	0	0	0	0	0	0	0	0	0	0	0	0	0	0	0	0	0	0	0	0	0	0	0	0	0	0	0	0	0	0	0	0	0	0	0	0	0	0
Soonwooa	0	0	0	0	0	0	0	0	0	0	0	0	0	0	0	0	0	0	0	0	0	0	0	0	0	0	0	0	0	0	0	0	0	0	0	0	0	0	0	0	0	0	0	0	0	0	0	0	0
Raoultibacter	0	0	0	0	0	0	0	0	0	0	0	0	0	0	0	0	0	0	0	0	0	0	0	0	0	0	0	0	0	0	0	0	0	0	0	0	0	0	0	7.28067e-05	0	0	0	0	0	0	0	0	0
Tepidimonas	0	0	0	0	0	0	0	0	0	0	0	0	0	0	0	0	0	0	0	0	0	0	0	0	0	0	0	0	0	0	0	0	0	0	0	0	0	0	0	0	0	0	0	0	0	0	0	0	0
Anaeroglobus	0	0	0	0	0	0	0	0	0	0	0	0	0	0	0	0	0	0	0	0	0	0	0	0	0	0	0	0	0	0	0	0	0	0	0	0	0	0	0	0	0	0	0	0	0	0	0	0	0
Kosakonia	0	0	0	0	0	0	0	0	0	0	0	0	0	0	0	0	0	0	0	0	0	0	0	0	0	0	0	0	0	0	0	0	0	0	0	0	0	0	0	0	0	0	0	0	7.28067e-05	0	0	0	0
Catellicoccus	0	0	0	0	0	0	0	0	0	0	0	0	0	0	0	0	0	0	0	0	0	0	0	0	0	0	0	0	0	0	0	0	0	0	0	0	0	0	0	0	0	0	0	0	0	0	0	0	0
Advenella	0	0	0	0	0	0	0	0	0	0	0	0	0	0	0	0	0	0	0	0	0	0	0	0	0	0	0	0	0	0	0	0	0	0	0	0	0	0	0	0	0	0	0	0	0	0	0	0	0
Scardovia	0	0	0	0	0	0	0	0	0	0	0	0	0	0	0	0	0	0	0	0	0	0	0	0	0	0	0	0	0	0	0	0	0	0	0	0	0	0	0	0	0	0	0	0	0	0	0	0	0
Cenarchaeum	0	0	0	0	0	0	0	0	0	0	0	0	0	0	0	0	0	0	0	0	0	0	0	0	0	0	0	0	0	0	0	0	0	0	0	0	0	0	0	0	0	0	0	0	0	0	0	0	0
Rikenella	0	0	0	0	0	0	0	0	0	0	0	0	0	0	0	0	0	0	0	0	0	0	0	0	0	0	0	0	0	0	0	0	0	0	0	0	0	0	0	0	0	0	0	0	0	0	0	0	0
Basfia	0	0	0	0	0	0	0	0	0	0	0	0	0	0	0	0	0	0	0	0	0	0	0	0	0	0	0	0	0	0	0	0	0	0	0	0	0	0	0	0	0	0	0	0	0	0	0	0	0
Aeribacillus	0	0	0	0	0	0	0	0	0	0	0	0	0	0	0	0	0	0	0	0	0	0	0	0	0	0	0	0	0	0	0	0	0	0	0	0	0	0	0	0	0	0	0	0	0	0	0	0	0
Arenimonas	0	0	0	0	0	0	0	0	0	0	0	0	0	0	0	0	0	0	0	0	0	0	0	0	0	0	0	0	0	0	0	0	0	0	0	0	0	0	0	0	0	0	0	0	0	0	0	0	0
Abiotrophia	0	0	0	0	0	0	0	0	0	0	0	0	0	0	0	0	0	0	0	0	0	0	0	0	0	0	0	0	0	0	0	0	0	0	0	0	0	0	0	0	0	0	0	0	0	0	0	0	0
Mobiluncus	0	0	0	0	0	0	0	0	0	0	0	0	0	0	0	0	0	0	0	0	0	0	0	0	0	0	0	7.28067e-05	0	0	0	0	0	0	0	0	0	0	0	0	0	0	0	0	0	0	0	0	0
Phocaeicola	0	0	0	0	0	0	0	0.000145613	0	0	0	0	0	0	0	0	0	0	0	0	0	0	0	0	0	0	0	0	0	0	0	0	0	0	0	0	0	0	0	0	0	0	0	0	0	0	0	0	0
Aspergillago_clavatoflava	0	0	0	0	0	0	0	0	0	0	0	0	0	0	0	0	0	0	0	0	0	0	0	0	0	0	0	0	0	0	0	0	0	0	0	0	0	0	0	0	0	0	0	0	0	0	0	0	0
Cardiobacterium	0	0	0	0	0	0	0	0	0	0	0	0	0	0	0	0	0	0	0	0	0	0	0	0	0	0	0	0	0	0	0	0	0	0	0	0	0	0	0	0	0	0	0	0	0	0	0	0	0
Savagea	0	0	0	0	0	0	0	0	0	0	0	0	0	0	0	0	0	0	0	0	0	0	0	0	0	0	0	0	0	0	0	0	0	0	0	0	0	0	0	0	0	0	0	0	0	0	0	0	0
Schlegelella	0	0	0	0	0	0	0	0	0	0	0	0	0	0	0	0	0	0	0	0	0	0	0	0	0	0	0	0	0	0	0	0	0	0	0.000145613	0	0	0	0	0	0	0	0	0	0	0	0	0	0
Brachybacterium	0	0	0	0	0	0	0	0	0	0	0	0	0	0	0	0	0	0	0	0	0	0	0	0	0	0	0	0	0	0	0	0	0	0	0	0	0	0	0	0	0	0	0	0	0	0	0	0	0
Sphingomonas	0	0	0	0	0	0	0	0	0	0	0	0	0	0	0	0	0	0	0	0	0	0	0	0	0	0	0	0	0	0	0	0	0	0	0	0	0	0	0	0	0	0	0	0	0	0	0	0	0
Faecalicoccus	0	0	0	0	0	0	0	0	0	0	0	0	0	0	0	0	0	0	0	0	0	0	0	0	0	0	0	0	0	0	0	0	0	0	0	0	0	0	0	0	0	0	0	0	0	0	0	0	0
Lawsonella	0	0	0	0	0	0	0	0	0	0	0	0	0	0	0	0	0	0	0	0	0	0	0	0	0	0	0	0	0	0	0	0	0	0	0	0	0	0	0	0	0	0	0	0	0	0	0	0	0
Leucobacter	0	0	0	0	0	0	0	0	0	0	0	0	0	0	0	0	0	0	0	0	0	0	0	0	0	0	0	0	0	0	0	0	0	0	0	0	0	0	0	0	0	0	0	0	0	0	0	0	0
Tepidiphilus	0	0	0	0	0	0	0	0	0	0	0	0	0	0	0	0	0	0	0	0	0	0	0	0	0	0	0	0	0	0	0	0	0	0	0	0	0	0	0	0	0	0	0	0	0	0	0	0	0
Cetobacterium	0	0	0	0	0	0	0	0	0	0	0	0	0	0	0	0	0	0	0	0	0	0	0	0	0	0	0	0	0	0	0	0	0	0	0	0	0	0	0	0	0	0	0	0	0	0	0	0	0
Ralstonia	0	0	0	0	0	0	0	0	0	0	0	0	0	0	0	0	0	0	0	0	0	0	0	0	0	0	0	0	0	0	0	0	0	0	0	0	0	0	0	0	0	0	0	0	0	0	0	0	0
Burkholderia-Caballeronia-Paraburkholderia	0	0	0	0	0	0	0	0	0	0	0	0	0	0	0	0	0	0	0	0	0	0	0	0	0	0	0	0	0	0	0	0	0	0	0	0	0	0	0	0	0	0	0	0	0	0	0	0	0
Rickettsiella	0	0	0	0	0	0	0	0	0	0	0	0	0	0	0	0	0	0	0	0	0	0	0	0	0	0	0	0	0	0	0	0	0	0	0	0	0	0	0	0	0	0	0	0	0	0	0	0	0
Sedimentibacter	0	0	0	0	0	0	0	0	0	0	0	0	0	0	0	0	0	0	0	0	0	0	0	0	0	0	0	0	0	0	0	0	0	0	0	0	0	0	0	0	0	0	0	0	0	0	0	0	0
TM7_phylum_sp._oral_clone_DR034	0	0	0	0	0	0	0	0	0	0	0	0	0	0	0	0	0	0	0	0	0	0	0	0	0	0	0	0	0	0	0	0	0	0	0	0	0	0	0	0	0	0	0	0	0	0	0	0	0.000145613
Mycobacterium	0	0	0	0	0	0	0	0	0	0	0	0	0	0	0	0	0	0	0	0	0	0	0	0	0	0	0	0	0	0	0	0	0	0	0	0	0	0	0	0	0	0	0	0	0	0	0	0	0
uncultured_cyanobacterium	0	0	0	0	0	0	0	0	0	0	7.28067e-05	0	0	0	0	0	0	0	0	0	0	0	0	0	0	0	0	0	0	0	0	0	0	0	0	0	0	0	0	0	0	0	0	0	0	0	0	0	0
Flavobacterium	0	0	0	0	0	0	0	0	0	0	0	0	0	0	0	0	0	0	0	0	0	0	0	0	0	0	0	0	0	0	0	0	0	0	0	0	0	0	0	0	0	0	0	0	0	0	0	0	0
Anaerovorax	0	0	0	0	0	0	0	0	0	0	0	0	0	0	0	0	0	0	0	0	0	0	0	0	0	0	0	0	0	0	0	0	0	0	0	0	0	0	0	0	0	0	0	0	0	0	0	0	0
Proteiniphilum	0	0	0	0	0	0	0	0	0	0	0	0	0	0	0	0	0	0	0	0	0	0	0	0	0	0	0	0	0	0	0	0	0	0	0	0	0	0	0	0	0	0	0	0	0	0	0	0	0
Gluconacetobacter	0	0	0	0	0	0	0	0	0	0	0	0	0	0	0	0	0	0	0	0	0	0	0	0	0	0	0	0	0	0	0	0	0	0	0	0	0	0	0	0	0	0	0	0	0	0	0	0	0
ASF356	0	0	0	0	0	0	0	0	0	0	0	0	0	0	0	0	0	0	0	0	0	0	0	0	0	0	0	0	0	0	0	0	0	0	0	0	0	0	0	0	0	0	0	0	0	0	0	0	0
Synechococcus_CC9902	0	0	0	0	0	0	0	0	0	0	0	0	0	0	0	0	0	0	0	0	0	0	0	0	0	0	0	0	0	0	0	0	0	0	0	0	0	0	0	0	0	0	0	0	0	0	0	0	0
Flexilinea	0	0	0	0	0	0	0	0	0	0	0	0	0	0	0	0	0	0	0	0	0	0	0	0	0	0	0	0	0	0	0	0	0	0	0	0	0	0	0	0	0	0	0	0	0	0	0	0	0
mouse_gut_metagenome	0	0	0	0	0	0	0	0	0	0	0	0	0	0	0	0	0	0	0	0	0	0	0	0	0	0	0	0	0	0	0	0	0	0	0	0	0	0	0	0	0	0	0	0	0	0	0	0	0
Ochrobactrum	0	0	0	0	0	0	0	0	0	0	0	0	0	0	0	0	0	0	0	0	0	0	0	0	0	0	0	0	0	0	0	0	0	0	0	0	0	0	0	0	0	0	0	0	0	0	0	0	0
Kytococcus	0	0	0	0	0	0	0	0	0	0	0	0	0	0	0	0	0	0	0	0	0	0	0	0	0	0	0	0	0	0	0	0	0	0	0	0	0	0	0	0	0	0	0	0	0	0	0	0	0
Synergistes	0	0	0	0	0	0	0	0	0	0	0	0	0	0	0	0	0	0	0	0	0	0	0	0	0	0	0	0	0	0	0	0	0	0	0	0	0	0	0	0	0	0	0	0	0	0	0	0	0
Blattella_germanica_(German_cockroach)	0	0	0	0	0	0	0	0	0	0	0	0	0	0	0	0	0	0	0	0	0	0	0	0	0	0	0	0	0	0	0	0	0	0	0	0	0	0	0	0	0	0	0	0	0	0	0	0	0
unidentified_rumen_bacterium_RF9	0	0	0	0	0	0	0	0	0	0	0	0	0	0	0	0	0	0	0	0	0	0	0	0	0	0	0	0	0	0	0	0	0	0	0	0	0	0	0	0	0	0	0	0	0	0	0	0	0
Selenomonas_4	0	0	0	0	0	0	0	0	0	0	0	0	0	0	0	0	0	0	0	0	0	0	0	0	0	0	0	0	0	0	0	0	0	0	0	0	0	0	0	0	0	0	0	0	0	0	0	0	0
Pseudochrobactrum	0	0	0	0	0	0	0	0	0	0	0	0	0	0	0	0	0	0	0	0	0	0	0	0	0	0	0	0	0	0	0	0	0	0	0	0	0	0	0	0	0	0	0	0	0	0	0	0	0
SN8	0	0	0	0	0	0	0	0	0	0	0	0	0	0	0	0	0	0	0	0	0	0	0	0	0	0	0	0	0	0	0	0	0	0	0	0	0	0	0	0	0	0	0	0	0	0	0	0	0
uncultured_Erysipelotrichia_bacterium	0	0	0	0	0	0	0	0	0	0	0	0	0	0	0	0	0	0	0	0	0	0	0	0	0	0	0	0	0	0	0	0	0	0	0	0	0	0	0	0	0	0	0	0	0	0	0	0	0
Paludibacter	0	0	0	0	0	0	0	0	0	0	0	0	0	0	0	0	0	0	0	0	0	0	0	0	0	0	0	0	0	0	0	0	0	0	0	0	0	0	0	0	0	0	0	0	0	0	0	0	0
Acetobacter	0	0	0	0	0	0	0	0	0	0	0	0	0	0	0	0	0	0	0	0	0	0	0	0	0	0	0	0	0	0	0	0	0	0	0	0	0	0	0	0	0	0	0	0	0	0	0	0	0
Johnsonella	0	0	0	0	0	0	0	0	0	0	0	0	0	0	0	0	0	0	0	0	0	0	0	0	0	0	0	0	0	0	0	0	0	0	0	0	0	0	0	0	0	0	0	0	0	0	0	0	0
Bosea	0	0	0	0	0	0	0	0	0	0	0	0	0	0	0	0	0	0	0	0	0	0	0	0	0	0	0	0	0	0	0	0	0	0	0	0	0	0	0	0	0	0	0	0	0	0	0	0	0
Aspergillus_nomius	0	0	0	0	0	0	0	0	0	0	0	0	0	0	0	0	0	0	0	0	0	0	0	0	0	0	0	0	0	0	0	0	0	0	0	0	0	0	0	0	0	0	0	0	0	0	0	0	0
Gemmobacter	0	0	0	0	0	0	0	0	0	0	0	0	0	0	0	0	0	0	0	0	0	0	0	0	0	0	0	0	0	0	0	0	0	0	0	0	0	0	0	0	0	0	0	0	0	0	0	0	0
Acetatifactor	0	0	0	0	0	0	0	0	0	0	0	0	0	0	0	0	0	0	0	0	0	0	0	0	0	0	0	0	0	0	0	0	0	0	0	0	0	0	0	0	0	0	0	0	0	0	0	0	0
uncultured_rumen_bacterium_4C0d-2	0	0	0	0	0	0	0	0	0	0	0	0	0	0	0	0	0	0	0	0	0	0	0	0	0	0	0	0	0	0	0	0	0	0	0	0	0	0	0	0	0	0	0	0	0	0	0	0	0
Catenisphaera	0	0	0	0	0	0	0	0	0	0	0	0	0	0	0	0	0	0	0	0	0	0	0	0	0	0	0	0	0	0	0	0	0	0	0	0	0	0	0	0	0	0	0	0	0	0	0	0	0
Fretibacterium	0	0	0	0	0	0	0	0	0	0	0	0	0	0	0	0	0	0	0	0	0	0	0	0	0	0	0	0	0	0	0	0	0	0	0	0	0	0	0	0	0	0	0	0	0	0	0	0	0
Acidibacter	0	0	0	0	0	0	0	0	0	0	0	0	0	0	0	0	0	0	0	0	0	0	0	0	0	0	0	0	0	0	0	0	0	0	0	0	0	0	0	0	0	0	0	0	0	0	0	0	0
Luteimonas	0	0	0	0	0	0	0	0	0	0	0	0	0	0	0	0	0	0	0	0	0	0	0	0	0	0	0	0	0	0	0	0	0	0	0	0	0	0	0	0	0	0	0	0	0	0	0	0	0
Sphaerochaeta	0	0	0	0	0	0	0	0	0	0	0	0	0	0	0	0	0	0	0	0	0	0	0	0	0	0	0	0	0	0	0	0	0	0	0	0	0	0	0	0	0	0	0	0	0	0	0	0	0
Bdellovibrio	0	0	0	0	0	0	0	0	0	0	0	0	0	0	0	0	0	0	0	0	0	0	0	0	0	0	0	0	0	0	0	0	0	0	0	0	0	0	0	0	0	0	0	0	0	0	0	0	0
Rubrobacter	0	0	0	0	0	0	0	0	0	0	0	0	0	0	0	0	0	0	0	0	0	0	0	0	0	0	0	0	0	0	0	0	0	0	0	0	0	0	0	0	0	0	0	0	0	0	0	0	0
Talaromyces_piceae	0	0	0	0	0	0	0	0	0	0	0	0	0	0	0	0	0	0	0	0	0	0	0	0	0	0	0	0	0	0	0	0	0	0	0	0	0	0	0	0	0	0	0	0	0	0	0	0	0
Thermoanaerobacter	0	0	0	0	0	0	0	0	0	0	0	0	0	0	0	0	0	0	0	0	0	0	0	0	0	0	0	0	0	0	0	0	0	0	0	0	0	0	0	0	0	0	0	0	0	0	0	0	0
Tumebacillus	0	0	0	0	0	0	0	0	0	0	0	0	0	0	0	0	0	0	0	0	0	0	0	0	0	0	0	0	0	0	0	0	0	0	0	0	0	0	0	0	0	0	0	0	0	0	0	0	0
Turicella	0	0	0	0	0	0	0	0	0	0	0.000145613	0	0	0	0	0	0	0	0	0	0	0	0	0	0	0	0	0	0	0	0	0	0	0	0	0	0	0	0	0	0	0	0	0	0	0	0	0	0
Candidatus_Stoquefichus	0	0	0	0	0	0	0	0	0	0	0	0	0	0	0	0	0	0	0	0	0	0	0	0	0	0	0	0	0	0	0	0	0	0	0	0	0	0	0	0	0	0	0	0	0	0	0	0	0
Luteolibacter	0	0	0	0	0	0	0	0	0	0	0	0	0	0	0	0	0	0	0	0	0	0	0	0	0	0	0	0	0	0	0	0	0	0	0	0	0	0	0	0	0	0	0	0	0	0	0	0	0
Fructobacillus	0	0	0	0	0	0	0	0	0	0	0	0	0	0	0	0	0	0	0	0	0	0	0	0	0	0	0	0	0	0	0	0	0	0	0	0	0	0	0	0	0	0	0	0	0	0	0	0	0
W5053	0	0	0	0	0	0	0	0	0	0	0	0	0	0	0	0	0	0	0	0	0	0	0	0	0	0	0	0	0	0	0	0	0	0	0	0	0	0	0	0	0	0	0	0	0	0	0	0	0
Hymenobacter	0	0	0	0	0	0	0	0	0	0	0	0	0	0	0	0	0	0	0	0	0	0	0	0	0	0	0	0	0	0	0	0	0	0	0	0	0	0	0	0	0	0	0	0	0	0	0	0	0
Garciella	0	0	0	0	0	0	0	0	0	0	0	0	0	0	0	0	0	0	0	0	0	0	0	0	0	0	0	0	0	0	0	0	0	0	0	0	0	0	0	0	0	0	0	0	0	0	0	0	0
uncultured_Candidatus_Saccharibacteria_bacterium	0	0	0	0	0	0	0	0	0	0	0	0	0	0	0	0	0	0	0	0	0	0	0	0	0	0	0	0	0	0	0	0	0	0	0	0	0	0	0	0	0	0	0	0	0	0	0	0	0
Aneurinibacillus	0	0	0	0	0	0	0	0	0	0	0	0	0	0	0	0	0	0	0	0	0	0	0	0	0	0	0	0	0	0	0	0	0	0	0	0	0	0	0	0	0	0	0	0	0	0	0	0	0
Candidatus_Arthromitus	0	0	0	0	0	0	0	0	0	0	0	0	0	0	0	0	0	0	0	0	0	0	0	0	0	0	0	0	0	0	0	0	0	0	0	0	0	0	0	0	0	0	0	0	0	0	0	0	0
Oligella	0	0	0	0	0	0	0	0	0	0	0	0	0	0	0	0	0	0	0	0	0	0	0	0	0	0	0	0	0	0	0	0	0	0	0	0	0	0	0	0	0	0	0	0	0	0	0	0	0
[Eubacterium]_saphenum_group	0	0	0	0	0	0	0	0	0	0	0	0	0	0	0	0	0	0	0	0	0	0	0	0	0	0	0	0	0	0	0	0	0	0	0	0	0	0	0	0	0	0	0	0	0	0	0	0	0
Selenomonas_3	0	0	0	0	0	0	0	0	0	0	0	0	0	0	0	0	0	0	0	0	0	0	0	0	0	0	0	0	0	0	0	0	0	0	0	0	0	0	0	0	0	0	0	0	0	0	0	0	0
[truncated: 609 more columns]

## Sheet: table4
Table4: Clustering information of microbial tumor samples
CRC_ID	group		GC-ID	group		BC_ID	group
SRR20600571	G1		SRR12060005	G3		SRR12479141	G1
SRR20600574	G2		SRR12060008	G3		SRR12479145	G1
SRR20600575	G3		SRR12060010	G3		SRR12478639	G1
SRR20600577	G2		SRR12060015	G3		SRR12478815	G1
SRR20600580	G1		SRR12060019	G3		SRR12479349	G1
SRR20600581	G2		SRR12060021	G3		SRR12479120	G1
SRR20600583	G1		SRR12060022	G3		SRR12479078	G1
SRR20600585	G2		SRR12060026	G3		SRR12479364	G1
SRR20600586	G1		SRR12060027	G3		SRR12478893	G1
SRR20600587	G3		SRR12060034	G3		SRR12479002	G1
SRR20600588	G1		SRR12060038	G3		SRR12479398	G1
SRR20600592	G2		SRR12060107	G3		SRR12479092	G1
SRR20600595	G2		SRR12060109	G3		SRR12478864	G1
SRR20600597	G2		SRR12060114	G3		SRR12479071	G1
SRR20600599	G3		SRR12060117	G3		SRR12479312	G1
SRR20600600	G2		SRR12060148	G3		SRR12478897	G1
SRR20600602	G2		SRR12060149	G3		SRR12479468	G1
SRR20600604	G3		SRR12060151	G3		SRR12479094	G1
SRR20600605	G2		SRR12060157	G3		SRR12479368	G1
SRR20600607	G1		SRR12060164	G3		SRR12479096	G1
SRR20600609	G3		SRR12060165	G3		SRR12478871	G1
SRR20600611	G2		SRR12060167	G3		SRR12478817	G1
SRR20600613	G2		SRR12060170	G3		SRR12479045	G1
SRR20600615	G2		SRR12060173	G3		SRR12479223	G1
SRR20600617	G3		SRR12060175	G3		SRR12479450	G1
SRR20600618	G3		SRR12060178	G3		SRR12479118	G1
SRR20600620	G2		SRR12060179	G3		SRR12479020	G1
SRR20600622	G3		SRR12060180	G3		SRR12478984	G1
SRR20600624	G2		SRR12060182	G3		SRR12479102	G1
SRR20600626	G3		SRR18395641	G3		SRR12479477	G1
SRR20600627	G2		SRR18395650	G3		SRR12479128	G1
SRR20600631	G1		SRR18395657	G3		SRR12479341	G1
SRR20600633	G3		SRR18395660	G3		SRR12479218	G1
SRR20600635	G2		SRR18395670	G3		SRR12479168	G1
SRR20600638	G3		SRR18395671	G3		SRR12479550	G1
SRR20600640	G2		SRR18395672	G3		SRR12479098	G1
SRR20600642	G3		SRR18395673	G3		SRR12478840	G1
SRR20600644	G2		SRR18395676	G3		SRR12478659	G1
SRR20600646	G2		SRR18395677	G3		SRR12478904	G1
SRR20600653	G2		SRR18395684	G3		SRR12479328	G1
SRR20600654	G3		SRR18395685	G3		SRR12478988	G1
SRR20600656	G1		SRR18395688	G3		SRR12479355	G1
SRR20600658	G1		SRR18395702	G3		SRR12479018	G1
SRR20600660	G2		SRR18395716	G3		SRR12479469	G1
SRR20600663	G2		SRR18395736	G3		SRR12478819	G1
SRR20600664	G2		SRR18395739	G3		SRR12479113	G1
SRR20600665	G2		SRR18395747	G3		SRR12478752	G1
SRR20600667	G2		SRR18395751	G3		SRR12479335	G1
SRR20600669	G3		SRR18395754	G3		SRR12478886	G1
SRR20600670	G1		SRR12060004	G2		SRR12479471	G1
SRR20600674	G2		SRR12060006	G2		SRR12479132	G1
SRR20600676	G1		SRR12060012	G2		SRR12479123	G1
SRR20600678	G1		SRR12060013	G2		SRR12478767	G1
SRR20600679	G1		SRR12060024	G2		SRR12479559	G1
SRR20600681	G1		SRR12060025	G2		SRR12478742	G1
SRR20600683	G2		SRR12060032	G2		SRR12479116	G1
SRR20600684	G3		SRR12060036	G2		SRR12479200	G1
SRR20600685	G1		SRR12060041	G2		SRR12479187	G1
SRR20600686	G2		SRR12060108	G2		SRR12479533	G1
SRR20600688	G2		SRR12060110	G2		SRR12478698	G1
SRR20600692	G3		SRR12060112	G2		SRR12479179	G1
SRR20600693	G1		SRR12060113	G2		SRR12478834	G1
SRR20600694	G2		SRR12060155	G2		SRR12479009	G1
SRR20600696	G1		SRR12060158	G2		SRR12479109	G1
SRR20600697	G3		SRR12060160	G2		SRR12479205	G1
SRR20600701	G3		SRR12060161	G2		SRR12478646	G1
SRR20600702	G2		SRR18395643	G2		SRR12479474	G1
SRR20600703	G1		SRR18395645	G2		SRR12479107	G1
SRR20600705	G2		SRR18395646	G2		SRR12478722	G1
SRR20600706	G2		SRR18395647	G2		SRR12478775	G1
SRR20600708	G2		SRR18395651	G2		SRR12479126	G1
SRR20600713	G2		SRR18395654	G2		SRR12479003	G1
SRR20600715	G3		SRR18395661	G2		SRR12479332	G1
SRR20600718	G3		SRR18395687	G2		SRR12479193	G1
SRR20600720	G2		SRR18395691	G2		SRR12478710	G1
SRR20600722	G3		SRR18395693	G2		SRR12478913	G3
SRR20600724	G1		SRR18395699	G2		SRR12479567	G3
SRR20600725	G2		SRR18395700	G2		SRR12479515	G3
SRR20600727	G2		SRR18395703	G2		SRR12478991	G3
SRR20600728	G3		SRR18395704	G2		SRR12479380	G3
SRR20600729	G2		SRR18395705	G2		SRR12479369	G3
SRR20600731	G3		SRR18395706	G2		SRR12479438	G3
SRR20600732	G2		SRR18395710	G2		SRR12479435	G3
SRR20600733	G3		SRR18395711	G2		SRR12479458	G3
SRR20600734	G2		SRR18395712	G2		SRR12479476	G3
SRR20600736	G3		SRR18395713	G2		SRR12478784	G3
SRR20600741	G3		SRR18395714	G2		SRR12478890	G3
SRR20600743	G3		SRR18395718	G2		SRR12479527	G3
SRR20600745	G2		SRR18395738	G2		SRR12478626	G3
SRR20600747	G2		SRR18395743	G2		SRR12478766	G3
SRR20600749	G1		SRR18395748	G2		SRR12479378	G3
SRR20600750	G2		SRR18395750	G2		SRR12478842	G3
SRR20600752	G2		SRR18395752	G2		SRR12479405	G3
SRR20600753	G2		SRR18395753	G2		SRR12478877	G3
SRR20600754	G2		SRR18395755	G2		SRR12478797	G3
SRR20600758	G1		SRR12060007	G1		SRR12478727	G3
SRR20600760	G2		SRR12060150	G1		SRR12478699	G3
SRR20600762	G3		SRR12060154	G1		SRR12479542	G3
SRR20600764	G1		SRR12060172	G1		SRR12478816	G3
SRR20600767	G2		SRR18395640	G1		SRR12479563	G3
SRR20600769	G3		SRR18395642	G1		SRR12479274	G3
SRR20600770	G2		SRR18395648	G1		SRR12478806	G3
SRR20600772	G3		SRR18395649	G1		SRR12478898	G3
SRR20600774	G3		SRR18395656	G1		SRR12479149	G3
SRR20600776	G1		SRR18395659	G1		SRR12478709	G3
SRR20600777	G3		SRR18395663	G1		SRR12479085	G3
SRR20600779	G1		SRR18395675	G1		SRR12479196	G3
SRR20600781	G2		SRR18395678	G1		SRR12478932	G3
SRR20600783	G1		SRR18395679	G1		SRR12479289	G3
SRR20600786	G1		SRR18395689	G1		SRR12478829	G3
SRR20600788	G1		SRR18395692	G1		SRR12479173	G3
SRR20600789	G2		SRR18395694	G1		SRR12479456	G3
SRR20600793	G2		SRR18395696	G1		SRR12479464	G3
SRR20600795	G2		SRR18395698	G1		SRR12478754	G3
SRR20600797	G2		SRR18395701	G1		SRR12479537	G3
SRR20600800	G2		SRR18395707	G1		SRR12479133	G3
SRR20600809	G1		SRR18395709	G1		SRR12479514	G3
SRR20600810	G2		SRR18395715	G1		SRR12478776	G3
SRR20600812	G2		SRR18395717	G1		SRR12478695	G3
SRR20600814	G2		SRR18395741	G1		SRR12479362	G3
SRR20600817	G2		SRR18395742	G1		SRR12479358	G3
SRR20600819	G1		SRR18395744	G1		SRR12478933	G3
SRR20600821	G3		SRR18395749	G1		SRR12479164	G3
SRR20600823	G2		SRR18395756	G1		SRR12478912	G3
SRR20600825	G2					SRR12479387	G3
SRR20600826	G2					SRR12479496	G3
SRR20600828	G2					SRR12479087	G3
SRR20600830	G2					SRR12478703	G3
SRR20600832	G3					SRR12479363	G3
SRR20600834	G2					SRR12479181	G3
SRR20600835	G2					SRR12478783	G3
SRR20600838	G3					SRR12479466	G3
SRR20600840	G1					SRR12479409	G3
SRR20600842	G3					SRR12478831	G3
SRR20600844	G3					SRR12479134	G3
SRR20600846	G2					SRR12478744	G3
SRR20600848	G3					SRR12478929	G3
SRR20600853	G2					SRR12478707	G3
SRR20600854	G2					SRR12478945	G3
SRR20600858	G3					SRR12479053	G3
SRR20600860	G1					SRR12478721	G3
SRR20600873	G1					SRR12479345	G3
SRR20600874	G1					SRR12479276	G3
SRR20600876	G1					SRR12479370	G3
SRR20600878	G3					SRR12478755	G3
SRR20600880	G1					SRR12478687	G3
SRR20600881	G2					SRR12479371	G3
SRR20600882	G1					SRR12479517	G3
SRR20600884	G2					SRR12478865	G3
SRR20600885	G2					SRR12479359	G3
SRR20600887	G1					SRR12478860	G3
SRR20600888	G1					SRR12478781	G3
SRR20600890	G1					SRR12479394	G3
SRR20600892	G2					SRR12478741	G3
SRR20600894	G2					SRR12478808	G3
SRR20600897	G2					SRR12479442	G3
SRR20600899	G3					SRR12478942	G3
SRR20600901	G2					SRR12479008	G3
SRR20600906	G1					SRR12479300	G3
SRR20600908	G2					SRR12478777	G3
SRR20600910	G2					SRR12478765	G3
SRR20600912	G2					SRR12478638	G3
SRR20600913	G2					SRR12478836	G3
SRR20600914	G2					SRR12479448	G3
SRR20600916	G3					SRR12478922	G3
SRR20600918	G1					SRR12479124	G3
SRR20600920	G1					SRR12478809	G3
SRR20600922	G2					SRR12479000	G3
SRR20600923	G3					SRR12478925	G3
SRR20600925	G3					SRR12479557	G3
SRR20600927	G3					SRR12478851	G3
SRR20600929	G3					SRR12479585	G3
SRR20600931	G2					SRR12479535	G3
SRR20600933	G2					SRR12478770	G3
SRR20600934	G1					SRR12478889	G3
SRR20600936	G3					SRR12478773	G3
SRR20600940	G3					SRR12479367	G3
SRR20600942	G2					SRR12479565	G3
SRR20600944	G1					SRR12479262	G3
SRR20600953	G1					SRR12478785	G3
SRR20600955	G1					SRR12478807	G3
SRR20600956	G3					SRR12478830	G3
SRR20600958	G3					SRR12478764	G3
SRR20600959	G2					SRR12478788	G3
SRR20600961	G1					SRR12478672	G3
SRR20600962	G3					SRR12478852	G3
SRR20600963	G2					SRR12479495	G3
SRR20600965	G2					SRR12479377	G3
SRR20600968	G3					SRR12479032	G3
SRR20600969	G2					SRR12479518	G3
SRR20600971	G3					SRR12478675	G3
SRR20600973	G1					SRR12478701	G3
SRR20600975	G3					SRR12478900	G3
SRR20600977	G2					SRR12478870	G3
SRR20600979	G3					SRR12478926	G3
SRR20600986	G1					SRR12479373	G3
SRR20600987	G1					SRR12478812	G3
SRR20600988	G3					SRR12479564	G3
SRR20600990	G3					SRR12478824	G3
SRR20600994	G2					SRR12479028	G3
SRR20600996	G3					SRR12479558	G3
SRR20600998	G2					SRR12479080	G3
SRR20601009	G3					SRR12478939	G3
SRR20601011	G1					SRR12478843	G3
SRR20601013	G3					SRR12478837	G3
SRR20601014	G3					SRR12479440	G3
SRR20601016	G3					SRR12479127	G3
SRR20601017	G2					SRR12478967	G3
SRR20601026	G2					SRR12478725	G3
SRR20601029	G3					SRR12479482	G3
SRR20601031	G3					SRR12479459	G3
SRR20601032	G2					SRR12479352	G3
SRR20601034	G3					SRR12478674	G3
SRR20601036	G2					SRR12479392	G3
SRR20601038	G2					SRR12479492	G3
SRR20601039	G3					SRR12479487	G3
SRR20601041	G1					SRR12479097	G3
SRR20601042	G1					SRR12479095	G3
SRR20601045	G1					SRR12478968	G3
SRR20601047	G2					SRR12479169	G3
SRR20601049	G1					SRR12479093	G3
SRR20601051	G3					SRR12479070	G3
SRR20601053	G3					SRR12478682	G3
SRR20601054	G1					SRR12478656	G3
SRR20601056	G3					SRR12478957	G3
SRR20601058	G2					SRR12479076	G3
SRR20601059	G3					SRR12479521	G3
SRR20601061	G2					SRR12478934	G3
SRR20601064	G2					SRR12479105	G3
SRR20601067	G3					SRR12478936	G3
SRR20601069	G3					SRR12478965	G3
SRR20601073	G1					SRR12478680	G3
SRR20601075	G2					SRR12479425	G3
SRR20601077	G3					SRR12478652	G3
SRR20601079	G3					SRR12479059	G3
SRR20601081	G1					SRR12479574	G3
SRR20601083	G2					SRR12478848	G3
SRR20601085	G2					SRR12478724	G3
SRR20601091	G2					SRR12478746	G2
SRR20601095	G2					SRR12479198	G2
SRR20601099	G2					SRR12478835	G2
SRR20601101	G1					SRR12479084	G2
SRR20601107	G2					SRR12478969	G2
SRR20601109	G3					SRR12479058	G2
SRR20601111	G3					SRR12479319	G2
SRR20601113	G1					SRR12479239	G2
SRR20601114	G2					SRR12478826	G2
SRR20601116	G1					SRR12478859	G2
SRR20601118	G3					SRR12478661	G2
SRR20601120	G1					SRR12478857	G2
SRR20601124	G3					SRR12479151	G2
SRR20601127	G2					SRR12479007	G2
SRR20601129	G2					SRR12479556	G2
SRR20601130	G2					SRR12479293	G2
SRR20601132	G2					SRR12479490	G2
SRR20601133	G2					SRR12478630	G2
SRR20601138	G1					SRR12479139	G2
SRR20601141	G1					SRR12479318	G2
SRR20601143	G1					SRR12478678	G2
SRR20601146	G2					SRR12478705	G2
SRR20601148	G3					SRR12478805	G2
SRR20601150	G2					SRR12478821	G2
SRR20601152	G2					SRR12478948	G2
SRR20601154	G2					SRR12478927	G2
SRR20601157	G2					SRR12479452	G2
SRR20601159	G3					SRR12479073	G2
SRR20601161	G3					SRR12478882	G2
SRR20601164	G2					SRR12479233	G2
SRR20601165	G3					SRR12478798	G2
SRR20601166	G2					SRR12478823	G2
SRR20601168	G2					SRR12478949	G2
SRR20601170	G2					SRR12478994	G2
SRR20601172	G1					SRR12479063	G2
SRR20601174	G2					SRR12478833	G2
SRR20601175	G1					SRR12479154	G2
SRR20601177	G2					SRR12478820	G2
SRR20601179	G1					SRR12478828	G2
SRR20601182	G2					SRR12478875	G2
SRR20601185	G3					SRR12479304	G2
SRR20601188	G2					SRR12479111	G2
SRR20601192	G2					SRR12479360	G2
SRR20601195	G2					SRR12479103	G2
SRR20601197	G3					SRR12479160	G2
SRR20601199	G3					SRR12479017	G2
SRR20601204	G3					SRR12478749	G2
SRR20601206	G2					SRR12479153	G2
SRR20601208	G1					SRR12479146	G2
SRR20601212	G3					SRR12479100	G2
SRR20601213	G2					SRR12478761	G2
SRR20601214	G2					SRR12479462	G2
SRR20601216	G2					SRR12479342	G2
SRR20601218	G1					SRR12479479	G2
SRR20601220	G2					SRR12479244	G2
SRR20601223	G3					SRR12478730	G2
SRR20601227	G2					SRR12478753	G2
SRR20601229	G3					SRR12478756	G2
SRR20601230	G1					SRR12479447	G2
SRR20601231	G2					SRR12479148	G2
SRR20601232	G2					SRR12479529	G2
SRR20601235	G3					SRR12479131	G2
SRR20601237	G2					SRR12479012	G2
SRR20601239	G3					SRR12478747	G2
SRR20601242	G1					SRR12479099	G2
SRR20601244	G3					SRR12478697	G2
SRR20601245	G3					SRR12478718	G2
SRR20601247	G3					SRR12479444	G2
SRR20601250	G2					SRR12478822	G2
SRR20601255	G2					SRR12479159	G2
SRR20601259	G2					SRR12479426	G2
SRR20601263	G1					SRR12479460	G2
SRR20601265	G1					SRR12478999	G2
SRR20601267	G2					SRR12479353	G2
SRR20601269	G1					SRR12479390	G2
SRR20601270	G2					SRR12478692	G2
SRR20601272	G1					SRR12478683	G2
SRR20601273	G3					SRR12479418	G2
SRR20601275	G2					SRR12479252	G2
SRR20601281	G2					SRR12479042	G2
SRR20601283	G2					SRR12479091	G2
SRR20601285	G3					SRR12479277	G2
SRR20601288	G2					SRR12479150	G2
SRR20601290	G2					SRR12479144	G2
SRR20601292	G2					SRR12479155	G2
SRR20601293	G1					SRR12479101	G2
SRR20601294	G1					SRR12479089	G2
SRR20601295	G2					SRR12479445	G2
SRR20601296	G2					SRR12479082	G2
SRR20601298	G3					SRR12479457	G2
SRR20601299	G2					SRR12479455	G2
SRR20601302	G3					SRR12478962	G2
SRR20601303	G1					SRR12478726	G2
SRR20601305	G3					SRR12479048	G2
SRR20601306	G3					SRR12479025	G2
SRR20601308	G1					SRR12479511	G2
SRR20601310	G1					SRR12479119	G2
SRR20601311	G3					SRR12479104	G2
SRR20601314	G2					SRR12479021	G2
SRR20601316	G3					SRR12479210	G2
SRR20601318	G2					SRR12479130	G2
SRR20601320	G3					SRR12479129	G2
SRR20601323	G2					SRR12479010	G2
SRR20601325	G3					SRR12478743	G2
SRR20601326	G3					SRR12478940	G2
SRR20601328	G3					SRR12479337	G2
SRR20601330	G1					SRR12479357	G2
SRR20601332	G2					SRR12478768	G2
SRR20601341	G2					SRR12479465	G2
SRR20601344	G1					SRR12478869	G2
SRR20601346	G2					SRR12479366	G2
SRR20601349	G2					SRR12479582	G2
SRR20601351	G1
SRR20601355	G2
SRR20601356	G2
SRR20601357	G3
SRR20601359	G1
SRR20601360	G2
SRR20601373	G3
SRR20601374	G3
SRR20601376	G2
SRR20601377	G3
SRR20601378	G2
SRR20601379	G2
SRR20601382	G1
SRR20601383	G2
SRR20601384	G1
SRR20601385	G1
SRR20601386	G1
SRR20601387	G2
SRR20601392	G2
SRR20601400	G3
SRR20601404	G2
SRR20601421	G3
SRR20601437	G1
SRR20601446	G3
SRR20601480	G2
SRR20601486	G2
SRR20601489	G2
SRR20601490	G2
SRR20601491	G2
SRR20601493	G2
SRR20601502	G2
SRR20601505	G2
SRR20601511	G2
SRR20601512	G2
SRR20601514	G2
SRR20601516	G2
SRR20601517	G3
SRR20601522	G1
SRR20601523	G3
SRR20601526	G3
SRR20601541	G3
SRR20601547	G3
SRR20601564	G3
SRR20601575	G2
SRR20601577	G3
SRR20601578	G1
SRR20601579	G2
SRR20601580	G2
SRR20601581	G2
SRR20601582	G1
SRR20601584	G1
SRR20601585	G2
SRR20601587	G3
SRR20601588	G3
SRR20601589	G2
SRR20601592	G3
SRR20601593	G2
SRR20601597	G3
SRR20601598	G2
SRR20601600	G2
SRR20601601	G3
SRR20601602	G2
SRR20601603	G3
SRR20601604	G2
SRR20601606	G2
SRR20601607	G1
SRR20601608	G3
SRR20601609	G3
SRR20601610	G3
SRR20601611	G1
SRR20601614	G1
SRR20601615	G3
SRR20601616	G2
SRR20601617	G2
SRR20601620	G1
SRR20601621	G3
SRR20601625	G3
SRR20601629	G1

## Sheet: table5
Table5: Selected KEGG pathways
KEGG
Tyrosine metabolism
Sulfur relay system
Bacterial invasion of epithelial cells
Metabolism of xenobiotics by cytochrome P450
Phenylalanine metabolism
Butanoate metabolism
Propanoate metabolism
Lysine degradation
Tryptophan metabolism
Glyoxylate and dicarboxylate metabolism
Biosynthesis of unsaturated fatty acids
Valine, leucine and isoleucine degradation
Lysine degradation
beta-Alanine metabolism
Glutathione metabolism
Glycolysis / Gluconeogenesis
Insulin signaling pathway
Starch and sucrose metabolism
Linoleic acid metabolism
Arginine and proline metabolism
Pentose and glucuronate interconversions
Fructose and mannose metabolism
Arginine and proline metabolism
Primary bile acid biosynthesis
Mineral absorption
Nucleotide excision repair
Aminoacyl-tRNA biosynthesis
Ribosome
Terpenoid backbone biosynthesis
Protein export
One carbon pool by folate
Pyrimidine metabolism
Cysteine and methionine metabolism
NOD-like receptor signaling pathway
Proteasome
Antigen processing and presentation

## Sheet: table6
Table6: Uni_cox results for 700 genes
sig_gene	pvalue	wald.test	beta	HR	HR.lower	HR.upper
GOT2	0.051	3.8	0.26	1.3	1	1.7
TAT	0.079	3.1	-0.092	0.91	0.82	1
IL4I1	0.065	3.4	-0.14	0.87	0.74	1
HPD	0.75	0.1	-0.055	0.95	0.67	1.3
HGD	0.33	0.97	0.063	1.1	0.94	1.2
GSTZ1	0.0088	6.9	-0.37	0.69	0.52	0.91
TH	0.0016	10	0.48	1.6	1.2	2.2
PNMT	0.59	0.3	-0.033	0.97	0.86	1.1
COMT	0.75	0.1	-0.039	0.96	0.75	1.2
MAOB	0.26	1.3	-0.048	0.95	0.88	1
MAOA	0.24	1.4	-0.082	0.92	0.8	1.1
AOC3	0.97	0	0.0033	1	0.86	1.2
AOC2	0.1	2.7	-0.5	0.61	0.33	1.1
ALDH3B1	0.34	0.91	0.13	1.1	0.87	1.5
ALDH3A1	0.03	4.7	-0.73	0.48	0.25	0.93
MPST	0.063	3.5	-0.24	0.79	0.62	1
TST	0.12	2.5	-0.15	0.86	0.72	1
CTNNA1	0.26	1.3	0.2	1.2	0.86	1.7
ARHGAP10	0.7	0.15	0.071	1.1	0.75	1.5
MET	0.28	1.2	-0.085	0.92	0.79	1.1
GAB1	0.43	0.61	0.1	1.1	0.86	1.4
PIK3R1	0.18	1.8	-0.12	0.89	0.74	1.1
PIK3CA	0.014	6.1	0.37	1.4	1.1	1.9
PIK3CD	0.03	4.7	-0.24	0.78	0.63	0.98
CRK	0.46	0.55	0.15	1.2	0.78	1.7
DOCK1	0.26	1.3	-0.14	0.87	0.68	1.1
RAC1	0.21	1.6	0.27	1.3	0.86	2
WASL	0.72	0.12	0.058	1.1	0.77	1.5
ACTR2	0.47	0.51	0.12	1.1	0.81	1.6
ARPC1B	0.26	1.3	-0.13	0.88	0.71	1.1
SHC2	0.28	1.2	-0.09	0.91	0.78	1.1
SHC4	0.51	0.43	-0.055	0.95	0.8	1.1
CD2AP	0.28	1.2	0.14	1.2	0.89	1.5
DNM1	0.58	0.31	-0.077	0.93	0.7	1.2
CLTA	0.018	5.6	-0.43	0.65	0.46	0.93
CLTC	0.1	2.7	0.15	1.2	0.97	1.4
CLTCL1	0.018	5.6	0.61	1.8	1.1	3
HCLS1	0.039	4.2	-0.19	0.83	0.7	0.99
SRC	0.56	0.34	-0.078	0.92	0.71	1.2
PTK2	0.011	6.4	0.35	1.4	1.1	1.8
FN1	0.23	1.4	0.074	1.1	0.95	1.2
ITGA5	0.23	1.4	0.15	1.2	0.91	1.5
ITGB1	0.12	2.4	0.16	1.2	0.96	1.4
MAD2L2	0.15	2.1	-0.19	0.83	0.64	1.1
RHOG	0.13	2.3	-0.25	0.78	0.57	1.1
ELMO1	0.55	0.37	-0.087	0.92	0.69	1.2
ELMO2	0.12	2.5	0.25	1.3	0.94	1.8
ELMO3	0.57	0.31	0.053	1.1	0.88	1.3
RHOA	0.91	0.01	0.024	1	0.67	1.6
CYP1B1	0.048	3.9	-0.13	0.88	0.77	1
GSTA4	0.095	2.8	0.15	1.2	0.97	1.4
GSTM4	0.0011	11	-0.39	0.68	0.54	0.86
GSTM3	0.098	2.7	-0.084	0.92	0.83	1
MGST1	0.28	1.2	0.076	1.1	0.94	1.2
MGST3	0.78	0.08	0.039	1	0.79	1.4
GSTM1	0.054	3.7	-0.073	0.93	0.86	1
GSTM5	0.16	2	-0.23	0.8	0.58	1.1
GSTA1	0.27	1.2	-0.078	0.93	0.81	1.1
GSTM2	0.02	5.4	-0.26	0.77	0.62	0.96
GSTA3	0.19	1.7	0.14	1.1	0.93	1.4
GSTO1	0.077	3.1	-0.31	0.73	0.52	1
GSTT2B	0.014	6	-0.25	0.78	0.64	0.95
GSTK1	0.009	6.8	-0.37	0.69	0.53	0.91
HPGDS	0.33	0.95	-0.14	0.87	0.66	1.2
EPHX1	0.83	0.04	0.02	1	0.84	1.2
CYP2S1	0.19	1.7	-0.2	0.82	0.61	1.1
AKR1C1	0.17	1.9	-0.18	0.84	0.65	1.1
DHDH	0.76	0.09	-0.039	0.96	0.75	1.2
CYP2D6	0.012	6.2	-0.78	0.46	0.25	0.84
HSD11B1	0.0047	8	-0.32	0.73	0.58	0.91
HSD11B1L	0.59	0.29	-0.067	0.93	0.73	1.2
CBR1	0.0077	7.1	-0.23	0.8	0.68	0.94
CBR3	0.044	4	-0.17	0.84	0.72	1
UGT2B7	0.7	0.14	0.051	1.1	0.81	1.4
AKR7L	0.26	1.3	-0.19	0.83	0.6	1.1
PAH	0.18	1.8	0.22	1.2	0.9	1.7
GLYAT	0.16	2	-0.45	0.64	0.35	1.2
ACSS2	0.16	2	-0.24	0.79	0.57	1.1
DBT	0.35	0.87	0.19	1.2	0.81	1.8
DLD	0.11	2.5	0.26	1.3	0.94	1.8
ACOX3	0.44	0.61	0.092	1.1	0.87	1.4
EHHADH	0.59	0.29	0.077	1.1	0.82	1.4
HIBCH	0.097	2.8	0.29	1.3	0.95	1.9
ACACA	0.19	1.7	0.14	1.2	0.93	1.4
ABAT	0.061	3.5	-0.12	0.89	0.79	1
MCEE	0.16	2	0.24	1.3	0.91	1.8
SUCLG1	0.15	2.1	0.32	1.4	0.89	2.1
SUCLA2	0.06	3.5	0.3	1.4	0.99	1.9
LDHB	0.81	0.06	-0.014	0.99	0.88	1.1
LDHC	0.82	0.05	-0.039	0.96	0.68	1.4
ACAT1	0.16	2	0.18	1.2	0.93	1.6
ACSM1	0.25	1.4	-0.12	0.89	0.73	1.1
ACSM3	0.1	2.7	-0.4	0.67	0.42	1.1
ALDH5A1	0.3	1.1	-0.1	0.9	0.74	1.1
HMGCLL1	0.14	2.2	-0.28	0.76	0.53	1.1
OXCT1	0.73	0.12	0.033	1	0.86	1.2
BDH1	0.23	1.5	0.17	1.2	0.9	1.6
BDH2	0.17	1.9	-0.17	0.84	0.66	1.1
AASS	0.067	3.4	-0.29	0.75	0.55	1
HYKK	0.35	0.87	-0.28	0.76	0.42	1.4
PHYKPL	0.1	2.7	-0.29	0.75	0.53	1.1
KMT2D	0.61	0.26	0.076	1.1	0.81	1.4
KMT2B	0.12	2.4	-0.26	0.77	0.55	1.1
SETD7	0.034	4.5	0.28	1.3	1	1.7
SMYD3	0.87	0.02	-0.046	0.96	0.54	1.7
SMYD1	0.75	0.1	-0.06	0.94	0.65	1.4
SUV39H1	0.73	0.12	0.057	1.1	0.77	1.5
SUV39H2	0.15	2.1	0.17	1.2	0.94	1.5
EHMT2	0.47	0.52	-0.12	0.89	0.64	1.2
EHMT1	0.3	1.1	0.2	1.2	0.83	1.8
SETDB2	0.98	0	-0.0048	1	0.68	1.5
EZH1	0.21	1.5	-0.2	0.82	0.6	1.1
EZH2	0.75	0.1	-0.032	0.97	0.8	1.2
SETMAR	0.81	0.06	0.042	1	0.74	1.5
NSD1	0.42	0.65	0.12	1.1	0.84	1.5
DOT1L	0.37	0.81	0.16	1.2	0.82	1.7
MECOM	0.18	1.8	0.2	1.2	0.91	1.6
ALDH2	0.031	4.6	-0.18	0.84	0.71	0.98
ALDH3A2	0.22	1.5	-0.12	0.89	0.74	1.1
ALDH9A1	0.51	0.43	-0.097	0.91	0.68	1.2
BBOX1	0.11	2.6	-0.11	0.89	0.78	1
PLOD1	0.3	1.1	0.11	1.1	0.9	1.4
COLGALT2	0.25	1.3	-0.3	0.74	0.44	1.2
IDO1	0.032	4.6	-0.14	0.87	0.77	0.99
AFMID	0.17	1.9	-0.17	0.84	0.65	1.1
KMO	0.16	1.9	0.13	1.1	0.95	1.4
KYNU	0.089	2.9	0.15	1.2	0.98	1.4
HAAO	0.3	1.1	-0.12	0.88	0.7	1.1
ACMSD	0.44	0.6	-0.12	0.88	0.65	1.2
ALDH8A1	0.76	0.1	-0.09	0.91	0.52	1.6
TPH1	0.4	0.71	-0.11	0.9	0.7	1.1
INMT	0.98	0	-0.0035	1	0.8	1.2
AOC1	0.19	1.7	0.13	1.1	0.94	1.4
CAT	0.3	1	-0.13	0.88	0.68	1.1
MDH2	0.26	1.3	0.18	1.2	0.88	1.6
CS	0.0086	6.9	0.49	1.6	1.1	2.3
GRHPR	0.0075	7.2	-0.51	0.6	0.41	0.87
GLUL	0.023	5.2	-0.19	0.83	0.7	0.97
SHMT2	0.013	6.2	0.34	1.4	1.1	1.8
AMT	0.33	0.93	-0.14	0.87	0.66	1.2
GCSH	0.52	0.41	-0.11	0.9	0.64	1.3
HYI	0.0027	9	-0.45	0.64	0.48	0.86
GLYCTK	0.54	0.37	-0.13	0.88	0.57	1.3
ELOVL1	0.087	2.9	0.28	1.3	0.96	1.8
ELOVL2	0.0099	6.6	-0.12	0.89	0.81	0.97
ELOVL3	0.99	0	0.0027	1	0.75	1.3
ELOVL4	0.56	0.33	0.068	1.1	0.85	1.3
ELOVL6	0.12	2.4	0.17	1.2	0.96	1.5
ELOVL7	0.21	1.6	-0.13	0.88	0.72	1.1
SCD5	0.43	0.63	-0.068	0.93	0.79	1.1
FADS2	0.94	0.01	0.0037	1	0.91	1.1
ACAA1	0.018	5.6	-0.36	0.7	0.52	0.94
ACOT4	0.047	3.9	-0.17	0.84	0.71	1
ACOT2	0.041	4.2	-0.23	0.79	0.63	0.99
ACOT1	0.082	3	-0.17	0.84	0.69	1
ACOT7	0.27	1.2	0.13	1.1	0.91	1.4
BCAT2	0.35	0.87	-0.11	0.89	0.7	1.1
BCAT1	0.28	1.2	0.12	1.1	0.91	1.4
ACADM	0.035	4.4	-0.27	0.76	0.6	0.98
ACADSB	0.14	2.1	-0.092	0.91	0.81	1
ACAA2	0.24	1.4	-0.16	0.85	0.65	1.1
HADHB	0.33	0.93	0.22	1.2	0.8	1.9
ACSF3	0.65	0.2	-0.1	0.9	0.59	1.4
AUH	0.15	2	0.26	1.3	0.91	1.8
CSAD	0.29	1.1	-0.095	0.91	0.76	1.1
CARNS1	0.022	5.2	-0.85	0.43	0.21	0.88
CNDP2	0.23	1.4	-0.17	0.85	0.64	1.1
SMOX	0.34	0.93	-0.097	0.91	0.74	1.1
DPYD	0.22	1.5	-0.13	0.88	0.72	1.1
GGT7	0.095	2.8	-0.17	0.84	0.69	1
GGT6	0.27	1.2	0.078	1.1	0.94	1.2
GGT1	0.15	2	0.092	1.1	0.97	1.2
GGT5	0.15	2.1	-0.14	0.87	0.72	1
GGCT	0.086	3	0.17	1.2	0.98	1.5
CHAC1	0.037	4.4	0.21	1.2	1	1.5
OPLAH	0.42	0.65	0.077	1.1	0.9	1.3
GCLC	0.051	3.8	0.27	1.3	1	1.7
GSS	0.51	0.44	-0.1	0.91	0.67	1.2
LAP3	0.56	0.33	-0.065	0.94	0.75	1.2
NAT8	0.31	1	-0.25	0.78	0.48	1.3
NAT8B	0.96	0	-0.011	0.99	0.65	1.5
GSR	0.34	0.93	0.092	1.1	0.91	1.3
IDH2	0.74	0.11	0.032	1	0.85	1.2
PGD	0.46	0.54	-0.1	0.9	0.69	1.2
G6PD	0.026	4.9	0.22	1.3	1	1.5
GPX4	0.076	3.2	-0.21	0.81	0.65	1
GPX7	0.27	1.2	-0.1	0.9	0.75	1.1
GPX1	0.049	3.9	-0.24	0.79	0.62	1
GPX8	0.56	0.34	0.059	1.1	0.87	1.3
SRM	0.87	0.03	-0.02	0.98	0.77	1.2
SMS	0.68	0.17	0.057	1.1	0.81	1.4
RRM2B	0.011	6.5	0.28	1.3	1.1	1.6
RRM2	0.28	1.2	0.081	1.1	0.94	1.3
HK3	0.13	2.3	-0.17	0.84	0.67	1.1
PFKM	0.64	0.22	-0.061	0.94	0.73	1.2
PFKL	0.077	3.1	0.25	1.3	0.97	1.7
FBP1	0.11	2.5	-0.081	0.92	0.83	1
ALDOA	0.22	1.5	0.13	1.1	0.92	1.4
ALDOB	0.35	0.88	0.45	1.6	0.61	4
PGK1	5.9e-07	25	0.6	1.8	1.4	2.3
PGAM1	0.013	6.2	0.45	1.6	1.1	2.2
ENO2	0.8	0.07	-0.019	0.98	0.85	1.1
ENO1	0.24	1.4	0.13	1.1	0.92	1.4
PKM	0.54	0.37	0.093	1.1	0.81	1.5
PDHA1	0.48	0.49	0.1	1.1	0.83	1.5
PDHB	0.12	2.4	-0.28	0.76	0.54	1.1
DLAT	0.021	5.3	0.37	1.4	1.1	2
AKR1A1	0.59	0.3	0.089	1.1	0.79	1.5
ADPGK	0.039	4.3	-0.47	0.63	0.4	0.98
PCK1	0.7	0.15	-0.063	0.94	0.68	1.3
PCK2	0.43	0.62	-0.095	0.91	0.72	1.2
INSR	0.51	0.43	-0.081	0.92	0.72	1.2
IRS2	0.058	3.6	-0.17	0.84	0.71	1
IRS4	0.97	0	0.0053	1	0.78	1.3
PDPK1	0.21	1.5	0.21	1.2	0.88	1.7
AKT1	0.65	0.21	0.07	1.1	0.79	1.5
AKT2	0.33	0.94	-0.18	0.84	0.59	1.2
GSK3B	0.2	1.6	0.23	1.3	0.88	1.8
PPP1CA	0.75	0.1	-0.046	0.95	0.72	1.3
PPP1R3D	0.12	2.5	0.2	1.2	0.95	1.6
PPP1R3B	0.23	1.4	-0.12	0.89	0.73	1.1
PPP1R3E	0.34	0.91	-0.19	0.83	0.56	1.2
PPP1R3F	0.51	0.44	0.11	1.1	0.81	1.5
PHKG1	0.56	0.34	-0.098	0.91	0.65	1.3
PHKG2	0.098	2.7	-0.27	0.76	0.55	1.1
PHKB	0.0017	9.9	0.38	1.5	1.2	1.9
PHKA2	0.42	0.65	0.16	1.2	0.79	1.7
PHKA1	0.023	5.2	0.3	1.4	1	1.7
CALML3	0.047	3.9	-0.14	0.87	0.76	1
CALM2	0.28	1.2	0.18	1.2	0.86	1.7
CALM3	0.73	0.12	0.062	1.1	0.75	1.5
CALM1	0.13	2.3	0.28	1.3	0.92	1.9
CALML6	0.35	0.86	-0.25	0.78	0.46	1.3
CALML5	0.25	1.3	0.031	1	0.98	1.1
CALML4	0.32	0.99	0.26	1.3	0.77	2.2
PYGL	0.47	0.51	0.055	1.1	0.91	1.2
PRKACA	0.57	0.32	-0.13	0.88	0.57	1.4
PRKAR2A	0.23	1.4	0.18	1.2	0.89	1.6
PRKAR2B	0.44	0.59	-0.058	0.94	0.82	1.1
PRKAR1B	0.29	1.1	-0.13	0.88	0.69	1.1
LIPE	0.27	1.2	-0.086	0.92	0.79	1.1
PRKCZ	0.033	4.5	-0.4	0.67	0.46	0.97
FLOT2	0.24	1.4	-0.16	0.85	0.65	1.1
SH2B2	0.08	3.1	-0.23	0.8	0.62	1
SORBS1	0.0074	7.2	-0.26	0.77	0.64	0.93
EXOC7	0.43	0.63	-0.13	0.88	0.64	1.2
TRIP10	0.31	1	-0.14	0.87	0.66	1.1
FASN	0.26	1.3	-0.07	0.93	0.83	1.1
PRKAA2	0.08	3.1	-0.17	0.84	0.7	1
PRKAB2	0.0096	6.7	0.38	1.5	1.1	1.9
PRKAG1	0.084	3	0.38	1.5	0.95	2.2
FOXO1	0.27	1.2	-0.13	0.88	0.69	1.1
RPTOR	0.38	0.78	-0.17	0.85	0.58	1.2
RPS6	0.011	6.5	-0.29	0.74	0.59	0.93
EIF4EBP1	0.0091	6.8	0.18	1.2	1	1.4
EIF4E	0.021	5.3	0.51	1.7	1.1	2.6
EIF4E2	0.27	1.2	0.28	1.3	0.81	2.1
RHEB	0.98	0	-0.0031	1	0.73	1.4
GRB2	0.25	1.3	0.16	1.2	0.89	1.5
SOS2	0.67	0.18	-0.072	0.93	0.67	1.3
HRAS	0.22	1.5	-0.13	0.88	0.71	1.1
KRAS	0.091	2.8	0.24	1.3	0.96	1.7
BRAF	0.22	1.5	-0.22	0.8	0.56	1.1
RAF1	0.51	0.43	0.14	1.2	0.75	1.8
MAP2K1	0.34	0.91	0.19	1.2	0.82	1.8
MAP2K2	0.27	1.2	-0.16	0.85	0.63	1.1
MAPK1	0.26	1.2	0.19	1.2	0.87	1.7
MAPK3	0.61	0.26	0.076	1.1	0.81	1.4
MKNK1	0.055	3.7	-0.45	0.63	0.4	1
SOCS1	0.023	5.2	-0.22	0.8	0.66	0.97
SOCS3	0.0081	7	-0.21	0.81	0.69	0.95
SOCS4	0.59	0.3	0.1	1.1	0.76	1.6
MAPK8	0.84	0.04	-0.036	0.96	0.68	1.4
MAPK10	0.1	2.6	0.23	1.3	0.95	1.7
MAPK9	0.15	2.1	0.24	1.3	0.92	1.8
INPP5A	0.00068	12	0.56	1.8	1.3	2.4
MGAM	0.072	3.2	-0.27	0.76	0.57	1
GANC	0.44	0.59	-0.21	0.81	0.48	1.4
UGP2	0.076	3.2	0.27	1.3	0.97	1.8
ENPP3	0.66	0.19	0.046	1	0.85	1.3
GYG1	0.29	1.1	0.19	1.2	0.85	1.7
AMY2B	0.019	5.5	-0.53	0.59	0.38	0.92
PGM2L1	0.084	3	0.17	1.2	0.98	1.4
PLA2G10	0.097	2.8	-0.29	0.75	0.53	1.1
PLA2G2D	0.0043	8.2	-0.24	0.79	0.67	0.93
PLA2G5	0.87	0.03	-0.041	0.96	0.59	1.6
PLA2G2A	0.35	0.88	-0.047	0.95	0.86	1.1
PLA2G4A	0.12	2.4	-0.16	0.85	0.69	1
JMJD7.PLA2G4B	0.32	0.99	-0.27	0.76	0.45	1.3
PLA2G6	0.28	1.2	-0.16	0.85	0.63	1.1
PLB1	0.59	0.29	-0.17	0.84	0.45	1.6
ALOX15	0.0081	7	0.24	1.3	1.1	1.5
CYP2C8	0.045	4	-0.5	0.61	0.37	0.99
CYP2J2	0.39	0.75	-0.075	0.93	0.78	1.1
GATM	0.53	0.39	0.054	1.1	0.89	1.2
CKMT1A	0.38	0.76	0.088	1.1	0.9	1.3
CKMT2	0.22	1.5	-0.28	0.76	0.49	1.2
CKMT1B	0.64	0.22	0.047	1	0.86	1.3
AZIN2	0.1	2.7	-0.31	0.73	0.5	1.1
AGMAT	0.15	2	-0.24	0.78	0.56	1.1
AMD1	0.16	2	0.14	1.1	0.95	1.4
SAT2	0.19	1.7	-0.18	0.83	0.64	1.1
ARG2	0.049	3.9	-0.35	0.71	0.5	1
OAT	0.2	1.7	0.14	1.2	0.93	1.4
PYCR1	0.29	1.1	0.11	1.1	0.91	1.4
PRODH	0.71	0.14	0.042	1	0.84	1.3
ALDH4A1	0.31	1	0.1	1.1	0.91	1.3
ALDH18A1	0.057	3.6	0.27	1.3	0.99	1.7
P4HA2	0.00074	11	0.47	1.6	1.2	2.1
P4HA3	0.084	3	0.19	1.2	0.97	1.5
P4HA1	0.11	2.6	0.17	1.2	0.96	1.5
L3HYPDH	0.12	2.4	-0.34	0.71	0.47	1.1
GUSB	0.11	2.6	-0.21	0.81	0.62	1
UGDH	0.051	3.8	-0.15	0.86	0.74	1
AKR1B1	0.19	1.7	-0.13	0.87	0.71	1.1
AKR1B10	0.97	0	-0.0028	1	0.87	1.1
DCXR	0.15	2.1	-0.13	0.88	0.73	1
PMM2	0.065	3.4	0.34	1.4	0.98	2
GMPPB	0.3	1.1	-0.19	0.82	0.57	1.2
ENOSF1	0.0052	7.8	-0.46	0.63	0.46	0.87
PFKFB2	0.84	0.04	0.024	1	0.81	1.3
PFKFB4	0.85	0.04	0.037	1	0.71	1.5
HSD3B7	0.067	3.4	-0.19	0.83	0.67	1
CH25H	0.58	0.31	-0.06	0.94	0.76	1.2
CYP7B1	0.46	0.54	-0.075	0.93	0.76	1.1
CYP27A1	0.00038	13	-0.27	0.76	0.65	0.88
ACOT8	0.4	0.72	0.14	1.2	0.83	1.6
SLC34A2	0.56	0.34	-0.027	0.97	0.89	1.1
VDR	0.31	1	0.14	1.2	0.88	1.5
TRPM7	0.48	0.51	0.11	1.1	0.82	1.5
SLC8A2	0.52	0.42	0.1	1.1	0.81	1.5
ATP2B4	0.15	2	-0.17	0.85	0.67	1.1
SLC26A3	0.45	0.58	-0.089	0.91	0.73	1.2
SLC26A9	0.91	0.01	-0.015	0.98	0.75	1.3
ATP1A2	0.37	0.8	-0.13	0.88	0.65	1.2
ATP1B1	0.27	1.2	-0.072	0.93	0.82	1.1
HMOX2	0.98	0	-0.0048	1	0.71	1.4
SLC11A2	0.1	2.7	0.26	1.3	0.95	1.8
FTH1	0.66	0.2	-0.062	0.94	0.72	1.2
SLC40A1	0.084	3	-0.071	0.93	0.86	1
HEPHL1	0.017	5.7	0.41	1.5	1.1	2.1
TF	0.17	1.8	-0.12	0.89	0.75	1.1
SLC31A1	0.053	3.8	0.26	1.3	1	1.7
STEAP1	0.13	2.3	-0.12	0.88	0.75	1
STEAP2	0.026	5	-0.18	0.84	0.72	0.98
MT1H	0.9	0.02	-0.018	0.98	0.73	1.3
MT1M	0.037	4.3	-0.2	0.82	0.68	0.99
MT1X	0.3	1.1	-0.069	0.93	0.82	1.1
ATP7B	0.063	3.5	-0.14	0.87	0.74	1
ATP7A	0.12	2.4	0.22	1.3	0.95	1.7
CUL4B	0.13	2.3	0.28	1.3	0.92	1.9
DDB1	0.74	0.11	0.059	1.1	0.75	1.5
DDB2	0.018	5.6	-0.38	0.69	0.5	0.94
XPC	0.63	0.23	0.076	1.1	0.79	1.5
RAD23B	0.017	5.6	0.45	1.6	1.1	2.3
ERCC6	0.18	1.8	0.32	1.4	0.86	2.2
CDK7	0.34	0.92	0.18	1.2	0.83	1.7
CCNH	0.81	0.06	0.046	1	0.71	1.5
GTF2H5	0.16	2	0.25	1.3	0.9	1.8
ERCC5	0.0057	7.6	-0.58	0.56	0.37	0.85
XPA	0.96	0	-0.0087	0.99	0.68	1.5
RPA3	0.041	4.2	0.34	1.4	1	2
ERCC1	0.011	6.5	-0.46	0.63	0.44	0.9
POLD4	0.58	0.3	-0.065	0.94	0.74	1.2
POLE2	0.6	0.27	-0.085	0.92	0.67	1.3
POLE3	0.64	0.22	0.087	1.1	0.76	1.6
POLE4	0.25	1.3	-0.16	0.85	0.65	1.1
RFC2	0.55	0.36	-0.093	0.91	0.67	1.2
RFC3	0.22	1.5	0.15	1.2	0.91	1.5
EARS2	0.082	3	0.27	1.3	0.97	1.8
QRSL1	0.028	4.8	0.27	1.3	1	1.7
DARS2	0.27	1.2	0.13	1.1	0.91	1.4
SARS2	0.031	4.7	-0.48	0.62	0.4	0.96
CARS2	0.048	3.9	-0.35	0.71	0.5	1
IARS2	0.29	1.1	0.14	1.2	0.88	1.5
RARS2	0.094	2.8	0.31	1.4	0.95	2
HARS2	0.014	6.1	0.52	1.7	1.1	2.5
FARSB	0.087	2.9	0.31	1.4	0.96	1.9
MRPS2	0.08	3	0.27	1.3	0.97	1.8
MRPS5	0.88	0.02	-0.029	0.97	0.67	1.4
MRPS6	0.61	0.27	0.089	1.1	0.78	1.5
MRPS9	0.8	0.06	0.045	1	0.74	1.5
MRPS15	0.4	0.71	-0.13	0.87	0.64	1.2
MRPS21	0.7	0.14	-0.038	0.96	0.79	1.2
RPS2	0.14	2.2	-0.17	0.84	0.67	1.1
RPS3	0.013	6.1	-0.27	0.76	0.61	0.94
RPS3A	0.035	4.4	-0.3	0.74	0.56	0.98
RPS4Y1	0.46	0.54	-0.15	0.86	0.57	1.3
RPS4X	0.048	3.9	-0.25	0.78	0.61	1
RPS5	0.2	1.6	-0.16	0.85	0.66	1.1
RPS7	0.042	4.1	-0.26	0.77	0.6	0.99
RPS8	0.0049	7.9	-0.34	0.71	0.56	0.9
RPS9	0.0028	9	-0.34	0.71	0.57	0.89
RPS10	0.35	0.88	-0.12	0.89	0.69	1.1
RPS11	0.0094	6.8	-0.35	0.7	0.54	0.92
RPS12	0.4	0.72	-0.095	0.91	0.73	1.1
RPS13	0.031	4.6	-0.3	0.74	0.56	0.97
RPS14	0.025	5	-0.3	0.74	0.57	0.96
RPS15	0.02	5.4	-0.24	0.78	0.64	0.96
RPS15A	0.067	3.4	-0.28	0.76	0.57	1
RPS16	0.027	4.9	-0.27	0.76	0.6	0.97
RPS17	0.014	6	-0.32	0.72	0.56	0.94
RPS18	0.0014	10	-0.38	0.68	0.54	0.86
RPS19	0.023	5.2	-0.24	0.79	0.64	0.97
RPS20	0.14	2.2	-0.18	0.84	0.66	1.1
RPS21	0.09	2.9	-0.19	0.83	0.66	1
RPS23	0.22	1.5	-0.17	0.84	0.64	1.1
RPS24	0.012	6.3	-0.32	0.72	0.56	0.93
RPS25	0.042	4.2	-0.26	0.77	0.6	0.99
RPS27	0.0075	7.1	-0.37	0.69	0.53	0.91
RPS27L	0.35	0.86	-0.14	0.87	0.65	1.2
RPS27A	0.15	2.1	-0.21	0.81	0.6	1.1
RPS28	0.019	5.5	-0.24	0.79	0.64	0.96
RPS29	0.0061	7.5	-0.4	0.67	0.5	0.89
FAU	0.011	6.5	-0.3	0.74	0.59	0.93
RPSA	0.015	6	-0.33	0.72	0.55	0.94
MRPL1	0.099	2.7	0.29	1.3	0.95	1.9
MRPL2	0.59	0.28	-0.07	0.93	0.72	1.2
MRPL3	0.2	1.6	0.24	1.3	0.88	1.8
MRPL4	0.76	0.09	-0.042	0.96	0.73	1.3
MRPL9	0.94	0.01	0.011	1	0.76	1.3
MRPL10	0.84	0.04	0.033	1	0.75	1.4
MRPL13	0.00027	13	0.43	1.5	1.2	1.9
MRPL15	0.11	2.6	0.18	1.2	0.96	1.5
MRPL16	0.011	6.5	-0.46	0.63	0.44	0.9
MRPL18	0.014	6	0.38	1.5	1.1	2
MRPL20	0.22	1.5	-0.21	0.81	0.58	1.1
MRPL23	0.22	1.5	-0.16	0.86	0.67	1.1
MRPL30	0.086	2.9	0.37	1.5	0.95	2.2
MRPL33	0.51	0.43	0.13	1.1	0.77	1.7
MRPL34	0.16	2	-0.21	0.81	0.6	1.1
MRPL35	0.11	2.5	0.4	1.5	0.91	2.4
MRPL36	0.072	3.2	0.25	1.3	0.98	1.7
RPL3L	0.93	0.01	-0.031	0.97	0.47	2
RPL3	0.0044	8.1	-0.33	0.72	0.57	0.9
RPL4	0.0056	7.7	-0.4	0.67	0.5	0.89
RPL5	0.0026	9.1	-0.4	0.67	0.51	0.87
RPL8	0.34	0.92	-0.098	0.91	0.74	1.1
RPL9	0.031	4.7	-0.28	0.76	0.59	0.97
RPL10	0.052	3.8	-0.27	0.76	0.58	1
RPL10A	0.2	1.7	-0.2	0.82	0.61	1.1
RPL11	0.0011	11	-0.42	0.66	0.51	0.85
RPL12	0.015	5.9	-0.3	0.74	0.59	0.94
RPL13	0.009	6.8	-0.28	0.75	0.61	0.93
RPL13A	0.019	5.5	-0.28	0.75	0.6	0.95
RPL14	0.00082	11	-0.43	0.65	0.5	0.84
RPL15	0.13	2.4	-0.26	0.77	0.55	1.1
RPL17	0.7	0.15	-0.061	0.94	0.69	1.3
RPL18	0.079	3.1	-0.2	0.82	0.65	1
RPL18A	0.082	3	-0.18	0.83	0.68	1
RPL19	0.034	4.5	-0.23	0.79	0.64	0.98
RPL22L1	0.82	0.05	0.024	1	0.83	1.3
RPL22	0.04	4.2	-0.33	0.72	0.53	0.98
RPL23	0.045	4	-0.25	0.78	0.61	0.99
RPL23A	0.1	2.7	-0.23	0.79	0.6	1
RSL24D1	0.54	0.38	-0.11	0.9	0.64	1.3
RPL24	0.035	4.4	-0.3	0.74	0.56	0.98
RPL26	0.014	6	-0.33	0.72	0.55	0.94
RPL27	0.025	5	-0.31	0.73	0.56	0.96
RPL27A	0.0011	11	-0.42	0.66	0.51	0.85
RPL28	0.014	6	-0.27	0.77	0.62	0.95
RPL29	0.0028	9	-0.34	0.71	0.57	0.89
RPL31	0.003	8.8	-0.4	0.67	0.52	0.87
RPL34	0.021	5.3	-0.29	0.75	0.59	0.96
RPL35	0.054	3.7	-0.21	0.81	0.65	1
RPL35A	0.24	1.4	-0.17	0.85	0.64	1.1
RPL36	0.0077	7.1	-0.27	0.76	0.62	0.93
RPL37	0.072	3.2	-0.22	0.8	0.63	1
RPL37A	0.067	3.4	-0.23	0.79	0.62	1
RPL38	0.0073	7.2	-0.35	0.7	0.55	0.91
UBA52	0.13	2.4	-0.23	0.79	0.59	1.1
RPL41	0.061	3.5	-0.23	0.8	0.63	1
RPL36AL	0.016	5.8	-0.34	0.71	0.54	0.94
RPL36A	0.057	3.6	-0.22	0.8	0.64	1
RPLP0	0.044	4	-0.28	0.75	0.57	0.99
RPLP1	0.0058	7.6	-0.31	0.74	0.59	0.91
RPLP2	0.011	6.5	-0.28	0.76	0.61	0.94
IDI1	0.074	3.2	0.21	1.2	0.98	1.5
FDPS	0.88	0.02	-0.021	0.98	0.74	1.3
PDSS1	0.24	1.4	0.14	1.1	0.91	1.5
PDSS2	0.0033	8.6	0.36	1.4	1.1	1.8
DHDDS	0.24	1.4	0.27	1.3	0.83	2.1
NUS1	0.14	2.2	0.22	1.2	0.93	1.7
ZMPSTE24	0.093	2.8	0.27	1.3	0.95	1.8
ICMT	0.018	5.6	0.5	1.7	1.1	2.5
PCYOX1	0.11	2.6	0.21	1.2	0.96	1.6
OXA1L	0.042	4.1	-0.43	0.65	0.43	0.99
SRP54	0.031	4.7	0.34	1.4	1	1.9
SEC61A2	0.86	0.03	0.028	1	0.75	1.4
SEC61G	0.25	1.3	0.14	1.1	0.91	1.5
SEC62	0.99	0	-0.0015	1	0.71	1.4
SEC63	0.00066	12	0.43	1.5	1.2	2
SRP9	0.39	0.75	0.14	1.1	0.84	1.6
SRP72	0.019	5.5	0.39	1.5	1.1	2
SRP19	0.39	0.73	0.2	1.2	0.77	1.9
SRPRB	0.089	2.9	0.29	1.3	0.96	1.9
SPCS1	0.79	0.07	-0.048	0.95	0.67	1.4
SEC11C	0.67	0.19	-0.055	0.95	0.74	1.2
SEC11A	0.43	0.63	-0.18	0.83	0.53	1.3
IMMP2L	0.49	0.48	-0.12	0.88	0.62	1.3
DHFR	0.29	1.1	0.14	1.1	0.89	1.5
MTHFD1L	0.16	2	0.13	1.1	0.95	1.4
MTHFD1	0.32	1	-0.18	0.84	0.6	1.2
MTHFD2	0.036	4.4	0.23	1.3	1	1.6
ATIC	0.29	1.1	0.19	1.2	0.85	1.7
ALDH1L2	0.44	0.59	0.082	1.1	0.88	1.3
MTHFR	0.044	4.1	-0.26	0.77	0.6	0.99
CAD	0.95	0	0.0088	1	0.77	1.3
DHODH	0.36	0.84	0.23	1.3	0.77	2.1
UMPS	0.46	0.54	0.16	1.2	0.76	1.8
CMPK1	0.64	0.21	0.073	1.1	0.79	1.5
NME6	0.056	3.6	0.39	1.5	0.99	2.2
NME2	0.92	0.01	0.017	1	0.74	1.4
NME3	0.093	2.8	-0.13	0.88	0.76	1
NME1.NME2	0.11	2.6	-0.31	0.74	0.5	1.1
AK9	0.19	1.8	0.25	1.3	0.88	1.9
ENTPD8	0.37	0.79	-0.089	0.91	0.75	1.1
CANT1	0.13	2.3	0.16	1.2	0.95	1.4
ENTPD4	0.54	0.38	-0.096	0.91	0.67	1.2
CTPS2	0.36	0.83	0.11	1.1	0.88	1.4
UCK2	0.46	0.55	0.088	1.1	0.86	1.4
NT5C2	0.25	1.3	0.14	1.2	0.91	1.5
NT5C	0.075	3.2	-0.21	0.81	0.64	1
NT5E	0.045	4	0.2	1.2	1	1.5
NT5C3B	0.16	2	-0.19	0.83	0.64	1.1
DCTPP1	0.00066	12	0.47	1.6	1.2	2.1
TYMP	0.053	3.8	-0.14	0.87	0.75	1
PNP	0.34	0.9	0.11	1.1	0.89	1.4
NUDT2	0.29	1.1	-0.15	0.86	0.64	1.1
CTH	0.41	0.68	-0.14	0.87	0.62	1.2
MAT2B	0.23	1.4	-0.2	0.82	0.59	1.1
MAT2A	0.029	4.7	0.34	1.4	1	1.9
MTAP	0.75	0.1	0.048	1	0.78	1.4
APIP	0.44	0.59	-0.13	0.87	0.62	1.2
ENOPH1	0.29	1.1	0.17	1.2	0.87	1.6
ADI1	0.28	1.2	-0.14	0.87	0.68	1.1
DNMT3B	0.26	1.3	0.12	1.1	0.91	1.4
CDO1	0.23	1.5	-0.11	0.89	0.74	1.1
PSAT1	0.62	0.24	0.023	1	0.93	1.1
RIPK2	0.57	0.32	-0.067	0.94	0.74	1.2
IKBKG	0.32	0.97	0.25	1.3	0.78	2.1
CHUK	0.054	3.7	0.34	1.4	0.99	2
NFKBIA	0.00012	15	-0.49	0.61	0.48	0.79
IL1B	0.38	0.77	-0.1	0.9	0.71	1.1
IL18	0.0046	8	-0.27	0.76	0.63	0.92
CXCL1	0.013	6.2	-0.26	0.77	0.63	0.95
CXCL2	0.037	4.4	-0.19	0.83	0.69	0.99
CXCL3	0.11	2.6	-0.46	0.63	0.36	1.1
CCL5	0.0046	8	-0.15	0.86	0.77	0.95
CAMP	0.73	0.12	-0.028	0.97	0.83	1.1
NOD2	0.96	0	-0.0065	0.99	0.79	1.2
MAP3K7	0.74	0.11	0.058	1.1	0.75	1.5
TAB2	0.078	3.1	0.23	1.3	0.97	1.6
MAPK11	0.68	0.17	0.047	1	0.84	1.3
MAPK12	0.14	2.2	0.21	1.2	0.93	1.6
MAPK14	0.39	0.75	0.16	1.2	0.82	1.7
JUN	0.025	5	-0.18	0.83	0.71	0.98
ATG5	0.079	3.1	0.24	1.3	0.97	1.7
ATG12	0.046	4	0.46	1.6	1	2.5
GABARAPL1	0.77	0.08	0.037	1	0.81	1.3
GABARAPL2	0.062	3.5	0.33	1.4	0.98	2
MAP1LC3C	0.52	0.42	-0.12	0.88	0.61	1.3
MAP1LC3B	0.31	1	0.2	1.2	0.83	1.8
MAP1LC3A	0.03	4.7	-0.21	0.81	0.67	0.98
SUGT1	0.13	2.3	0.31	1.4	0.91	2
SHARPIN	0.22	1.5	0.15	1.2	0.92	1.5
RBCK1	0.065	3.4	-0.27	0.76	0.57	1
RNF31	0.36	0.82	-0.16	0.86	0.61	1.2
XIAP	0.055	3.7	0.34	1.4	0.99	2
CARD6	0.9	0.01	-0.018	0.98	0.74	1.3
TRIP6	0.031	4.7	-0.17	0.84	0.72	0.98
BIRC3	0.00075	11	-0.27	0.76	0.65	0.89
TRAF5	0.34	0.92	-0.11	0.89	0.71	1.1
TRAF6	0.67	0.18	-0.086	0.92	0.61	1.4
CARD9	0.75	0.1	0.051	1.1	0.77	1.4
TNFAIP3	0.043	4.1	-0.18	0.84	0.7	0.99
MAVS	0.8	0.06	0.04	1	0.76	1.4
TRAF3	0.24	1.4	-0.2	0.82	0.59	1.1
TBK1	0.58	0.3	0.1	1.1	0.77	1.6
IKBKE	0.34	0.9	-0.12	0.89	0.7	1.1
TANK	0.0064	7.4	-0.46	0.63	0.45	0.88
IRF7	0.032	4.6	-0.18	0.84	0.71	0.98
NLRX1	0.43	0.63	0.15	1.2	0.81	1.7
NLRP1	0.41	0.69	-0.13	0.88	0.66	1.2
PYCARD	0.061	3.5	-0.13	0.88	0.77	1
CASP1	0.097	2.8	-0.17	0.85	0.7	1
BCL2	0.049	3.9	-0.13	0.88	0.77	1
NLRP3	0.26	1.3	-0.21	0.81	0.56	1.2
PANX1	0.011	6.4	0.41	1.5	1.1	2.1
TRPM2	0.078	3.1	0.2	1.2	0.98	1.5
PLCB4	0.46	0.56	0.066	1.1	0.9	1.3
ITPR2	0.27	1.2	-0.087	0.92	0.78	1.1
VDAC1	0.00039	13	0.61	1.8	1.3	2.6
VDAC2	0.025	5	0.37	1.4	1	2
VDAC3	0.15	2.1	0.16	1.2	0.95	1.5
MCU	0.81	0.06	0.046	1	0.72	1.5
RNASEL	0.64	0.21	-0.071	0.93	0.69	1.3
DHX33	0.21	1.6	0.22	1.2	0.89	1.7
MFN1	0.09	2.9	0.26	1.3	0.96	1.8
RIPK3	0.18	1.8	-0.14	0.87	0.71	1.1
DNM1L	0.43	0.61	0.13	1.1	0.82	1.6
CYBB	0.89	0.02	-0.0098	0.99	0.86	1.1
CYBA	0.04	4.2	-0.16	0.86	0.74	0.99
TXN	0.15	2.1	0.18	1.2	0.94	1.5
TXN2	0.38	0.78	-0.16	0.86	0.6	1.2
BRCC3	0.48	0.5	0.12	1.1	0.81	1.6
HSP90AA1	0.0013	10	0.36	1.4	1.2	1.8
HSP90AB1	0.081	3	0.23	1.3	0.97	1.6
CARD8	0.13	2.3	-0.3	0.74	0.5	1.1
PYDC1	0.11	2.5	-0.079	0.92	0.84	1
PSTPIP1	0.011	6.5	-0.34	0.71	0.54	0.92
CASP8	0.091	2.8	-0.31	0.73	0.51	1.1
CARD16	0.093	2.8	-0.19	0.83	0.67	1
NLRP6	0.095	2.8	-0.52	0.6	0.33	1.1
NLRP7	0.7	0.15	-0.097	0.91	0.55	1.5
NLRC4	0.39	0.75	0.21	1.2	0.77	2
GBP2	0.00079	11	-0.28	0.76	0.64	0.89
GBP5	0.057	3.6	-0.13	0.87	0.76	1
AIM2	0.22	1.5	-0.14	0.87	0.7	1.1
IFI16	0.21	1.6	-0.11	0.9	0.76	1.1
PKN1	0.49	0.48	-0.084	0.92	0.73	1.2
GBP1	0.015	5.9	-0.16	0.85	0.75	0.97
GBP3	0.039	4.3	-0.15	0.86	0.74	0.99
GBP4	0.021	5.3	-0.16	0.86	0.75	0.98
CASP4	0.036	4.4	-0.28	0.76	0.59	0.98
GSDMD	0.12	2.5	-0.15	0.86	0.71	1
IFNAR1	0.13	2.3	0.32	1.4	0.91	2.1
IFNAR2	0.27	1.2	-0.16	0.85	0.64	1.1
JAK1	0.029	4.8	-0.27	0.76	0.6	0.97
TYK2	0.03	4.7	-0.37	0.69	0.5	0.97
STAT1	0.21	1.6	-0.092	0.91	0.79	1.1
IRF9	0.051	3.8	-0.27	0.76	0.58	1
TICAM1	0.66	0.19	-0.075	0.93	0.66	1.3
MYD88	0.016	5.8	-0.4	0.67	0.48	0.93
IRAK4	0.36	0.85	0.19	1.2	0.8	1.8
PSMD3	0.53	0.4	0.051	1.1	0.9	1.2
PSMD9	0.75	0.1	-0.08	0.92	0.56	1.5
PSMD12	0.099	2.7	0.19	1.2	0.96	1.5
PSMD6	0.42	0.65	-0.2	0.82	0.51	1.3
PSMD7	0.022	5.2	0.31	1.4	1	1.8
PSMD13	0.47	0.52	-0.13	0.87	0.61	1.3
PSMD14	0.032	4.6	0.39	1.5	1	2.1
PSMD4	0.8	0.07	-0.038	0.96	0.72	1.3
PSMD2	0.023	5.2	0.34	1.4	1	1.9
PSMD1	0.033	4.5	0.4	1.5	1	2.2
PSMC2	0.6	0.27	0.11	1.1	0.73	1.7
PSMC6	0.64	0.22	0.1	1.1	0.72	1.7
PSMC3	0.13	2.3	-0.24	0.79	0.58	1.1
PSMC4	0.56	0.33	-0.093	0.91	0.67	1.2
PSME1	0.0021	9.5	-0.36	0.7	0.55	0.88
PSME2	0.0006	12	-0.4	0.67	0.54	0.84
PSME3	0.21	1.6	0.21	1.2	0.89	1.7
PSME4	0.3	1.1	0.12	1.1	0.9	1.4
PSMA6	0.25	1.3	0.2	1.2	0.87	1.7
PSMA7	0.11	2.6	0.2	1.2	0.96	1.6
PSMA5	0.68	0.17	-0.073	0.93	0.65	1.3
PSMB2	0.33	0.96	0.15	1.2	0.86	1.6
PSMB1	0.037	4.3	0.34	1.4	1	1.9
PSMB4	0.93	0.01	0.011	1	0.78	1.3
PSMB9	0.034	4.5	-0.16	0.85	0.74	0.99
PSMB10	0.012	6.3	-0.26	0.77	0.62	0.94
PSMB8	0.0012	10	-0.27	0.76	0.65	0.9
IFNG	0.0065	7.4	-0.6	0.55	0.36	0.84
PSMF1	0.25	1.3	-0.25	0.78	0.51	1.2
POMP	0.42	0.66	0.13	1.1	0.83	1.6
HSPA8	0.0028	8.9	0.36	1.4	1.1	1.8
HSPA2	0.02	5.4	-0.15	0.86	0.76	0.98
HSPA1B	0.41	0.67	0.085	1.1	0.89	1.3
HSPA6	0.55	0.35	-0.051	0.95	0.8	1.1
HSPA4	0.082	3	0.27	1.3	0.97	1.8
HLA.A	0.12	2.5	-0.12	0.89	0.77	1
HLA.B	0.064	3.4	-0.14	0.87	0.75	1
HLA.F	0.019	5.5	-0.17	0.84	0.73	0.97
HLA.G	0.1	2.6	-0.17	0.85	0.69	1
HLA.E	0.095	2.8	-0.16	0.85	0.71	1
CANX	0.12	2.4	0.22	1.2	0.94	1.6
TAPBP	0.0018	9.7	-0.44	0.65	0.49	0.85
TAP1	0.058	3.6	-0.14	0.87	0.75	1
TAP2	0.049	3.9	-0.2	0.82	0.68	1
CD8A	0.0059	7.6	-0.22	0.8	0.68	0.94
CD8B	0.025	5	-0.22	0.81	0.67	0.97
HLA.DMA	0.028	4.8	-0.19	0.83	0.7	0.98
HLA.DMB	0.16	2	-0.12	0.88	0.75	1
HLA.DOB	0.0037	8.4	-0.27	0.76	0.64	0.92
HLA.DPA1	0.083	3	-0.12	0.89	0.78	1
HLA.DPB1	0.015	5.9	-0.17	0.84	0.73	0.97
HLA.DQA1	0.031	4.7	-0.14	0.87	0.76	0.99
HLA.DQA2	0.25	1.4	-0.056	0.95	0.86	1
HLA.DQB1	0.014	6.1	-0.16	0.85	0.75	0.97
HLA.DRA	0.045	4	-0.14	0.87	0.76	1
HLA.DRB1	0.03	4.7	-0.15	0.86	0.75	0.99
HLA.DRB5	0.031	4.7	-0.12	0.88	0.79	0.99
CD74	0.004	8.3	-0.2	0.82	0.71	0.94
CTSS	0.089	2.9	-0.13	0.88	0.75	1
CD4	0.12	2.5	-0.13	0.88	0.75	1
CIITA	0.0091	6.8	-0.3	0.74	0.59	0.93
RFX5	0.075	3.2	-0.26	0.77	0.58	1
RFXANK	0.041	4.2	-0.28	0.76	0.58	0.99
NFYB	0.9	0.02	0.026	1	0.68	1.6
NFYC	0.31	1	-0.22	0.81	0.53	1.2

## Sheet: table7
Table7: Subtype information and scoring information for TCGA genes
id	cluster	score	score_class
TCGA.3C.AAAU.01A	cluster3	-108.183	low
TCGA.3C.AALI.01A	cluster1	-118.73	low
TCGA.3C.AALJ.01A	cluster4	-138.95	low
TCGA.3C.AALK.01A	cluster4	-138.095	low
TCGA.4H.AAAK.01A	cluster4	-133.463	low
TCGA.5L.AAT0.01A	cluster4	-154.558	low
TCGA.5L.AAT1.01A	cluster2	-161.159	low
TCGA.5T.A9QA.01A	cluster3	-116.964	low
TCGA.A1.A0SB.01A	cluster2	-128.833	low
TCGA.A1.A0SD.01A	cluster1	-108.287	low
TCGA.A1.A0SE.01A	cluster4	-124.356	low
TCGA.A1.A0SF.01A	cluster4	-147.277	low
TCGA.A1.A0SG.01A	cluster3	-111.195	low
TCGA.A1.A0SH.01A	cluster1	-97.8212	low
TCGA.A1.A0SI.01A	cluster1	-107.227	low
TCGA.A1.A0SJ.01A	cluster3	-102.478	low
TCGA.A1.A0SK.01A	cluster2	-85.7368	high
TCGA.A1.A0SM.01A	cluster1	-104.261	low
TCGA.A1.A0SN.01A	cluster1	-107.887	low
TCGA.A1.A0SO.01A	cluster2	-75.7256	high
TCGA.A1.A0SP.01A	cluster2	-122.746	low
TCGA.A1.A0SQ.01A	cluster3	-107.526	low
TCGA.A2.A04N.01A	cluster4	-117.795	low
TCGA.A2.A04P.01A	cluster2	-146.15	low
TCGA.A2.A04Q.01A	cluster2	-151.612	low
TCGA.A2.A04R.01A	cluster3	-98.9578	low
TCGA.A2.A04T.01A	cluster2	-114.495	low
TCGA.A2.A04U.01A	cluster2	-135.109	low
TCGA.A2.A04V.01A	cluster3	-139.219	low
TCGA.A2.A04W.01A	cluster2	-94.8235	low
TCGA.A2.A04X.01A	cluster2	-138.094	low
TCGA.A2.A04Y.01A	cluster1	-128.228	low
TCGA.A2.A0CK.01A	cluster4	-167.254	low
TCGA.A2.A0CL.01A	cluster2	-134.135	low
TCGA.A2.A0CM.01A	cluster2	-111.856	low
TCGA.A2.A0CO.01A	cluster4	-169.063	low
TCGA.A2.A0CP.01A	cluster4	-149.533	low
TCGA.A2.A0CQ.01A	cluster4	-160.59	low
TCGA.A2.A0CR.01A	cluster4	-206.402	low
TCGA.A2.A0CS.01A	cluster4	-127.42	low
TCGA.A2.A0CT.01A	cluster3	-101.761	low
TCGA.A2.A0CU.01A	cluster3	-99.0612	low
TCGA.A2.A0CV.01A	cluster4	-152.809	low
TCGA.A2.A0CW.01A	cluster1	-94.6377	low
TCGA.A2.A0CX.01A	cluster1	-105.7	low
TCGA.A2.A0CY.01A	cluster2	-141.843	low
TCGA.A2.A0CZ.01A	cluster4	-147.853	low
TCGA.A2.A0D0.01A	cluster2	-146.39	low
TCGA.A2.A0D1.01A	cluster2	-108.964	low
TCGA.A2.A0D2.01A	cluster2	-118.501	low
TCGA.A2.A0D3.01A	cluster4	-125.139	low
TCGA.A2.A0D4.01A	cluster3	-88.0421	high
TCGA.A2.A0EM.01A	cluster3	-115.725	low
TCGA.A2.A0EN.01A	cluster4	-135.799	low
TCGA.A2.A0EO.01A	cluster4	-133.59	low
TCGA.A2.A0EP.01A	cluster2	-172.827	low
TCGA.A2.A0EQ.01A	cluster2	-141.804	low
TCGA.A2.A0ER.01A	cluster3	-99.5913	low
TCGA.A2.A0ES.01A	cluster4	-133.227	low
TCGA.A2.A0ET.01A	cluster3	-103.735	low
TCGA.A2.A0EU.01A	cluster3	-101.532	low
TCGA.A2.A0EV.01A	cluster1	-107.576	low
TCGA.A2.A0EW.01A	cluster4	-134.939	low
TCGA.A2.A0EX.01A	cluster4	-135.672	low
TCGA.A2.A0EY.01A	cluster1	-97.5772	low
TCGA.A2.A0ST.01A	cluster2	-164.705	low
TCGA.A2.A0SU.01A	cluster4	-124.411	low
TCGA.A2.A0SV.01A	cluster1	-101.592	low
TCGA.A2.A0SW.01A	cluster2	-111.033	low
TCGA.A2.A0SX.01A	cluster2	-130.625	low
TCGA.A2.A0SY.01A	cluster4	-147.629	low
TCGA.A2.A0T0.01A	cluster2	-103.063	low
TCGA.A2.A0T1.01A	cluster2	-126.061	low
TCGA.A2.A0T2.01A	cluster2	-108.941	low
TCGA.A2.A0T3.01A	cluster3	-96.7985	low
TCGA.A2.A0T4.01A	cluster4	-130.877	low
TCGA.A2.A0T5.01A	cluster4	-137.462	low
TCGA.A2.A0T6.01A	cluster4	-124.685	low
TCGA.A2.A0T7.01A	cluster1	-100.325	low
TCGA.A2.A0YC.01A	cluster3	-112.474	low
TCGA.A2.A0YD.01A	cluster4	-129.55	low
TCGA.A2.A0YE.01A	cluster2	-91.6369	low
TCGA.A2.A0YF.01A	cluster3	-96.4941	low
TCGA.A2.A0YG.01A	cluster1	-61.2747	high
TCGA.A2.A0YH.01A	cluster1	-110.732	low
TCGA.A2.A0YI.01A	cluster4	-120.41	low
TCGA.A2.A0YJ.01A	cluster2	-71.73	high
TCGA.A2.A0YK.01A	cluster4	-143.32	low
TCGA.A2.A0YL.01A	cluster4	-137.511	low
TCGA.A2.A0YM.01A	cluster2	-109.872	low
TCGA.A2.A0YT.01A	cluster1	-59.6061	high
TCGA.A2.A1FV.01A	cluster3	-92.0233	low
TCGA.A2.A1FW.01A	cluster3	-83.2066	high
TCGA.A2.A1FX.01A	cluster3	-117.754	low
TCGA.A2.A1FZ.01A	cluster4	-101.848	low
TCGA.A2.A1G0.01A	cluster4	-120.092	low
TCGA.A2.A1G1.01A	cluster2	-91.2266	low
TCGA.A2.A1G4.01A	cluster3	-99.4159	low
TCGA.A2.A1G6.01A	cluster4	-135.3	low
TCGA.A2.A259.01A	cluster4	-116.56	low
TCGA.A2.A25A.01A	cluster4	-143.352	low
TCGA.A2.A25B.01A	cluster1	-84.3993	high
TCGA.A2.A25C.01A	cluster1	-94.2147	low
TCGA.A2.A25E.01A	cluster3	-90.9714	low
TCGA.A2.A25F.01A	cluster2	-139.155	low
TCGA.A2.A3KC.01A	cluster4	-132.083	low
TCGA.A2.A3KD.01A	cluster3	-114.603	low
TCGA.A2.A3XS.01A	cluster2	-126.596	low
TCGA.A2.A3XT.01A	cluster2	-144.737	low
TCGA.A2.A3XU.01A	cluster2	-125.221	low
TCGA.A2.A3XV.01A	cluster4	-158.132	low
TCGA.A2.A3XW.01A	cluster4	-183.885	low
TCGA.A2.A3XX.01A	cluster2	-106.947	low
TCGA.A2.A3XY.01A	cluster2	-135.138	low
TCGA.A2.A3XZ.01A	cluster2	-138.912	low
TCGA.A2.A3Y0.01A	cluster2	-148.786	low
TCGA.A2.A4RW.01A	cluster4	-119.899	low
TCGA.A2.A4RX.01A	cluster2	-117.752	low
TCGA.A2.A4RY.01A	cluster4	-160.551	low
TCGA.A2.A4S0.01A	cluster3	-107.33	low
TCGA.A2.A4S1.01A	cluster2	-117.123	low
TCGA.A2.A4S2.01A	cluster4	-131.72	low
TCGA.A2.A4S3.01A	cluster1	-107.2	low
TCGA.A7.A0CD.01A	cluster3	-113.295	low
TCGA.A7.A0CE.01A	cluster2	-104.174	low
TCGA.A7.A0CG.01A	cluster4	-125.023	low
TCGA.A7.A0CH.01A	cluster3	-105.887	low
TCGA.A7.A0CJ.01A	cluster3	-106.348	low
TCGA.A7.A0D9.01A	cluster3	-90.3845	low
TCGA.A7.A0DA.01A	cluster2	-99.7643	low
TCGA.A7.A0DB.01A	cluster4	-118.352	low
TCGA.A7.A0DC.01A	cluster3	-70.2506	high
TCGA.A7.A13D.01A	cluster2	-85.3871	high
TCGA.A7.A13E.01A	cluster2	-94.132	low
TCGA.A7.A13F.01A	cluster3	-103.683	low
TCGA.A7.A13G.01B	cluster1	-111.672	low
TCGA.A7.A13H.01A	cluster4	-150.451	low
TCGA.A7.A26E.01A	cluster1	-93.3376	low
TCGA.A7.A26F.01B	cluster1	-97.2659	low
TCGA.A7.A26G.01A	cluster1	-91.5913	low
TCGA.A7.A26H.01A	cluster1	-101.314	low
TCGA.A7.A26I.01B	cluster1	-91.2596	low
TCGA.A7.A26J.01A	cluster1	-102.285	low
TCGA.A7.A2KD.01A	cluster1	-110.494	low
TCGA.A7.A3IY.01A	cluster4	-145.222	low
TCGA.A7.A3IZ.01A	cluster3	-110.38	low
TCGA.A7.A3J0.01A	cluster3	-119.052	low
TCGA.A7.A3J1.01A	cluster4	-143.009	low
TCGA.A7.A3RF.01A	cluster3	-116.693	low
TCGA.A7.A425.01A	cluster4	-152.334	low
TCGA.A7.A426.01A	cluster4	-168.828	low
TCGA.A7.A4SA.01A	cluster4	-141.728	low
TCGA.A7.A4SB.01A	cluster3	-114.78	low
TCGA.A7.A4SC.01A	cluster4	-121.324	low
TCGA.A7.A4SD.01A	cluster2	-125.836	low
TCGA.A7.A4SE.01A	cluster2	-111.517	low
TCGA.A7.A4SF.01A	cluster3	-95.7458	low
TCGA.A7.A56D.01A	cluster4	-162.52	low
TCGA.A7.A5ZV.01A	cluster2	-105.847	low
TCGA.A7.A5ZW.01A	cluster4	-134.989	low
TCGA.A7.A5ZX.01A	cluster4	-151.151	low
TCGA.A7.A6VV.01A	cluster2	-118.168	low
TCGA.A7.A6VW.01A	cluster2	-150.427	low
TCGA.A7.A6VX.01A	cluster1	-102.075	low
TCGA.A7.A6VY.01A	cluster2	-116.088	low
TCGA.A8.A06O.01A	cluster3	-96.441	low
TCGA.A8.A06P.01A	cluster4	-113.802	low
TCGA.A8.A06Q.01A	cluster3	-78.7649	high
TCGA.A8.A06R.01A	cluster1	-102.852	low
TCGA.A8.A06T.01A	cluster3	-99.7156	low
TCGA.A8.A06U.01A	cluster1	-85.6572	high
TCGA.A8.A06X.01A	cluster1	-100.467	low
TCGA.A8.A06Y.01A	cluster3	-98.5201	low
TCGA.A8.A06Z.01A	cluster3	-83.9574	high
TCGA.A8.A075.01A	cluster1	-89.1262	high
TCGA.A8.A076.01A	cluster1	-85.6899	high
TCGA.A8.A079.01A	cluster3	-115.851	low
TCGA.A8.A07B.01A	cluster1	-80.8597	high
TCGA.A8.A07C.01A	cluster2	-86.1543	high
TCGA.A8.A07E.01A	cluster1	-105.064	low
TCGA.A8.A07F.01A	cluster1	-83.9201	high
TCGA.A8.A07G.01A	cluster1	-89.8019	high
TCGA.A8.A07I.01A	cluster1	-84.3608	high
TCGA.A8.A07J.01A	cluster4	-124.176	low
TCGA.A8.A07L.01A	cluster3	-81.2261	high
TCGA.A8.A07O.01A	cluster2	-96.2119	low
TCGA.A8.A07P.01A	cluster3	-107.017	low
TCGA.A8.A07R.01A	cluster2	-84.6973	high
TCGA.A8.A07S.01A	cluster3	-112.491	low
TCGA.A8.A07U.01A	cluster2	-120.371	low
TCGA.A8.A07W.01A	cluster1	-77.0126	high
TCGA.A8.A07Z.01A	cluster3	-120.366	low
TCGA.A8.A082.01A	cluster3	-100.591	low
TCGA.A8.A084.01A	cluster1	-94.019	low
TCGA.A8.A085.01A	cluster3	-95.0369	low
TCGA.A8.A086.01A	cluster3	-107.192	low
TCGA.A8.A08A.01A	cluster4	-132.816	low
TCGA.A8.A08B.01A	cluster1	-114.09	low
TCGA.A8.A08C.01A	cluster3	-114.454	low
TCGA.A8.A08F.01A	cluster1	-106.337	low
TCGA.A8.A08G.01A	cluster1	-99.9644	low
TCGA.A8.A08I.01A	cluster2	-139.984	low
TCGA.A8.A08J.01A	cluster1	-79.433	high
TCGA.A8.A08L.01A	cluster1	-87.6624	high
TCGA.A8.A08O.01A	cluster3	-91.1227	low
TCGA.A8.A08P.01A	cluster1	-104.967	low
TCGA.A8.A08R.01A	cluster2	-94.3866	low
TCGA.A8.A08S.01A	cluster1	-96.0973	low
TCGA.A8.A08T.01A	cluster3	-115.476	low
TCGA.A8.A08X.01A	cluster2	-114.126	low
TCGA.A8.A08Z.01A	cluster1	-104.648	low
TCGA.A8.A091.01A	cluster3	-98.7521	low
TCGA.A8.A092.01A	cluster1	-90.8804	low
TCGA.A8.A093.01A	cluster3	-116.496	low
TCGA.A8.A095.01A	cluster4	-114.761	low
TCGA.A8.A097.01A	cluster1	-93.6021	low
TCGA.A8.A099.01A	cluster3	-89.5595	high
TCGA.A8.A09A.01A	cluster1	-86.6068	high
TCGA.A8.A09B.01A	cluster3	-106.902	low
TCGA.A8.A09D.01A	cluster1	-105.002	low
TCGA.A8.A09E.01A	cluster3	-96.868	low
TCGA.A8.A09I.01A	cluster1	-92.895	low
TCGA.A8.A09K.01A	cluster3	-104.479	low
TCGA.A8.A09M.01A	cluster1	-122.918	low
TCGA.A8.A09N.01A	cluster1	-87.5795	high
TCGA.A8.A09Q.01A	cluster4	-116.393	low
TCGA.A8.A09R.01A	cluster1	-95.515	low
TCGA.A8.A09T.01A	cluster3	-114.155	low
TCGA.A8.A09V.01A	cluster3	-113.934	low
TCGA.A8.A09W.01A	cluster1	-95.8255	low
TCGA.A8.A09X.01A	cluster2	-112.523	low
TCGA.A8.A0A1.01A	cluster4	-123.726	low
TCGA.A8.A0A2.01A	cluster3	-108.484	low
TCGA.A8.A0A4.01A	cluster4	-124.25	low
TCGA.A8.A0A6.01A	cluster4	-124.302	low
TCGA.A8.A0A7.01A	cluster2	-128.175	low
TCGA.A8.A0A9.01A	cluster1	-116.154	low
TCGA.A8.A0AB.01A	cluster3	-79.5405	high
TCGA.A8.A0AD.01A	cluster3	-104.983	low
TCGA.AC.A23C.01A	cluster1	-87.2714	high
TCGA.AC.A23E.01A	cluster1	-101.627	low
TCGA.AC.A23G.01A	cluster4	-145.083	low
TCGA.AC.A2B8.01A	cluster4	-127.633	low
TCGA.AC.A2BK.01A	cluster2	-99.5292	low
TCGA.AC.A2BM.01A	cluster3	-104.949	low
TCGA.AC.A2FB.01A	cluster4	-142.003	low
TCGA.AC.A2FE.01A	cluster4	-139.768	low
TCGA.AC.A2FF.01A	cluster4	-141.478	low
TCGA.AC.A2FG.01A	cluster4	-132.017	low
TCGA.AC.A2FK.01A	cluster4	-138.237	low
TCGA.AC.A2FM.01A	cluster3	-93.9788	low
TCGA.AC.A2FO.01A	cluster4	-134.308	low
TCGA.AC.A2QH.01B	cluster3	-75.8633	high
TCGA.AC.A2QI.01A	cluster4	-124.495	low
TCGA.AC.A2QJ.01A	cluster4	-173.173	low
TCGA.AC.A3BB.01A	cluster4	-163.194	low
TCGA.AC.A3EH.01A	cluster3	-101.683	low
TCGA.AC.A3HN.01A	cluster4	-133.691	low
TCGA.AC.A3OD.01B	cluster1	-114.85	low
TCGA.AC.A3QP.01A	cluster4	-171.684	low
TCGA.AC.A3QQ.01B	cluster1	-90.242	high
TCGA.AC.A3TM.01A	cluster4	-185.883	low
TCGA.AC.A3TN.01A	cluster4	-155.514	low
TCGA.AC.A3W5.01A	cluster2	-125.785	low
TCGA.AC.A3W7.01A	cluster4	-141.897	low
TCGA.AC.A3YI.01A	cluster4	-141.279	low
TCGA.AC.A3YJ.01A	cluster4	-155.603	low
TCGA.AC.A4ZE.01A	cluster3	-139.588	low
TCGA.AC.A5EH.01A	cluster1	-119.305	low
TCGA.AC.A5XS.01A	cluster4	-152.095	low
TCGA.AC.A5XU.01A	cluster3	-118.712	low
TCGA.AC.A62V.01A	cluster4	-133.872	low
TCGA.AC.A62X.01A	cluster2	-117.585	low
TCGA.AC.A62Y.01A	cluster4	-133.065	low
TCGA.AC.A6IV.01A	cluster4	-148.419	low
TCGA.AC.A6IW.01A	cluster2	-158.896	low
TCGA.AC.A6IX.01A	cluster4	-122.921	low
TCGA.AC.A6NO.01A	cluster4	-140.656	low
TCGA.AC.A7VB.01A	cluster3	-103.832	low
TCGA.AC.A7VC.01A	cluster2	-143.998	low
TCGA.AC.A8OP.01A	cluster3	-131.675	low
TCGA.AC.A8OQ.01A	cluster2	-132.889	low
TCGA.AC.A8OR.01A	cluster4	-143.649	low
TCGA.AC.A8OS.01A	cluster4	-141.341	low
TCGA.AN.A03X.01A	cluster3	-107.691	low
TCGA.AN.A03Y.01A	cluster3	-115.87	low
TCGA.AN.A041.01A	cluster3	-102.565	low
TCGA.AN.A046.01A	cluster4	-143.048	low
TCGA.AN.A049.01A	cluster1	-107.533	low
TCGA.AN.A04A.01A	cluster3	-106.137	low
TCGA.AN.A04C.01A	cluster2	-120.468	low
TCGA.AN.A04D.01A	cluster2	-94.4515	low
TCGA.AN.A0AJ.01A	cluster1	-99.0905	low
TCGA.AN.A0AK.01A	cluster3	-88.6634	high
TCGA.AN.A0AL.01A	cluster2	-106.498	low
TCGA.AN.A0AM.01A	cluster2	-121.848	low
TCGA.AN.A0AR.01A	cluster2	-132.687	low
TCGA.AN.A0AS.01A	cluster2	-117.668	low
TCGA.AN.A0AT.01A	cluster2	-114.427	low
TCGA.AN.A0FD.01A	cluster4	-132.272	low
TCGA.AN.A0FF.01A	cluster1	-121.495	low
TCGA.AN.A0FJ.01A	cluster2	-104.953	low
TCGA.AN.A0FK.01A	cluster3	-101.162	low
TCGA.AN.A0FL.01A	cluster2	-107.499	low
TCGA.AN.A0FN.01A	cluster4	-136.218	low
TCGA.AN.A0FS.01A	cluster4	-128.642	low
TCGA.AN.A0FT.01A	cluster4	-126.962	low
TCGA.AN.A0FV.01A	cluster1	-76.2379	high
TCGA.AN.A0FW.01A	cluster3	-119.068	low
TCGA.AN.A0FX.01A	cluster2	-113.267	low
TCGA.AN.A0FY.01A	cluster3	-100.8	low
TCGA.AN.A0FZ.01A	cluster3	-89.4973	high
TCGA.AN.A0G0.01A	cluster2	-85.6661	high
TCGA.AN.A0XL.01A	cluster4	-113.72	low
TCGA.AN.A0XN.01A	cluster1	-103.747	low
TCGA.AN.A0XO.01A	cluster3	-108.74	low
TCGA.AN.A0XP.01A	cluster1	-108.118	low
TCGA.AN.A0XR.01A	cluster1	-117.105	low
TCGA.AN.A0XS.01A	cluster4	-126.259	low
TCGA.AN.A0XT.01A	cluster3	-125.395	low
TCGA.AN.A0XU.01A	cluster2	-105.276	low
TCGA.AN.A0XV.01A	cluster4	-114.18	low
TCGA.AN.A0XW.01A	cluster2	-122.032	low
TCGA.AO.A03L.01A	cluster1	-121.074	low
TCGA.AO.A03M.01B	cluster1	-111.928	low
TCGA.AO.A03N.01B	cluster3	-105.387	low
TCGA.AO.A03O.01A	cluster1	-89.6304	high
TCGA.AO.A03P.01A	cluster3	-116.31	low
TCGA.AO.A03R.01A	cluster4	-150.813	low
TCGA.AO.A03T.01A	cluster4	-139.444	low
TCGA.AO.A03U.01B	cluster4	-123.678	low
TCGA.AO.A03V.01A	cluster3	-112.24	low
TCGA.AO.A0J2.01A	cluster2	-118.266	low
TCGA.AO.A0J3.01A	cluster3	-106.017	low
TCGA.AO.A0J4.01A	cluster2	-116.511	low
TCGA.AO.A0J5.01A	cluster3	-102.447	low
TCGA.AO.A0J6.01A	cluster2	-120.27	low
TCGA.AO.A0J7.01A	cluster3	-113.931	low
TCGA.AO.A0J8.01A	cluster4	-131.492	low
TCGA.AO.A0J9.01A	cluster4	-168.233	low
TCGA.AO.A0JA.01A	cluster1	-95.5969	low
TCGA.AO.A0JB.01A	cluster4	-169.338	low
TCGA.AO.A0JC.01A	cluster2	-190.936	low
TCGA.AO.A0JD.01A	cluster1	-102.004	low
TCGA.AO.A0JE.01A	cluster2	-123.78	low
TCGA.AO.A0JF.01A	cluster4	-121.883	low
TCGA.AO.A0JG.01A	cluster1	-112.601	low
TCGA.AO.A0JI.01A	cluster3	-98.5551	low
TCGA.AO.A0JJ.01A	cluster4	-149.064	low
TCGA.AO.A0JL.01A	cluster2	-137.668	low
TCGA.AO.A0JM.01A	cluster1	-103.138	low
TCGA.AO.A124.01A	cluster2	-109.246	low
TCGA.AO.A125.01A	cluster4	-143.087	low
TCGA.AO.A126.01A	cluster4	-163.528	low
TCGA.AO.A128.01A	cluster2	-138.003	low
TCGA.AO.A129.01A	cluster2	-145.968	low
TCGA.AO.A12A.01A	cluster4	-138.494	low
TCGA.AO.A12B.01A	cluster3	-124.682	low
TCGA.AO.A12C.01A	cluster3	-122.223	low
TCGA.AO.A12D.01A	cluster1	-99.883	low
TCGA.AO.A12E.01A	cluster4	-120.405	low
TCGA.AO.A12F.01A	cluster2	-117.699	low
TCGA.AO.A12G.01A	cluster3	-116.301	low
TCGA.AO.A12H.01A	cluster3	-125.536	low
TCGA.AO.A1KO.01A	cluster4	-126.303	low
TCGA.AO.A1KP.01A	cluster3	-95.3774	low
TCGA.AO.A1KQ.01A	cluster4	-126.576	low
TCGA.AO.A1KR.01A	cluster2	-165.91	low
TCGA.AO.A1KS.01A	cluster3	-56.0124	high
TCGA.AO.A1KT.01A	cluster1	-104.083	low
TCGA.AQ.A04H.01B	cluster3	-77.6321	high
TCGA.AQ.A04J.01A	cluster2	-122.723	low
TCGA.AQ.A04L.01B	cluster4	-124.014	low
TCGA.AQ.A0Y5.01A	cluster1	-69.4536	high
TCGA.AQ.A1H2.01A	cluster3	-115.288	low
TCGA.AQ.A1H3.01A	cluster4	-117.253	low
TCGA.AQ.A54N.01A	cluster2	-164.851	low
TCGA.AQ.A54O.01A	cluster4	-155.618	low
TCGA.AQ.A7U7.01A	cluster2	-151.877	low
TCGA.AR.A0TP.01A	cluster2	-101.753	low
TCGA.AR.A0TQ.01A	cluster1	-108.96	low
TCGA.AR.A0TR.01A	cluster3	-106.607	low
TCGA.AR.A0TS.01A	cluster2	-112.27	low
TCGA.AR.A0TT.01A	cluster2	-119.909	low
TCGA.AR.A0TU.01A	cluster2	-135.052	low
TCGA.AR.A0TV.01A	cluster1	-115.032	low
TCGA.AR.A0TW.01A	cluster1	-89.7051	high
TCGA.AR.A0TX.01A	cluster1	-103.84	low
TCGA.AR.A0TY.01A	cluster3	-91.5449	low
TCGA.AR.A0TZ.01A	cluster3	-88.6009	high
TCGA.AR.A0U0.01A	cluster2	-109.944	low
TCGA.AR.A0U2.01A	cluster1	-56.6358	high
TCGA.AR.A0U3.01A	cluster1	-93.974	low
TCGA.AR.A0U4.01A	cluster2	-124.235	low
TCGA.AR.A1AH.01A	cluster2	-103.445	low
TCGA.AR.A1AI.01A	cluster2	-108.38	low
TCGA.AR.A1AJ.01A	cluster2	-124.49	low
TCGA.AR.A1AK.01A	cluster4	-138.378	low
TCGA.AR.A1AL.01A	cluster4	-118.374	low
TCGA.AR.A1AM.01A	cluster4	-143.745	low
TCGA.AR.A1AN.01A	cluster4	-124.993	low
TCGA.AR.A1AO.01A	cluster2	-134.034	low
TCGA.AR.A1AP.01A	cluster1	-113.592	low
TCGA.AR.A1AQ.01A	cluster2	-138.466	low
TCGA.AR.A1AR.01A	cluster2	-105.624	low
TCGA.AR.A1AS.01A	cluster3	-107.249	low
TCGA.AR.A1AT.01A	cluster2	-126.588	low
TCGA.AR.A1AU.01A	cluster4	-114.504	low
TCGA.AR.A1AV.01A	cluster3	-86.5049	high
TCGA.AR.A1AW.01A	cluster2	-141.887	low
TCGA.AR.A1AX.01A	cluster2	-120.312	low
TCGA.AR.A1AY.01A	cluster2	-77.3553	high
TCGA.AR.A24H.01A	cluster1	-91.6428	low
TCGA.AR.A24K.01A	cluster3	-112.456	low
TCGA.AR.A24L.01A	cluster3	-77.8566	high
TCGA.AR.A24M.01A	cluster1	-101.662	low
TCGA.AR.A24N.01A	cluster1	-95.3022	low
TCGA.AR.A24O.01A	cluster4	-123.084	low
TCGA.AR.A24P.01A	cluster1	-110.125	low
TCGA.AR.A24Q.01A	cluster2	-99.4306	low
TCGA.AR.A24R.01A	cluster1	-97.3919	low
TCGA.AR.A24S.01A	cluster1	-108.853	low
TCGA.AR.A24T.01A	cluster4	-110.396	low
TCGA.AR.A24U.01A	cluster1	-91.6241	low
TCGA.AR.A24V.01A	cluster1	-100.582	low
TCGA.AR.A24W.01A	cluster4	-112.691	low
TCGA.AR.A24X.01A	cluster4	-113.715	low
TCGA.AR.A24Z.01A	cluster3	-82.0878	high
TCGA.AR.A250.01A	cluster1	-92.9916	low
TCGA.AR.A251.01A	cluster2	-73.8905	high
TCGA.AR.A252.01A	cluster1	-115.912	low
TCGA.AR.A254.01A	cluster1	-112.611	low
TCGA.AR.A255.01A	cluster1	-101.326	low
TCGA.AR.A256.01A	cluster2	-93.5158	low
TCGA.AR.A2LE.01A	cluster4	-143.79	low
TCGA.AR.A2LH.01A	cluster2	-139.879	low
TCGA.AR.A2LJ.01A	cluster4	-176.405	low
TCGA.AR.A2LK.01A	cluster3	-85.1835	high
TCGA.AR.A2LL.01A	cluster3	-110.075	low
TCGA.AR.A2LM.01A	cluster4	-118.894	low
TCGA.AR.A2LN.01A	cluster4	-147.958	low
TCGA.AR.A2LO.01A	cluster4	-145.486	low
TCGA.AR.A2LQ.01A	cluster4	-120.942	low
TCGA.AR.A2LR.01A	cluster2	-114.442	low
TCGA.AR.A5QM.01A	cluster4	-142.001	low
TCGA.AR.A5QN.01A	cluster4	-123.06	low
TCGA.AR.A5QP.01A	cluster4	-133.933	low
TCGA.AR.A5QQ.01A	cluster2	-136.509	low
TCGA.B6.A0I1.01A	cluster2	-115.958	low
TCGA.B6.A0I2.01A	cluster2	-179.37	low
TCGA.B6.A0I5.01A	cluster4	-167.857	low
TCGA.B6.A0I6.01A	cluster2	-111.347	low
TCGA.B6.A0I8.01A	cluster3	-70.165	high
TCGA.B6.A0I9.01A	cluster1	-86.0303	high
TCGA.B6.A0IA.01A	cluster4	-136.049	low
TCGA.B6.A0IB.01A	cluster3	-114.535	low
TCGA.B6.A0IE.01A	cluster4	-131.67	low
TCGA.B6.A0IG.01A	cluster4	-111.705	low
TCGA.B6.A0IH.01A	cluster4	-127.86	low
TCGA.B6.A0IJ.01A	cluster2	-142.64	low
TCGA.B6.A0IK.01A	cluster1	-89.901	high
TCGA.B6.A0IM.01A	cluster3	-100.848	low
TCGA.B6.A0IN.01A	cluster4	-126.611	low
TCGA.B6.A0IO.01A	cluster3	-120.26	low
TCGA.B6.A0IP.01A	cluster4	-132.373	low
TCGA.B6.A0IQ.01A	cluster2	-144.836	low
TCGA.B6.A0RE.01A	cluster2	-108.795	low
TCGA.B6.A0RG.01A	cluster3	-116.08	low
TCGA.B6.A0RH.01A	cluster4	-132.286	low
TCGA.B6.A0RI.01A	cluster3	-119.908	low
TCGA.B6.A0RL.01A	cluster3	-99.2017	low
TCGA.B6.A0RM.01A	cluster3	-107.772	low
TCGA.B6.A0RN.01A	cluster4	-127.702	low
TCGA.B6.A0RO.01A	cluster3	-95.6258	low
TCGA.B6.A0RP.01A	cluster4	-121.945	low
TCGA.B6.A0RQ.01A	cluster4	-141.115	low
TCGA.B6.A0RS.01A	cluster2	-121.51	low
TCGA.B6.A0RT.01A	cluster2	-146.076	low
TCGA.B6.A0RU.01A	cluster2	-116.136	low
TCGA.B6.A0RV.01A	cluster4	-139.228	low
TCGA.B6.A0WS.01A	cluster4	-110.736	low
TCGA.B6.A0WT.01A	cluster3	-97.7254	low
TCGA.B6.A0WV.01A	cluster3	-85.6027	high
TCGA.B6.A0WW.01A	cluster1	-79.3408	high
TCGA.B6.A0WX.01A	cluster2	-128.521	low
TCGA.B6.A0WY.01A	cluster4	-129.893	low
TCGA.B6.A0WZ.01A	cluster4	-138	low
TCGA.B6.A0X0.01A	cluster4	-150.644	low
TCGA.B6.A0X1.01A	cluster2	-110.57	low
TCGA.B6.A0X4.01A	cluster3	-106.849	low
TCGA.B6.A0X5.01A	cluster3	-97.2724	low
TCGA.B6.A0X7.01A	cluster4	-130.419	low
TCGA.B6.A1KC.01B	cluster3	-82.1217	high
TCGA.B6.A1KF.01A	cluster2	-62.9521	high
TCGA.B6.A1KI.01A	cluster3	-100.243	low
TCGA.B6.A1KN.01A	cluster1	-81.5939	high
TCGA.B6.A2IU.01A	cluster3	-128.073	low
TCGA.B6.A3ZX.01A	cluster2	-149.324	low
TCGA.B6.A400.01A	cluster2	-134.159	low
TCGA.B6.A401.01A	cluster4	-155.154	low
TCGA.B6.A402.01A	cluster2	-117.148	low
TCGA.B6.A408.01A	cluster4	-145.54	low
TCGA.B6.A409.01A	cluster2	-117.979	low
TCGA.B6.A40B.01A	cluster4	-130.529	low
TCGA.B6.A40C.01A	cluster4	-144.281	low
TCGA.BH.A0AU.01A	cluster1	-93.8508	low
TCGA.BH.A0AV.01A	cluster2	-97.133	low
TCGA.BH.A0AW.01A	cluster2	-137.873	low
TCGA.BH.A0AY.01A	cluster4	-114.548	low
TCGA.BH.A0AZ.01A	cluster4	-120.386	low
TCGA.BH.A0B0.01A	cluster4	-145.342	low
TCGA.BH.A0B1.01A	cluster1	-88.3041	high
TCGA.BH.A0B3.01A	cluster2	-118.366	low
TCGA.BH.A0B4.01A	cluster3	-123.525	low
TCGA.BH.A0B5.01A	cluster4	-123.542	low
TCGA.BH.A0B6.01A	cluster2	-152.496	low
TCGA.BH.A0B7.01A	cluster1	-101.465	low
TCGA.BH.A0B8.01A	cluster3	-124.698	low
TCGA.BH.A0B9.01A	cluster2	-157.991	low
TCGA.BH.A0BA.01A	cluster4	-108.324	low
TCGA.BH.A0BC.01A	cluster4	-135.682	low
TCGA.BH.A0BD.01A	cluster1	-121.476	low
TCGA.BH.A0BF.01A	cluster2	-128.728	low
TCGA.BH.A0BG.01A	cluster2	-140.391	low
TCGA.BH.A0BJ.01A	cluster4	-124.151	low
TCGA.BH.A0BL.01A	cluster2	-111.534	low
TCGA.BH.A0BM.01A	cluster4	-156.618	low
TCGA.BH.A0BO.01A	cluster4	-130.413	low
TCGA.BH.A0BP.01A	cluster4	-113.092	low
TCGA.BH.A0BQ.01A	cluster4	-151.831	low
TCGA.BH.A0BR.01A	cluster1	-98.3765	low
TCGA.BH.A0BT.01A	cluster4	-142.575	low
TCGA.BH.A0BV.01A	cluster1	-104.968	low
TCGA.BH.A0BW.01A	cluster2	-94.2705	low
TCGA.BH.A0BZ.01A	cluster2	-119.278	low
TCGA.BH.A0C0.01A	cluster2	-131.774	low
TCGA.BH.A0C1.01B	cluster1	-99.7052	low
TCGA.BH.A0C3.01A	cluster4	-125.349	low
TCGA.BH.A0C7.01B	cluster1	-104.878	low
TCGA.BH.A0DD.01A	cluster3	-106.274	low
TCGA.BH.A0DE.01A	cluster4	-127.139	low
TCGA.BH.A0DG.01A	cluster1	-121.876	low
TCGA.BH.A0DH.01A	cluster3	-115.439	low
TCGA.BH.A0DI.01A	cluster4	-118.773	low
TCGA.BH.A0DK.01A	cluster2	-144.699	low
TCGA.BH.A0DL.01A	cluster2	-122.817	low
TCGA.BH.A0DO.01B	cluster4	-129.623	low
TCGA.BH.A0DP.01A	cluster4	-149.121	low
TCGA.BH.A0DQ.01A	cluster4	-113.166	low
TCGA.BH.A0DS.01A	cluster4	-126.077	low
TCGA.BH.A0DT.01A	cluster4	-135.59	low
TCGA.BH.A0DV.01A	cluster4	-132.554	low
TCGA.BH.A0DX.01A	cluster1	-110.089	low
TCGA.BH.A0DZ.01A	cluster1	-113.85	low
TCGA.BH.A0E0.01A	cluster2	-117.391	low
TCGA.BH.A0E1.01A	cluster3	-117.456	low
TCGA.BH.A0E2.01A	cluster3	-125.409	low
TCGA.BH.A0E6.01A	cluster2	-151.284	low
TCGA.BH.A0E7.01A	cluster3	-82.1574	high
TCGA.BH.A0E9.01B	cluster4	-128.653	low
TCGA.BH.A0EA.01A	cluster4	-137.424	low
TCGA.BH.A0EB.01A	cluster4	-122.349	low
TCGA.BH.A0EE.01A	cluster2	-121.852	low
TCGA.BH.A0EI.01A	cluster3	-116.058	low
TCGA.BH.A0GY.01A	cluster1	-95.9018	low
TCGA.BH.A0GZ.01A	cluster3	-116.037	low
TCGA.BH.A0H0.01A	cluster3	-102.119	low
TCGA.BH.A0H3.01A	cluster4	-119.641	low
TCGA.BH.A0H5.01A	cluster2	-167.213	low
TCGA.BH.A0H6.01A	cluster3	-102.862	low
TCGA.BH.A0H7.01A	cluster1	-91.4979	low
TCGA.BH.A0H9.01A	cluster3	-96.6418	low
TCGA.BH.A0HA.01A	cluster4	-144.496	low
TCGA.BH.A0HB.01A	cluster4	-128.87	low
TCGA.BH.A0HF.01A	cluster4	-138.689	low
TCGA.BH.A0HI.01A	cluster4	-120.665	low
TCGA.BH.A0HK.01A	cluster4	-146.485	low
TCGA.BH.A0HL.01A	cluster3	-94.9771	low
TCGA.BH.A0HN.01A	cluster4	-140.207	low
TCGA.BH.A0HO.01A	cluster4	-131.369	low
TCGA.BH.A0HP.01A	cluster4	-132.957	low
TCGA.BH.A0HQ.01A	cluster4	-117.267	low
TCGA.BH.A0HU.01A	cluster4	-126.847	low
TCGA.BH.A0HW.01A	cluster3	-109.173	low
TCGA.BH.A0HX.01A	cluster3	-109.851	low
TCGA.BH.A0HY.01A	cluster3	-99.26	low
TCGA.BH.A0RX.01A	cluster2	-149.308	low
TCGA.BH.A0W3.01A	cluster3	-107.171	low
TCGA.BH.A0W4.01A	cluster4	-119.786	low
TCGA.BH.A0W5.01A	cluster4	-141.887	low
TCGA.BH.A0W7.01A	cluster2	-147.371	low
TCGA.BH.A0WA.01A	cluster2	-92.6169	low
TCGA.BH.A18F.01A	cluster4	-116.964	low
TCGA.BH.A18G.01A	cluster2	-132.034	low
TCGA.BH.A18H.01A	cluster2	-129.838	low
TCGA.BH.A18I.01A	cluster4	-124.543	low
TCGA.BH.A18J.01A	cluster1	-104.658	low
TCGA.BH.A18K.01A	cluster1	-111.031	low
TCGA.BH.A18L.01A	cluster3	-77.811	high
TCGA.BH.A18M.01A	cluster4	-116.261	low
TCGA.BH.A18N.01A	cluster3	-104.396	low
TCGA.BH.A18P.01A	cluster1	-92.1387	low
TCGA.BH.A18Q.01A	cluster2	-123.828	low
TCGA.BH.A18R.01A	cluster1	-89.6045	high
TCGA.BH.A18S.01A	cluster3	-105.639	low
TCGA.BH.A18T.01A	cluster2	-89.0379	high
TCGA.BH.A18U.01A	cluster1	-95.9642	low
TCGA.BH.A18V.01A	cluster2	-93.9558	low
TCGA.BH.A1EN.01A	cluster3	-67.9403	high
TCGA.BH.A1EO.01A	cluster1	-85.9554	high
TCGA.BH.A1ES.01A	cluster3	-96.0875	low
TCGA.BH.A1ET.01A	cluster3	-96.0641	low
TCGA.BH.A1EU.01A	cluster4	-122.618	low
TCGA.BH.A1EV.01A	cluster1	-82.6562	high
TCGA.BH.A1EW.01A	cluster1	-92.1043	low
TCGA.BH.A1EX.01A	cluster1	-84.1756	high
TCGA.BH.A1EY.01A	cluster1	-81.5884	high
TCGA.BH.A1F0.01A	cluster2	-121.63	low
TCGA.BH.A1F2.01A	cluster1	-74.6454	high
TCGA.BH.A1F5.01A	cluster3	-67.8465	high
TCGA.BH.A1F6.01A	cluster2	-112.73	low
TCGA.BH.A1F8.01A	cluster1	-39.1941	high
TCGA.BH.A1FB.01A	cluster4	-128.165	low
TCGA.BH.A1FC.01A	cluster2	-122.789	low
TCGA.BH.A1FD.01A	cluster1	-88.4113	high
TCGA.BH.A1FE.01A	cluster1	-98.2989	low
TCGA.BH.A1FG.01A	cluster3	-100.217	low
TCGA.BH.A1FH.01A	cluster4	-105.919	low
TCGA.BH.A1FJ.01A	cluster3	-100.353	low
TCGA.BH.A1FL.01A	cluster3	-117.8	low
TCGA.BH.A1FM.01A	cluster3	-49.2401	high
TCGA.BH.A1FN.01A	cluster1	-79.311	high
TCGA.BH.A1FR.01A	cluster3	-107.087	low
TCGA.BH.A1FU.01A	cluster1	-98.4185	low
TCGA.BH.A201.01A	cluster1	-106.753	low
TCGA.BH.A202.01A	cluster1	-85.1042	high
TCGA.BH.A203.01A	cluster1	-97.1196	low
TCGA.BH.A204.01A	cluster3	-49.8007	high
TCGA.BH.A208.01A	cluster1	-99.5544	low
TCGA.BH.A209.01A	cluster2	-123.58	low
TCGA.BH.A28O.01A	cluster4	-164.968	low
TCGA.BH.A28Q.01A	cluster4	-125.078	low
TCGA.BH.A2L8.01A	cluster2	-154.997	low
TCGA.BH.A42T.01A	cluster4	-139.571	low
TCGA.BH.A42U.01A	cluster4	-187.907	low
TCGA.BH.A42V.01A	cluster4	-167.459	low
TCGA.BH.A5IZ.01A	cluster2	-104.761	low
TCGA.BH.A5J0.01A	cluster4	-149.249	low
TCGA.BH.A6R8.01A	cluster4	-125.841	low
TCGA.BH.A6R9.01A	cluster2	-131.242	low
TCGA.BH.A8FY.01A	cluster4	-148.297	low
TCGA.BH.A8FZ.01A	cluster4	-159.372	low
TCGA.BH.A8G0.01A	cluster4	-158.324	low
TCGA.BH.AB28.01A	cluster4	-141.854	low
TCGA.C8.A12L.01A	cluster1	-77.8817	high
TCGA.C8.A12M.01A	cluster3	-92.2106	low
TCGA.C8.A12N.01A	cluster4	-135.575	low
TCGA.C8.A12O.01A	cluster1	-92.1649	low
TCGA.C8.A12P.01A	cluster1	-78.7945	high
TCGA.C8.A12Q.01A	cluster1	-76.2906	high
TCGA.C8.A12U.01A	cluster1	-104.081	low
TCGA.C8.A12V.01A	cluster2	-149.979	low
TCGA.C8.A12W.01A	cluster1	-90.8313	low
TCGA.C8.A12X.01A	cluster3	-109.382	low
TCGA.C8.A12Y.01A	cluster4	-135.071	low
TCGA.C8.A12Z.01A	cluster1	-80.7294	high
TCGA.C8.A130.01A	cluster1	-107.422	low
TCGA.C8.A131.01A	cluster2	-118.591	low
TCGA.C8.A132.01A	cluster1	-105.997	low
TCGA.C8.A134.01A	cluster2	-115.903	low
TCGA.C8.A135.01A	cluster1	-103.72	low
TCGA.C8.A137.01A	cluster3	-66.4896	high
TCGA.C8.A138.01A	cluster2	-139.16	low
TCGA.C8.A1HE.01A	cluster3	-99.8759	low
TCGA.C8.A1HF.01A	cluster2	-123.528	low
TCGA.C8.A1HG.01A	cluster2	-111.297	low
TCGA.C8.A1HI.01A	cluster3	-102.461	low
TCGA.C8.A1HJ.01A	cluster2	-100.032	low
TCGA.C8.A1HK.01A	cluster1	-72.0696	high
TCGA.C8.A1HL.01A	cluster1	-113.226	low
TCGA.C8.A1HM.01A	cluster2	-109.427	low
TCGA.C8.A1HN.01A	cluster3	-78.9647	high
TCGA.C8.A1HO.01A	cluster3	-104.219	low
TCGA.C8.A26V.01A	cluster1	-94.9464	low
TCGA.C8.A26W.01A	cluster4	-124.477	low
TCGA.C8.A26X.01A	cluster2	-129.847	low
TCGA.C8.A26Z.01A	cluster3	-86.541	high
[truncated: 382 more rows]

## Sheet: table8
Table8: Cell type identification table for single-cell two samples
[truncated: 16,283 more rows]

[truncated: 1 more sheets: table9]
